# Supplementary material for: Stromal NNMT overexpression as an independent prognostic biomarker in lung adenocarcinoma and breast carcinoma
Source: Carcinogenesis. 2026 Mar 30;47(2):bgag020. doi: 10.1093/carcin/bgag020 (PMC13174943; doi:10.1093/carcin/bgag020)
Supplement: bgag020_Supplementary_Data [file bgag020_supplementary_data.zip › SupplementalTables.xlsx]

## Sheet: TableS1
sample	TCGA_id	tumortype	NNMT_RNA_expression	type	age	gender	ajcc_tumor_stage	OS	OS.time	DSS	DSS.time	DFI	DFI.time	PFI	PFI.time	NNMT_methy	MSI	TMB	Immune_Model_type	Immune Subtype	TCGA Subtype	Leukocyte Fraction	Stromal Fraction	Intratumor Heterogeneity	TIL Regiol Fraction	Proliferation	Wound Healing	Macrophage Regulation	Lymphocyte Infiltration Sigture Score	IFN-gamma Response	TGF-beta Response	SNV Neoantigens	Indel Neoantigens	Silent Mutation Rate	Nonsilent Mutation Rate	Number of Segments	Fraction Altered	Aneuploidy Score	Homologous Recombition Defects	BCR Evenness	BCR Shannon	BCR Richness	TCR Shannon	TCR Richness	TCR Evenness	CTA Score
TCGA-OR-A5J1-01	TCGA-OR-A5J1	Tumor	3.4556	ACC	58	MALE	II	1	1355	1	1355	1	754	1	754	0.603491	0.275	1	Lymphocyte Depleted	C4	ACC.CIMP-high	0.0463739	0.1	0.02	NA	-1.2768	-0.0515	-0.6494	-1.7268	-1.2426	-1.0262	11	65	0.372735	0.61235	692	0.0748933	2	7	NA	NA	NA	0.636514	2	0.918296	2.58773
TCGA-OR-A5J2-01	TCGA-OR-A5J2	Tumor	4.2736	ACC	44	FEMALE	IV	1	1677	1	1677	NA	NA	1	289	0.225625	0.3236	1.18421	Inflammatory	C3	ACC.CIMP-low	0.0578587	0.11	0.16	NA	-0.5351	-0.273	-0.7698	-1.1612	-1.0326	-0.3769	12	43	0.209768	0.707968	131	0.887398	9	9	0.88817	2.89374	26	0	1	NA	2.27725
TCGA-OR-A5J3-01	TCGA-OR-A5J3	Tumor	3.9346	ACC	23	FEMALE	III	0	2091	0	2091	1	53	1	53	0.470514	0.3434	0.473684	Lymphocyte Depleted	C4	ACC.CIMP-intermediate	0.0484603	0.07	0.11	NA	-1.0503	-0.1125	-1.3535	-2.5187	-0.9498	-0.6171	5	NA	0.106741	0.266853	123	0.947712	10	0	NA	NA	NA	NA	0	NA	1.89877
TCGA-OR-A5J5-01	TCGA-OR-A5J5	Tumor	4.4868	ACC	30	MALE	III	1	365	1	365	NA	NA	1	50	0.792451	0.5224	12.6579	Lymphocyte Depleted	C4	ACC.CIMP-intermediate	0.016759	0.07	0.15	NA	0.0606	0.006	-1.1191	-1.9512	-0.8734	-0.7497	141	157	3.49429	9.12397	130	0.947744	28	8	NA	NA	NA	NA	NA	NA	2.04041
TCGA-OR-A5J6-01	TCGA-OR-A5J6	Tumor	4.9901	ACC	29	FEMALE	II	0	2703	0	2703	0	2703	0	2703	0.541093	0.2894	0.815789	Lymphocyte Depleted	C4	ACC.CIMP-low	0.189302	0.31	0.06	NA	-2.2332	-0.414	-0.2228	-1.0757	-0.6196	-1.1523	16	NA	0.246056	0.738167	79	0.592902	19	5	NA	NA	NA	0	1	NA	1.26159
TCGA-OR-A5J7-01	TCGA-OR-A5J7	Tumor	1.9564	ACC	30	FEMALE	III	1	490	1	490	NA	NA	1	162	0.809274	0.294	1.60526	Lymphocyte Depleted	C4	ACC.CIMP-high	0.037859	0.16	0	NA	0.614	0.0925	-1.3838	-2.4656	-0.1798	-0.7499	29	22	0.259651	1.22036	467	0.947014	20	21	NA	NA	NA	NA	0	NA	0.860728
TCGA-OR-A5J8-01	TCGA-OR-A5J8	Tumor	9.1283	ACC	66	MALE	III	1	579	1	579	1	530	1	530	0.48911	0.3203	2.34211	TGF-beta Dominant	C6	ACC.CIMP-intermediate	0.314571	0.24	0.52	NA	0.0483	0.1145	1.0685	0.548	0.232	0.7314	23	0	0.571029	2.07647	324	0.611782	7	16	0.658449	1.28128	7	2.91249	19	0.989151	2.88362
TCGA-OR-A5J9-01	TCGA-OR-A5J9	Tumor	0.2998	ACC	22	FEMALE	II	0	1352	0	1352	1	414	1	414	0.794281	0.3173	1.07895	Inflammatory	C3	ACC.CIMP-high	0.0310468	0.16	0.23	NA	-0.7179	-0.151	-1.5244	-2.0177	-1.0111	-0.7137	15	1	0.130369	0.782212	212	0.94705	24	18	NA	NA	NA	0	1	NA	1.62389
TCGA-OR-A5JA-01	TCGA-OR-A5JA	Tumor	4.5243	ACC	53	FEMALE	IV	1	922	1	922	NA	NA	1	922	0.623955	0.307	17.9737	Lymphocyte Depleted	C4	ACC.CIMP-high	0.0347757	0.25	0.12	NA	0.4113	0.1325	-0.99	-2.1036	-0.8556	-0.6356	256	1	2.50166	12.1133	252	0.819497	31	31	NA	NA	NA	0	1	NA	2.63819
TCGA-OR-A5JB-01	TCGA-OR-A5JB	Tumor	10.8625	ACC	52	MALE	IV	1	551	NA	551	NA	NA	0	551	0.56973	0.2905	10.8947	IFN-gamma Dominant	C2	ACC.CIMP-low	0.257026	0.25	0.06	NA	0.8008	0.401	0.473	0.5421	1.264	-0.109	169	176	2.30726	7.62753	143	0.880943	12	24	NA	NA	NA	1.57946	11	0.658685	0.477851
TCGA-OR-A5JC-01	TCGA-OR-A5JC	Tumor	3.6277	ACC	37	MALE	NA	1	1750	NA	1750	NA	NA	0	1750	0.677449	0.2978	0.631579	Lymphocyte Depleted	C4	ACC.CIMP-intermediate	0.0759758	0.25	0.28	NA	-0.246	0.016	-0.6822	-1.4624	0.1317	-0.6129	13	NA	0.164488	0.630538	247	0.925392	26	8	NA	NA	NA	0	1	NA	2.45739
TCGA-OR-A5JD-01	TCGA-OR-A5JD	Tumor	1.8722	ACC	57	FEMALE	II	0	3038	0	3038	0	3038	0	3038	0.706736	0.3003	0.710526	Lymphocyte Depleted	C4	ACC.CIMP-low	0.181996	0.3	0.04	NA	-1.3553	-0.1835	-0.0317	-0.5243	-0.7747	-0.8323	18	4	0.156543	0.600083	67	0.947728	34	0	NA	NA	NA	1.56071	5	0.969724	1.7111
TCGA-OR-A5JE-01	TCGA-OR-A5JE	Tumor	3.9002	ACC	17	FEMALE	I	1	2105	1	2105	NA	NA	1	477	0.755061	0.2921	1.78947	Lymphocyte Depleted	C4	ACC.CIMP-high	0.0980089	0.28	0.09	NA	0.1872	0.1825	-0.6599	-2.234	0.3139	-0.7188	26	1	0.368127	1.23586	149	0.641375	17	12	NA	NA	NA	0	1	NA	1.34588
TCGA-OR-A5JF-01	TCGA-OR-A5JF	Tumor	4.1359	ACC	69	FEMALE	II	0	2015	0	2015	0	2015	0	2015	0.739654	0.2854	2.05263	Lymphocyte Depleted	C4	ACC.CIMP-intermediate	0.0931118	0.13	0.02	NA	-1.3001	-0.1675	-1.2333	-2.234	-0.1417	-0.6717	15	0	0.451349	1.7523	127	0.947783	18	4	NA	NA	NA	NA	0	NA	2.03158
TCGA-OR-A5JG-01	TCGA-OR-A5JG	Tumor	3.9819	ACC	61	MALE	IV	1	541	1	541	NA	NA	1	541	0.725382	0.3206	1.02632	Lymphocyte Depleted	C4	ACC.CIMP-high	0.0377779	0.24	0.22	NA	-0.0008	0.122	-0.8173	-2.3541	-0.0769	-0.827	18	89	0.238066	0.661296	85	0.688414	34	8	NA	NA	NA	NA	0	NA	1.52148
TCGA-OR-A5JI-01	TCGA-OR-A5JI	Tumor	3.4984	ACC	22	MALE	I	0	2331	0	2331	0	2331	0	2331	0.708176	0.2816	0.315789	Inflammatory	C3	ACC.CIMP-intermediate	0.178299	0.38	0.05	NA	-1.3584	-0.138	-0.2931	-0.0893	-0.3291	-0.3583	4	38	0.0273086	0.327704	71	0.482812	18	0	NA	NA	NA	1.47508	5	0.916516	1.21018
TCGA-OR-A5JJ-01	TCGA-OR-A5JJ	Tumor	4.7077	ACC	65	MALE	IV	1	490	1	490	NA	NA	1	490	0.68611	0.3122	0.605263	Lymphocyte Depleted	C4	ACC.CIMP-intermediate	0.0460541	0.1	0.03	NA	0.2504	0.109	-1.1513	-0.5654	0.4345	-0.7705	6	2	0.109267	0.491702	121	0.947647	14	14	0.889642	2.86365	25	0	1	NA	2.38208
TCGA-OR-A5JK-01	TCGA-OR-A5JK	Tumor	5.6174	ACC	49	MALE	IV	0	1497	0	1497	NA	NA	0	1497	0.482055	0.2953	0.815789	Inflammatory	C3	ACC.CIMP-low	0.281138	0.26	0.05	NA	-0.7468	-0.118	0.3985	1.2632	0.4162	-0.6776	10	NA	0.155442	0.595862	124	0.903341	18	7	0.702583	1.13076	5	2.30667	11	0.961956	3.59937
TCGA-OR-A5JL-01	TCGA-OR-A5JL	Tumor	3.6566	ACC	36	FEMALE	I	0	2056	0	2056	0	2056	0	2056	0.524899	0.3073	0.236842	Lymphocyte Depleted	C4	ACC.CIMP-low	0.119051	0.18	0.03	NA	-0.5052	-0.046	-0.6234	-1.3385	-0.3847	-0.9796	3	10	0.0266573	0.29323	77	0.947728	10	2	NA	NA	NA	0	1	NA	1.95131
TCGA-OR-A5JM-01	TCGA-OR-A5JM	Tumor	3.0825	ACC	25	FEMALE	IV	1	562	1	562	NA	NA	1	72	0.746376	0.2903	2.26316	Lymphocyte Depleted	C4	ACC.CIMP-high	0.00125197	0.03	0	NA	0.8532	0.174	-1.7859	-3.0473	-0.727	-0.8512	18	74	0.584668	1.40852	326	0.466062	12	25	NA	NA	NA	NA	0	NA	2.00453
TCGA-OR-A5JO-01	TCGA-OR-A5JO	Tumor	6.3756	ACC	26	FEMALE	I	0	1194	0	1194	0	1194	0	1194	0.580499	0.2733	0.236842	Inflammatory	C3	ACC.CIMP-low	0.30373	0.45	0	NA	-1.1585	-0.236	0.7942	0.8113	-0.0576	-0.1653	3	NA	0.0530174	0.344613	61	2.46485e-05	0	1	NA	NA	NA	1.64173	6	0.91627	0.854712
TCGA-OR-A5JP-01	TCGA-OR-A5JP	Tumor	3.8116	ACC	40	MALE	II	0	464	0	464	0	464	0	464	0.706339	0.2717	2.18421	Lymphocyte Depleted	C4	ACC.CIMP-high	0.0448042	0.2	0.26	NA	0.0592	0.1195	-1.266	-2.3701	-0.6084	-0.3838	38	33	0.581442	1.68895	164	0.538221	15	22	NA	NA	NA	NA	0	NA	1.51218
TCGA-OR-A5JQ-01	TCGA-OR-A5JQ	Tumor	5.3803	ACC	26	FEMALE	II	0	1103	0	1103	0	1103	0	1103	0.669212	0.2938	0.131579	Inflammatory	C3	ACC.CIMP-low	0.229189	0.23	0.07	NA	-0.5098	-0.053	-0.1292	0.3785	-0.458	-0.3312	3	NA	0.081171	0.162342	70	0.949662	12	0	0.64699	1.60771	12	2.83899	18	0.982223	2.25609
TCGA-OR-A5JR-01	TCGA-OR-A5JR	Tumor	1.642	ACC	45	MALE	I	0	3688	0	3688	0	3688	0	3688	0.639849	0.302	0.210526	Lymphocyte Depleted	C4	ACC.CIMP-low	0.117671	0.12	0.08	NA	-0.6896	-0.127	-0.3777	-1.0916	-0.6457	-0.7576	3	NA	0.0516869	0.0516869	104	0.947528	16	2	NA	NA	NA	0.693147	2	1	1.30728
TCGA-OR-A5JS-01	TCGA-OR-A5JS	Tumor	4.0994	ACC	65	FEMALE	II	0	383	0	383	NA	NA	1	166	0.651487	0.2867	1.28947	Lymphocyte Depleted	C4	ACC.CIMP-intermediate	0.0357202	0.15	0.15	NA	0.0201	-0.1225	-1.5774	-2.0954	-0.8345	-1.0414	14	2	0.368699	0.763734	226	0.838922	26	19	NA	NA	NA	NA	0	NA	1.05295
TCGA-OR-A5JT-01	TCGA-OR-A5JT	Tumor	2.5288	ACC	65	FEMALE	II	0	907	0	907	NA	NA	0	907	0.545707	0.3001	1	Lymphocyte Depleted	C4	ACC.CIMP-low	0.0469133	0.12	0.12	NA	-0.6298	-0.2325	-1.1787	-1.9886	-0.4817	-0.8138	9	0	0.330753	0.606381	151	0.947108	32	9	NA	NA	NA	1.03972	3	0.946395	1.51494
TCGA-OR-A5JV-01	TCGA-OR-A5JV	Tumor	3.6393	ACC	55	MALE	II	0	2023	0	2023	0	2023	1	953	0.652236	0.3109	0.842105	Immunologically Quiet	C5	ACC.CIMP-low	0.374965	0.54	0.06	NA	-0.8759	-0.264	0.8571	-1.052	-0.0318	-0.7008	11	NA	0.136005	0.680024	151	0.84095	27	11	NA	NA	NA	2.04319	8	0.982568	3.05166
TCGA-OR-A5JW-01	TCGA-OR-A5JW	Tumor	3.1045	ACC	47	MALE	II	0	2202	0	2202	0	2202	0	2202	0.664457	0.2811	0.921053	Lymphocyte Depleted	C4	ACC.CIMP-intermediate	0.0561448	0.12	0.07	NA	-1.3918	-0.293	-0.9224	-2.7434	-0.2069	-0.9444	15	NA	0.192344	0.714419	98	0.947644	15	1	NA	NA	NA	NA	0	NA	1.08591
TCGA-OR-A5JX-01	TCGA-OR-A5JX	Tumor	3.6463	ACC	50	MALE	III	0	950	0	950	NA	NA	0	950	0.702346	0.2803	1	Inflammatory	C3	ACC.CIMP-low	0.0369941	0.11	0.06	NA	-2.0826	-0.1485	-0.9778	-1.3791	-1.3774	-0.5026	22	0	0.218944	0.821039	221	0.595656	22	9	NA	NA	NA	NA	0	NA	2.36512
TCGA-OR-A5JY-01	TCGA-OR-A5JY	Tumor	2.7972	ACC	68	FEMALE	IV	1	552	1	552	NA	NA	1	75	0.632657	0.2929	2.21053	Lymphocyte Depleted	C4	ACC.CIMP-high	0.0512405	0.16	0.2	NA	0.4048	-0.0055	-0.4688	-1.6278	0.4373	-0.6428	33	41	0.441835	1.66338	758	0.733021	13	53	NA	NA	NA	NA	0	NA	3.99427
TCGA-OR-A5JZ-01	TCGA-OR-A5JZ	Tumor	3.0876	ACC	60	MALE	II	0	822	0	822	NA	NA	1	247	0.553938	0.3351	0.5	Inflammatory	C3	ACC.CIMP-low	0.0557399	0.05	0.02	NA	-0.389	-0.228	-0.8137	-1.4639	-0.7042	-0.6913	7	0	0.130896	0.31415	156	0.947708	9	3	NA	NA	NA	NA	0	NA	2.01987
TCGA-OR-A5K0-01	TCGA-OR-A5K0	Tumor	2.6647	ACC	69	FEMALE	II	0	1029	0	1029	NA	NA	1	659	0.69132	0.2871	2.26316	Lymphocyte Depleted	C4	ACC.CIMP-high	0.00660902	0	0.02	NA	-0.3649	-0.1675	-1.6583	-2.1582	-0.7723	-1.1888	10	79	0.662887	1.1932	218	0.989918	4	34	NA	NA	NA	NA	0	NA	3.49957
TCGA-OR-A5K1-01	TCGA-OR-A5K1	Tumor	4.5723	ACC	48	MALE	II	0	3289	0	3289	1	826	1	826	0.672092	0.3211	0.421053	Inflammatory	C3	ACC.CIMP-low	0.0955169	0.11	0.02	NA	-0.3464	-0.097	-0.9389	-1.1473	-0.6779	-0.6293	3	65	0.0267955	0.321546	48	0.947728	12	2	NA	NA	NA	NA	0	NA	1.39181
TCGA-OR-A5K3-01	TCGA-OR-A5K3	Tumor	2.5238	ACC	53	MALE	II	0	3465	0	3465	0	3465	0	3465	0.753653	0.3292	0.5	Lymphocyte Depleted	C4	ACC.CIMP-intermediate	0.0984968	0.09	0	NA	-0.8556	-0.1745	-0.3621	-1.7574	0.1409	-1.119	9	NA	0.109534	0.383369	71	0.947642	13	3	NA	NA	NA	NA	0	NA	2.21125
TCGA-OR-A5K4-01	TCGA-OR-A5K4	Tumor	2.2051	ACC	64	FEMALE	III	0	1082	0	1082	0	1082	0	1082	0.553091	0.3259	8.13158	Lymphocyte Depleted	C4	ACC.CIMP-low	0.022581	0.03	0	NA	0.0039	-0.166	-1.7385	-2.5286	-0.7297	-1.3067	126	1	2.25817	5.29501	102	0.947726	12	3	NA	NA	NA	NA	0	NA	2.3965
TCGA-OR-A5K5-01	TCGA-OR-A5K5	Tumor	3.8002	ACC	59	FEMALE	III	1	498	1	498	NA	NA	1	108	0.715381	0.2862	4.07895	Lymphocyte Depleted	C4	ACC.CIMP-high	0.0293673	0.12	0.01	NA	-0.2807	0.058	-1.2235	-2.4648	-0.6736	-0.7696	25	26	0.972772	2.81315	578	0.546782	17	21	NA	NA	NA	NA	0	NA	1.99032
TCGA-OR-A5K6-01	TCGA-OR-A5K6	Tumor	3.2752	ACC	56	FEMALE	II	0	1493	0	1493	1	391	1	391	0.676819	0.2782	0.684211	Lymphocyte Depleted	C4	ACC.CIMP-intermediate	0.0603975	0.09	0.02	NA	-0.9308	-0.0995	-0.5162	-2.1629	-0.764	-0.9354	16	88	0.163204	0.598415	147	0.622465	3	12	NA	NA	NA	0	1	NA	1.8214
TCGA-OR-A5K8-01	TCGA-OR-A5K8	Tumor	3.9365	ACC	39	MALE	II	0	749	0	749	0	749	0	749	0.722862	0.3147	0.842105	Inflammatory	C3	ACC.CIMP-intermediate	0.0263149	0.05	0.12	NA	-0.5786	-0.1255	-1.2337	-1.9304	-1.1111	-0.793	15	47	0.0801303	0.641042	134	0.947655	17	5	NA	NA	NA	0	1	NA	1.02706
TCGA-OR-A5K9-01	TCGA-OR-A5K9	Tumor	1.8119	ACC	61	FEMALE	II	1	344	1	344	NA	NA	1	236	0.712379	0.2939	3.97368	Lymphocyte Depleted	C4	ACC.CIMP-high	0.00387135	0.06	0.13	NA	0.3382	0.003	-1.4362	-2.9184	-0.8151	-0.7797	71	12	1.02724	3.00062	238	0.927388	13	12	NA	NA	NA	NA	0	NA	2.41589
TCGA-OR-A5KO-01	TCGA-OR-A5KO	Tumor	4.2134	ACC	39	FEMALE	IV	0	1414	0	1414	NA	NA	1	541	0.658352	0.3134	0.947368	Lymphocyte Depleted	C4	ACC.CIMP-intermediate	0.014135	0.04	0.04	NA	0.522	0.1005	-1.8226	-2.7716	-1.6504	-0.6658	19	NA	0.220382	0.688693	415	0.951684	17	14	NA	NA	NA	0	1	NA	1.12565
TCGA-OR-A5KT-01	TCGA-OR-A5KT	Tumor	7.9566	ACC	44	FEMALE	I	0	2895	0	2895	1	2099	1	2099	0.584322	0.2777	0.763158	Inflammatory	C3	ACC.CIMP-low	0.232338	0.35	0.1	NA	-0.7476	-0.077	0.2246	0.1868	-0.578	-0.2841	10	3	0.103745	0.518724	229	0.0836643	1	12	NA	NA	NA	NA	0	NA	1.25193
TCGA-OR-A5KU-01	TCGA-OR-A5KU	Tumor	5.2468	ACC	37	FEMALE	II	0	4673	0	4673	0	4673	0	4673	0.6766	0.2992	0.815789	Lymphocyte Depleted	C4	ACC.CIMP-intermediate	0.0749315	0.18	0.23	NA	-1.1922	-0.215	-1.673	-2.1158	0.5318	-0.7196	11	0	0.268636	0.483544	81	0.947728	28	5	NA	NA	NA	NA	0	NA	2.36777
TCGA-OR-A5KV-01	TCGA-OR-A5KV	Tumor	2.0946	ACC	17	FEMALE	III	0	3878	0	3878	1	1116	1	1116	0.477246	0.2864	0.605263	Lymphocyte Depleted	C4	ACC.CIMP-low	0.0267723	0.09	0.03	NA	-1.2975	-0.0305	-1.698	-2.2711	-1.9274	-0.7312	9	6	0.0783688	0.470213	76	0.00528572	0	1	NA	NA	NA	NA	0	NA	2.77259
TCGA-OR-A5KW-01	TCGA-OR-A5KW	Tumor	4.528	ACC	55	FEMALE	III	0	2076	0	2076	0	2076	0	2076	0.396644	0.3219	0.631579	Lymphocyte Depleted	C4	ACC.CIMP-low	0.0398592	0.05	0.06	NA	-0.2373	-0.0715	-1.3411	-2.6237	0.2573	-0.6796	12	0	0.318198	0.477297	160	1	11	10	NA	NA	NA	NA	0	NA	2.59474
TCGA-OR-A5KX-01	TCGA-OR-A5KX	Tumor	2.7183	ACC	25	FEMALE	III	0	1364	0	1364	NA	NA	1	62	0.5777	0.2824	1.15789	Lymphocyte Depleted	C4	ACC.CIMP-high	0.020802	0.08	0.15	NA	-0.5677	-0.1775	-1.1443	-2.2645	-1.1619	-1.0184	14	10	0.335141	0.799182	459	0.288742	8	15	NA	NA	NA	NA	0	NA	2.09164
TCGA-OR-A5KY-01	TCGA-OR-A5KY	Tumor	4.6955	ACC	23	FEMALE	IV	1	391	1	391	NA	NA	1	178	0.76364	0.3164	0.921053	Lymphocyte Depleted	C4	ACC.CIMP-intermediate	0.158306	0.26	0.07	NA	0.6572	0.1455	-0.3868	-1.6723	-0.601	-0.5076	18	2	0.233904	0.675721	204	0.94831	15	10	NA	NA	NA	NA	0	NA	2.1199
TCGA-OR-A5KZ-01	TCGA-OR-A5KZ	Tumor	3.4739	ACC	42	MALE	II	1	125	1	125	NA	NA	1	36	0.356691	0.3314	0.894737	Wound Healing	C1	ACC.CIMP-intermediate	0.02023	0.05	0.26	NA	1.054	0.276	-0.9559	-1.4938	-1.4257	-0.3964	9	0	0.130902	0.680692	164	0.906188	15	5	NA	NA	NA	0	1	NA	1.55522
TCGA-OR-A5L3-01	TCGA-OR-A5L3	Tumor	3.0568	ACC	67	FEMALE	I	0	4628	0	4628	0	4628	0	4628	0.569215	0.2855	0.789474	Immunologically Quiet	C5	ACC.CIMP-low	0.148952	0.19	0	NA	-2.1748	-0.3725	-1.2787	-2.1486	-1.1301	-1.2381	9	1	0.188095	0.564284	60	0.0363708	1	4	NA	NA	NA	NA	0	NA	1.50381
TCGA-OR-A5L4-01	TCGA-OR-A5L4	Tumor	5.4443	ACC	48	FEMALE	III	0	967	0	967	0	967	0	967	0.466767	0.3054	0.815789	Lymphocyte Depleted	C4	ACC.CIMP-low	0.0824763	0.19	0.28	NA	-0.4296	-0.0855	-0.8998	-2.1251	-1.1947	-0.6723	9	11	0.247974	0.606158	69	0.947774	32	1	NA	NA	NA	NA	0	NA	0.581371
TCGA-OR-A5L5-01	TCGA-OR-A5L5	Tumor	4.9584	ACC	77	FEMALE	I	0	1317	0	1317	0	1317	0	1317	0.659311	0.3006	0.263158	Inflammatory	C3	ACC.CIMP-low	0.321995	0.48	0.05	NA	-1.7009	-0.146	0.026	0.3982	0.0007	-0.5112	1	1	0.0548637	0.246887	56	0.948145	9	5	NA	NA	NA	1.09861	3	1	2.12785
TCGA-OR-A5L6-01	TCGA-OR-A5L6	Tumor	2.77	ACC	60	MALE	II	0	861	0	861	0	861	0	861	0.68701	0.332	1.10526	Lymphocyte Depleted	C4	ACC.CIMP-intermediate	0.0608414	0.2	0.25	NA	-0.1239	-0.061	-0.7189	-1.7268	-0.0314	-0.7628	21	6	0.259898	0.909644	115	0.493166	17	13	NA	NA	NA	NA	0	NA	2.15747
TCGA-OR-A5L8-01	TCGA-OR-A5L8	Tumor	0.9493	ACC	36	FEMALE	II	0	885	0	885	0	885	0	885	0.732913	0.3139	0.552632	Inflammatory	C3	ACC.CIMP-low	0.0105993	0.09	0.26	NA	-1.3298	-0.273	-1.7772	-2.4502	-1.2605	-0.9023	11	NA	0.158434	0.343274	47	0.947734	24	3	NA	NA	NA	0	1	NA	1.43158
TCGA-OR-A5L9-01	TCGA-OR-A5L9	Tumor	3.3938	ACC	53	FEMALE	II	0	871	0	871	0	871	0	871	0.668044	0.3164	0.289474	Inflammatory	C3	ACC.CIMP-low	0.187686	0.18	0.02	NA	-1.5527	-0.3875	-0.1599	0.0127	-0.4822	-0.786	3	0	0.0535453	0.160636	66	0.947971	10	2	NA	NA	NA	NA	0	NA	1.48598
TCGA-OR-A5LA-01	TCGA-OR-A5LA	Tumor	4.9449	ACC	52	FEMALE	II	0	719	0	719	0	719	0	719	0.644597	0.2887	0.289474	Inflammatory	C3	ACC.CIMP-low	0.246672	0.45	0.04	NA	-1.701	-0.2105	-0.0223	0.1769	-0.3297	-0.5305	4	NA	0.054564	0.190974	61	0.947729	34	2	NA	NA	NA	0	1	NA	1.59456
TCGA-OR-A5LB-01	TCGA-OR-A5LB	Tumor	3.0791	ACC	59	MALE	IV	1	1204	1	1204	NA	NA	1	611	0.696772	0.5276	9.28947	Lymphocyte Depleted	C4	ACC.CIMP-intermediate	0.0157878	0.04	0.03	NA	-0.9788	-0.2355	-1.5946	-2.7928	0.3473	-0.9181	82	446	1.89391	4.99781	138	0.946861	15	6	NA	NA	NA	NA	0	NA	1.63331
TCGA-OR-A5LC-01	TCGA-OR-A5LC	Tumor	5.1173	ACC	71	FEMALE	IV	1	159	1	159	NA	NA	1	50	0.593051	0.293	1.36842	Lymphocyte Depleted	C4	ACC.CIMP-intermediate	0.0282182	0.08	0.05	NA	0.4738	0.1735	-1.1501	-2.3213	0.3891	-0.5386	5	0	0.486372	1.05381	139	0.719356	24	9	NA	NA	NA	NA	0	NA	1.15959
TCGA-OR-A5LD-01	TCGA-OR-A5LD	Tumor	2.081	ACC	52	MALE	III	1	1197	1	1197	NA	NA	1	444	0.711096	0.2901	1.78947	Lymphocyte Depleted	C4	ACC.CIMP-high	0.010774	0.06	0.08	NA	-0.1304	-0.083	-2.0499	-2.608	-1.9842	-0.9493	26	116	0.465705	1.21601	179	0.454826	14	11	NA	NA	NA	NA	0	NA	1.93941
TCGA-OR-A5LE-01	TCGA-OR-A5LE	Tumor	1.7828	ACC	14	MALE	II	1	662	1	662	NA	NA	1	265	0.539601	0.2826	0.631579	Lymphocyte Depleted	C4	ACC.CIMP-high	0.0246168	0.03	0.03	NA	0.3185	0.07	-2.1718	-3.1488	-0.6455	-1.1618	9	6	0.105686	0.581273	152	0.916231	6	21	NA	NA	NA	NA	0	NA	3.19742
TCGA-OR-A5LG-01	TCGA-OR-A5LG	Tumor	5.8719	ACC	46	MALE	III	0	1589	0	1589	1	1393	1	1393	0.583329	0.2858	0.763158	Lymphocyte Depleted	C4	ACC.CIMP-low	0.0470103	0.08	0.07	NA	-0.7309	-0.109	-0.434	-1.3665	-1.6374	-0.7783	9	0	0.183007	0.366014	147	0.948747	4	31	NA	NA	NA	0.693147	2	1	0.415727
TCGA-OR-A5LH-01	TCGA-OR-A5LH	Tumor	4.8304	ACC	36	FEMALE	II	1	2385	1	2385	NA	NA	1	2385	0.694644	0.3172	0.342105	Lymphocyte Depleted	C4	ACC.CIMP-low	0.192148	0.15	0	NA	-1.7069	-0.2075	-0.5416	-1.0373	0.6821	-0.785	5	NA	0.0261862	0.209489	105	0.916552	8	2	NA	NA	NA	1.03972	3	0.946395	2.46803
TCGA-OR-A5LJ-01	TCGA-OR-A5LJ	Tumor	2.2019	ACC	54	FEMALE	IV	1	1105	1	1105	NA	NA	1	98	0.703692	0.5156	14.2632	Inflammatory	C3	ACC.CIMP-intermediate	0.0544292	0.07	0	NA	-0.0081	-0.053	-0.6829	-0.745	-0.5674	-0.7175	148	282	4.02597	9.57814	82	0.947649	15	13	NA	NA	NA	2.30462	11	0.961101	1.43669
TCGA-OR-A5LK-01	TCGA-OR-A5LK	Tumor	2.0707	ACC	62	MALE	II	0	2740	0	2740	0	2740	0	2740	0.708718	0.2888	0.947368	Inflammatory	C3	ACC.CIMP-intermediate	0.307474	0.43	0.18	NA	-1.3625	-0.245	0.7599	0.7541	-0.4598	-0.5151	27	0	0.375789	0.993156	81	1	34	9	NA	NA	NA	1.33218	4	0.960964	1.50238
TCGA-OR-A5LL-01	TCGA-OR-A5LL	Tumor	5.4216	ACC	75	FEMALE	II	1	1613	1	1613	1	213	1	213	0.437233	0.2918	1.78947	Immunologically Quiet	C5	ACC.CIMP-low	0.0728734	0.23	0.2	NA	-2.3314	-0.3775	-1.4316	-2.1472	-1.0793	-1.1696	15	1	0.344835	1.24671	303	0.813479	8	19	NA	NA	NA	NA	0	NA	1.09683
TCGA-OR-A5LM-01	TCGA-OR-A5LM	Tumor	3.7313	ACC	23	MALE	II	0	1858	0	1858	0	1858	0	1858	0.750239	0.3249	0.710526	Lymphocyte Depleted	C4	ACC.CIMP-intermediate	0.053012	0.24	0.29	NA	-0.7792	-0.026	-0.8682	-2.0491	0.9715	-0.9236	9	NA	0.163833	0.600721	164	0.909171	31	17	NA	NA	NA	NA	0	NA	2.03066
TCGA-OR-A5LN-01	TCGA-OR-A5LN	Tumor	2.2268	ACC	31	FEMALE	II	0	2342	0	2342	0	2342	0	2342	0.713563	0.2884	0.394737	Inflammatory	C3	ACC.CIMP-low	0.237654	0.29	0	NA	-1.4489	-0.192	0.1082	0.0436	-0.4002	-0.7844	8	NA	0.081145	0.270483	83	0.651972	22	4	NA	NA	NA	1.79176	6	1	1.16123
TCGA-OR-A5LO-01	TCGA-OR-A5LO	Tumor	2.909	ACC	61	FEMALE	II	1	2405	1	2405	1	153	1	153	0.851761	0.3213	2.31579	Inflammatory	C3	ACC.CIMP-high	0.0186022	0.13	0.17	NA	-0.4816	-0.246	-1.8929	-2.6703	-1.3212	-0.5807	31	65	0.581612	1.5069	235	0.947674	30	23	NA	NA	NA	NA	0	NA	2.71349
TCGA-OR-A5LP-01	TCGA-OR-A5LP	Tumor	4.47	ACC	37	FEMALE	II	0	1857	0	1857	0	1857	0	1857	0.631078	0.3038	0.394737	Inflammatory	C3	ACC.CIMP-low	0.211787	0.24	0.02	NA	-1.4757	-0.2365	0.0321	-0.7738	0.2849	-0.3447	9	NA	0.0525484	0.446662	53	0.947718	12	0	NA	NA	NA	0.693147	2	1	1.61389
TCGA-OR-A5LS-01	TCGA-OR-A5LS	Tumor	3.3264	ACC	34	FEMALE	II	0	1096	0	1096	0	1096	0	1096	0.80816	0.313	0.342105	Lymphocyte Depleted	C4	ACC.CIMP-intermediate	0.0517163	0.16	0	NA	-0.5781	-0.2475	-1.5618	-2.3497	1.0656	-1.29	3	NA	0.0805211	0.241563	105	0.925487	31	10	NA	NA	NA	NA	0	NA	2.25163
TCGA-OR-A5LT-01	TCGA-OR-A5LT	Tumor	-0.1665	ACC	57	MALE	III	0	549	0	549	0	549	0	549	0.537782	0.3294	0.684211	Lymphocyte Depleted	C4	ACC.CIMP-intermediate	0.0298298	0.08	0.03	NA	-0.3038	-0.1445	-1.2636	-2.4203	1.2366	-1.1001	3	31	0.184726	0.580568	172	0.947593	27	8	NA	NA	NA	0	1	NA	4.04177
TCGA-OU-A5PI-01	TCGA-OU-A5PI	Tumor	4.3716	ACC	53	FEMALE	IV	0	1171	0	1171	NA	NA	1	351	0.83693	0.3042	0.842105	Lymphocyte Depleted	C4	ACC.CIMP-intermediate	0.0536747	0.11	0.07	NA	-0.9619	-0.224	-0.9679	-2.3418	-0.2623	-0.6413	18	6	0.266277	0.665693	183	0.9476	16	8	NA	NA	NA	NA	0	NA	2.17089
TCGA-P6-A5OF-01	TCGA-P6-A5OF	Tumor	4.6815	ACC	55	FEMALE	III	1	207	1	207	NA	NA	1	143	0.693954	0.3193	0.842105	Lymphocyte Depleted	C4	ACC.CIMP-intermediate	0.0436846	NA	NA	NA	-0.6154	-0.154	-0.6867	-2.2759	-0.8035	-0.3989	12	6	0.262652	0.6041	NA	NA	NA	NA	NA	NA	NA	NA	0	NA	1.99276
TCGA-P6-A5OG-01	TCGA-P6-A5OG	Tumor	9.8899	ACC	45	FEMALE	IV	1	383	1	383	NA	NA	1	11	0.56885	0.2998	6.73684	NA	NA	NA	NA	NA	NA	NA	NA	NA	NA	NA	NA	NA	NA	NA	NA	NA	NA	NA	NA	NA	NA	NA	NA	NA	NA	NA	NA
TCGA-PA-A5YG-01	TCGA-PA-A5YG	Tumor	3.9496	ACC	51	MALE	II	0	756	0	756	0	756	0	756	0.605901	0.2987	0.157895	Inflammatory	C3	ACC.CIMP-low	0.298123	0.27	0.01	NA	-1.5466	-0.2205	0.3277	0.1023	-0.228	-0.5532	7	NA	0.0264825	0.264825	56	0.947727	12	3	NA	NA	NA	2.52321	13	0.983727	2.98944
TCGA-PK-A5H8-01	TCGA-PK-A5H8	Tumor	4.5663	ACC	42	MALE	II	0	3623	0	3623	0	3623	0	3623	0.783302	0.3139	0.684211	Lymphocyte Depleted	C4	ACC.CIMP-intermediate	0.0352674	NA	NA	NA	-0.2758	-0.0355	-0.5204	-2.2234	-1.2158	-1.0795	8	3	0.238848	0.477696	NA	NA	NA	NA	NA	NA	NA	NA	0	NA	1.27971
TCGA-PK-A5H9-01	TCGA-PK-A5H9	Tumor	2.8076	ACC	27	FEMALE	II	0	616	0	616	0	616	0	616	0.644877	0.2757	0.315789	Inflammatory	C3	ACC.CIMP-low	0.0724116	0.2	0.01	NA	-1.861	-0.4195	-0.6338	-1.2979	-0.5625	-0.7064	6	NA	0.0793965	0.344052	55	0.010693	0	2	NA	NA	NA	1.47508	5	0.916516	1.00522
TCGA-PK-A5HA-01	TCGA-PK-A5HA	Tumor	4.5286	ACC	63	MALE	I	0	1201	0	1201	0	1201	0	1201	0.776182	0.3022	1.57895	Lymphocyte Depleted	C4	ACC.CIMP-high	0.135924	0.17	0.09	NA	-1.1641	-0.218	0.2541	-0.8287	-1.1201	-0.2678	21	0	0.316234	1.26493	112	0.99015	7	14	NA	NA	NA	1.32966	4	0.959148	0.619081
TCGA-PK-A5HB-01	TCGA-PK-A5HB	Tumor	3.3605	ACC	63	MALE	NA	0	1293	0	1293	NA	NA	1	213	0.613223	0.4705	41.8684	Lymphocyte Depleted	C4	ACC.CIMP-high	0.0380969	0.11	0	NA	0.5206	0.106	-1.4241	-2.8527	-0.4019	-0.3762	442	743	9.31785	24.9614	128	0.948005	12	12	NA	NA	NA	NA	0	NA	1.62881
TCGA-2F-A9KO-01	TCGA-2F-A9KO	Tumor	5.6537	BLCA	63	MALE	IV	1	734	1	734	NA	NA	1	651	0.66742	0.3271	15.1579	IFN-gamma Dominant	C2	NA	0.456525	0.64	0.12	6.10065	0.4108	0.1065	0.3983	1.3646	1.0724	0.1866	235	79	4.77971	13.7491	210	0.685083	17	41	0.874217	3.15673	37	3.65816	40	0.991673	4.24709
TCGA-2F-A9KP-01	TCGA-2F-A9KP	Tumor	4.7345	BLCA	66	MALE	IV	1	364	1	364	NA	NA	1	343	0.548685	0.3234	4.31579	Wound Healing	C1	NA	0.146259	0.36	0.12	4.16895	0.7125	0.2545	-1.4716	-1.5213	-1.6064	-0.2672	58	5	1.18173	3.87849	341	0.358664	9	28	0.956889	0.663265	2	NA	0	NA	5.30494
TCGA-2F-A9KQ-01	TCGA-2F-A9KQ	Tumor	4.5028	BLCA	69	MALE	III	0	2886	0	2886	0	2886	0	2886	0.526636	0.3181	2.15789	Wound Healing	C1	NA	0.040757	0.04	0.01	0.517151	0.267	0.0395	-1.3481	-2.1304	-1.4019	0.0547	40	1	0.511192	1.80421	124	0.609985	5	9	NA	NA	NA	NA	0	NA	1.89427
TCGA-2F-A9KR-01	TCGA-2F-A9KR	Tumor	4.6628	BLCA	59	FEMALE	III	1	3183	1	3183	1	3086	1	3086	0.565925	0.3282	6.60526	Wound Healing	C1	NA	0.0978574	0.11	0.18	NA	0.2561	0.053	-1.0861	-1.0972	0.1183	-0.1127	102	3	2.23299	5.92486	166	0.931455	10	10	NA	NA	NA	1.47508	5	0.916516	4.59604
TCGA-2F-A9KT-01	TCGA-2F-A9KT	Tumor	4.9658	BLCA	83	MALE	II	0	3314	0	3314	0	3314	0	3314	0.598247	0.3309	10.4474	Wound Healing	C1	NA	0.344665	0.59	0.08	9.27439	0.6058	0.087	-0.9785	-1.8546	-1.7789	0.2594	138	80	2.57575	9.60604	247	0.711544	10	26	NA	NA	NA	0	1	NA	6.15834
TCGA-2F-A9KW-01	TCGA-2F-A9KW	Tumor	5.7931	BLCA	67	FEMALE	III	1	254	1	254	NA	NA	1	85	0.363498	0.3256	3.57895	Lymphocyte Depleted	C4	NA	0.188686	0.42	0.13	7.17021	0.7699	0.3385	-0.1308	-1.2466	0.2871	0.1985	55	38	1.10563	2.65948	405	0.767227	7	48	NA	NA	NA	1.09861	3	1	4.76767
TCGA-4Z-AA7M-01	TCGA-4Z-AA7M	Tumor	6.4856	BLCA	65	MALE	III	0	495	0	495	0	495	0	495	0.512653	0.3448	16.3158	Wound Healing	C1	NA	0.163029	0.4	0.2	9.50975	0.8557	0.237	-0.9653	-0.8322	-1.2686	-0.2455	273	121	4.95326	14.2097	337	0.734455	16	46	NA	NA	NA	0.693147	2	1	5.3911
TCGA-4Z-AA7N-01	TCGA-4Z-AA7N	Tumor	6.9897	BLCA	65	MALE	III	1	1367	0	1367	0	1367	0	1367	0.645148	0.329	0.0263158	Inflammatory	C3	NA	0.656213	NA	NA	7.56532	-0.4141	-0.1775	1.0345	2.6909	-0.4082	0.4456	5	NA	0.310769	0.310769	45	0.0520163	NA	NA	0.632133	2.3627	42	4.45748	87	0.998114	1.996
TCGA-4Z-AA7O-01	TCGA-4Z-AA7O	Tumor	5.2593	BLCA	64	MALE	II	0	512	0	512	0	512	0	512	0.460534	0.3371	6.5	Wound Healing	C1	NA	0.144518	0.16	0.01	15.7388	0.5634	0.052	-0.4002	0.4391	-0.0648	0.0705	72	35	1.96542	4.72928	136	0.486974	4	12	0.937898	3.50555	42	2.07944	8	1	2.41438
TCGA-4Z-AA7Q-01	TCGA-4Z-AA7Q	Tumor	5.3031	BLCA	79	MALE	III	1	510	0	510	NA	NA	0	510	0.455016	0.3387	5.47368	IFN-gamma Dominant	C2	NA	0.511711	0.71	0.24	NA	0.5682	0.1515	0.5609	1.6229	1.6642	-0.2111	105	7	2.3472	6.39304	224	0.547933	13	41	0.835516	3.44828	62	3.26257	27	0.989906	5.65304
TCGA-4Z-AA7R-01	TCGA-4Z-AA7R	Tumor	4.2025	BLCA	73	MALE	IV	1	522	1	522	NA	NA	1	353	0.439901	0.35	11.3421	Wound Healing	C1	NA	0.054466	0.07	0.3	6.55602	0.9532	0.26	-1.0636	-1.352	-0.2541	-0.0287	220	105	3.4951	9.56554	462	0.569282	13	51	0.901398	3.50808	49	0	1	NA	5.50851
TCGA-4Z-AA7S-01	TCGA-4Z-AA7S	Tumor	4.404	BLCA	66	MALE	III	1	1064	0	1064	NA	NA	0	1064	0.553413	0.3217	1.81579	Wound Healing	C1	NA	0.0675636	0.13	0.04	2.83964	0.514	0.1675	-1.59	-1.1045	-1.6472	-0.4389	23	8	0.534264	1.69707	193	0.337969	12	10	NA	NA	NA	0.693147	2	1	1.27552
TCGA-4Z-AA7W-01	TCGA-4Z-AA7W	Tumor	7.8592	BLCA	55	MALE	II	0	840	0	840	1	760	1	760	0.46996	0.3296	14.3947	IFN-gamma Dominant	C2	NA	0.530957	0.68	0.15	23.4035	0.6469	0.416	0.806	2.139	1.66	-0.0862	178	91	4.19535	14.4709	172	0.50974	16	55	0.814701	3.30805	58	3.46352	39	0.945397	3.02553
TCGA-4Z-AA7Y-01	TCGA-4Z-AA7Y	Tumor	3.4088	BLCA	60	MALE	II	0	1522	0	1522	0	1522	0	1522	0.42583	0.3253	9.36842	Wound Healing	C1	NA	0.0566888	0.06	0.02	0.688725	0.5819	0.15	-1.5871	-2.472	-1.0058	-0.1943	79	49	3.18017	7.82812	149	0.0649401	2	7	NA	NA	NA	0	1	NA	1.62178
TCGA-4Z-AA80-01	TCGA-4Z-AA80	Tumor	3.6691	BLCA	73	MALE	II	1	19	0	19	NA	NA	0	19	0.441203	0.3335	10.4474	IFN-gamma Dominant	C2	NA	0.273461	0.53	0.41	18.6517	0.9207	0.2635	-1.3382	-0.6825	0.7145	-0.7569	157	5	3.82951	10.9677	356	0.813572	20	64	0.916583	2.64927	18	1.03972	3	0.946395	6.06451
TCGA-4Z-AA81-01	TCGA-4Z-AA81	Tumor	4.2304	BLCA	80	MALE	II	1	1270	0	1270	0	1270	0	1270	0.515954	0.3349	6.42105	IFN-gamma Dominant	C2	NA	0.286686	0.45	0.21	8.71075	0.7967	0.2015	-0.5429	0.1221	0.7	-0.3616	76	23	1.99901	5.72025	169	0.625842	17	18	0.772755	1.92022	12	2.72841	17	0.963008	1.28091
TCGA-4Z-AA82-01	TCGA-4Z-AA82	Tumor	6.6411	BLCA	59	MALE	IV	1	1556	1	1556	NA	NA	1	1150	0.618332	0.3367	2.73684	IFN-gamma Dominant	C2	NA	0.150151	0.42	0.1	9.51111	0.9003	0.2585	-0.3587	-0.8696	0.8079	0.5208	42	71	0.873591	2.80797	297	0.46853	15	23	0.833191	0.577524	2	1.38629	4	1	1.61008
TCGA-4Z-AA83-01	TCGA-4Z-AA83	Tumor	7.1031	BLCA	52	MALE	II	0	2024	0	2024	0	2024	0	2024	0.507174	0.3215	2.94737	Wound Healing	C1	NA	0.113467	0.16	0.01	1.91411	-0.6839	-0.114	-0.6138	-1.1737	0.2439	0.1216	42	279	0.868619	2.26461	85	0.0745065	5	3	NA	NA	NA	0.693147	2	1	1.81171
TCGA-4Z-AA84-01	TCGA-4Z-AA84	Tumor	5.1478	BLCA	61	MALE	IV	0	460	0	460	NA	NA	0	460	0.513761	0.3257	15.8684	IFN-gamma Dominant	C2	NA	0.232477	0.57	0.27	4.42486	0.7436	0.284	-0.9934	-1.0134	0.2957	-0.1032	145	82	5.83754	12.0113	441	0.778477	19	68	0.998007	1.38353	4	0.693147	2	1	5.04545
TCGA-4Z-AA86-01	TCGA-4Z-AA86	Tumor	8.1644	BLCA	66	MALE	IV	1	311	1	311	NA	NA	1	136	0.598581	0.3293	5.39474	IFN-gamma Dominant	C2	NA	0.501885	0.72	0.22	7.4104	0.8516	0.199	0.7293	1.3678	1.3146	0.6376	72	23	2.05968	5.53346	114	0.402867	17	44	0.833051	3.76688	92	3.79886	53	0.956821	0.938219
TCGA-4Z-AA87-01	TCGA-4Z-AA87	Tumor	6.0374	BLCA	72	MALE	III	0	1454	0	1454	NA	NA	1	221	0.567342	0.3459	7.44737	Wound Healing	C1	NA	0.25941	0.39	0.17	33.4436	0.9976	0.3375	-0.3426	0.3021	-1.7146	-0.4198	86	71	2.06009	6.83576	692	0.824861	18	54	0.816481	3.35645	61	2.36938	11	0.988109	3.0103
TCGA-4Z-AA89-01	TCGA-4Z-AA89	Tumor	2.2842	BLCA	60	MALE	IV	0	1029	0	1029	NA	NA	1	648	0.495127	0.3261	3.71053	Lymphocyte Depleted	C4	NA	0.151421	0.13	0.31	8.38798	0.0218	0.0175	-1.3348	-1.4491	0.3219	-0.6564	71	25	1.29301	3.5404	146	0.144056	1	10	NA	NA	NA	NA	0	NA	2.34942
TCGA-5N-A9KI-01	TCGA-5N-A9KI	Tumor	8.3503	BLCA	76	FEMALE	III	1	76	0	76	0	76	0	76	0.555123	0.3453	5.31579	IFN-gamma Dominant	C2	NA	0.112149	0.42	0.25	2.24637	0.0951	0.1665	-0.0144	-0.0374	1.4811	0.2253	73	36	1.66212	4.53885	129	0.913449	17	31	0.981713	0.680472	2	1.56071	5	0.969724	2.60788
TCGA-5N-A9KM-01	TCGA-5N-A9KM	Tumor	7.2074	BLCA	73	FEMALE	III	1	530	1	530	1	276	1	276	0.380105	0.341	7.07895	IFN-gamma Dominant	C2	NA	0.177209	0.28	0.11	0.675519	-0.6798	0.004	0.035	0.1669	1.0121	-0.0318	89	22	2.35682	5.79649	182	0.3431	6	34	0.97582	1.89886	7	1.94591	7	1	4.47835
TCGA-BL-A0C8-01	TCGA-BL-A0C8	Tumor	2.49421	BLCA	73	MALE	I	0	1219	0	1219	1	630	1	630	0.516471	0.2942	3.44737	NA	NA	BLCA.1	0.0766691	0.41	0.46	0.0199336	NA	NA	NA	NA	NA	NA	45	NA	NA	NA	489	0.759752	22	37	NA	NA	NA	NA	NA	NA	NA
TCGA-BL-A0C8-01	TCGA-BL-A0C8	Tumor	2.49421	BLCA	73	MALE	I	0	1219	0	1219	1	630	1	630	0.505091	0.2942	3.44737	NA	NA	BLCA.1	0.0766691	0.41	0.46	0.0199336	NA	NA	NA	NA	NA	NA	45	NA	NA	NA	489	0.759752	22	37	NA	NA	NA	NA	NA	NA	NA
TCGA-BL-A13I-01	TCGA-BL-A13I	Tumor	7.53855	BLCA	57	FEMALE	III	1	223	1	223	NA	NA	1	216	0.56781	0.3343	2.63158	Lymphocyte Depleted	C4	BLCA.4	0.494773	0.67	0.13	12.7905	0.7346	0.3435	1.192	0.3819	0.0129	0.2083	48	66	NA	NA	86	0.0706018	2	5	NA	NA	NA	3.39882	34	0.963833	5.85195
TCGA-BL-A13I-01	TCGA-BL-A13I	Tumor	7.53855	BLCA	57	FEMALE	III	1	223	1	223	NA	NA	1	216	0.57051	0.3343	2.63158	Lymphocyte Depleted	C4	BLCA.4	0.494773	0.67	0.13	12.7905	0.7346	0.3435	1.192	0.3819	0.0129	0.2083	48	66	NA	NA	86	0.0706018	2	5	NA	NA	NA	3.39882	34	0.963833	5.85195
TCGA-BL-A13J-01	TCGA-BL-A13J	Tumor	5.67624	BLCA	65	MALE	IV	1	81	1	81	NA	NA	1	81	0.593267	0.4	2.36842	Wound Healing	C1	BLCA.2	0.157691	0.44	0.21	2.30999	0.5812	0.0015	-0.6311	-0.9139	-0.6015	0.3095	25	32	0.947595	2.62881	209	0.736033	17	43	0.926991	1.28508	4	0.693147	2	1	1.79074
TCGA-BL-A13J-01	TCGA-BL-A13J	Tumor	5.67624	BLCA	65	MALE	IV	1	81	1	81	NA	NA	1	81	0.611929	0.4	2.36842	Wound Healing	C1	BLCA.2	0.157691	0.44	0.21	2.30999	0.5812	0.0015	-0.6311	-0.9139	-0.6015	0.3095	25	32	0.947595	2.62881	209	0.736033	17	43	0.926991	1.28508	4	0.693147	2	1	1.79074
TCGA-BL-A13J-11	TCGA-BL-A13J	Normal	7.9899	BLCA	65	MALE	IV	1	81	1	81	NA	NA	1	81	0.602958	NA	NA	NA	NA	NA	NA	NA	NA	NA	NA	NA	NA	NA	NA	NA	NA	NA	NA	NA	NA	NA	NA	NA	NA	NA	NA	NA	NA	NA	NA
TCGA-BL-A3JM-01	TCGA-BL-A3JM	Tumor	6.1258	BLCA	62	MALE	III	1	205	1	205	NA	NA	1	111	0.569598	0.3391	6.84211	IFN-gamma Dominant	C2	BLCA.4	0.150053	0.24	0.12	6.92609	1.2142	0.45	-0.5119	-0.5683	0.1278	-0.2622	57	74	2.06798	5.20036	110	0.94004	17	7	NA	NA	NA	1.9928	9	0.906962	2.63999
TCGA-BL-A5ZZ-01	TCGA-BL-A5ZZ	Tumor	9.3845	BLCA	80	FEMALE	III	0	377	0	377	1	242	1	242	0.581592	0.3018	5.57895	Wound Healing	C1	NA	0.300212	0.62	0.11	2.68631	0.5619	0.3485	0.482	-0.1631	-0.9106	1.0464	63	25	1.56768	4.04747	60	0.235772	9	13	NA	NA	NA	2.14584	9	0.976615	3.22407
TCGA-BT-A0S7-01	TCGA-BT-A0S7	Tumor	7.2332	BLCA	75	MALE	III	1	200	1	200	NA	NA	1	200	0.458763	0.2768	1.26316	Wound Healing	C1	BLCA.3	0.344057	0.71	0.27	0.705848	0.8849	0.3105	-0.6301	-0.0411	-1.5973	-0.0241	23	56	0.339657	1.01897	130	0.287155	19	22	NA	0	1	0	1	NA	5.82966
TCGA-BT-A0YX-01	TCGA-BT-A0YX	Tumor	5.1027	BLCA	70	FEMALE	III	1	400	1	400	NA	NA	1	326	0.505533	0.2734	20.5789	Wound Healing	C1	BLCA.3	0.456948	0.51	0.04	24.8542	0.6325	0.2625	0.1189	0.54	-0.3435	0.187	255	47	5.24522	16.1918	91	0.101021	1	16	0.812825	2.54861	23	2.50014	14	0.94736	3.95699
TCGA-BT-A20J-01	TCGA-BT-A20J	Tumor	5.6407	BLCA	75	MALE	II	1	579	1	579	NA	NA	1	254	0.552687	0.2897	12.9211	IFN-gamma Dominant	C2	BLCA.4	0.44368	0.6	0.13	4.4105	0.7963	0.201	0.8439	1.4095	-0.1574	-0.2106	192	77	4.29276	12.2998	361	0.566219	13	51	0.718562	2.98841	64	3.01464	23	0.961455	5.59285
TCGA-BT-A20N-01	TCGA-BT-A20N	Tumor	5.8897	BLCA	72	MALE	III	1	795	1	795	NA	NA	1	795	0.479934	0.2995	6.97368	Wound Healing	C1	BLCA.1	0.182738	0.28	0.64	4.1556	0.9077	0.2925	-1.3335	-1.7928	-1.0122	0.0371	133	42	2.57691	6.63934	274	0.760957	12	63	0.999495	0.692797	2	0.636514	2	0.918296	1.85374
TCGA-BT-A20N-11	TCGA-BT-A20N	Normal	8.8059	BLCA	72	MALE	III	1	795	1	795	NA	NA	1	795	0.654342	NA	NA	NA	NA	NA	NA	NA	NA	NA	NA	NA	NA	NA	NA	NA	NA	NA	NA	NA	NA	NA	NA	NA	NA	NA	NA	NA	NA	NA	NA
TCGA-BT-A20O-01	TCGA-BT-A20O	Tumor	8.1038	BLCA	75	MALE	III	1	370	1	370	NA	NA	1	315	0.611207	0.2813	2.71053	IFN-gamma Dominant	C2	BLCA.4	0.661804	0.84	0.25	24.0971	0.8088	0.2475	1.7066	2.5309	1.2793	0.1693	95	48	1.21145	4.60352	69	0.0235944	0	4	0.868756	4.35879	151	3.79375	66	0.905504	4.74248
TCGA-BT-A20P-01	TCGA-BT-A20P	Tumor	5.104	BLCA	81	FEMALE	III	1	544	NA	544	NA	NA	0	544	0.662248	0.2963	3.10526	Wound Healing	C1	BLCA.1	0.0372047	0.07	0	6.05559	0.3534	0.0335	-1.3219	-1.5618	-0.124	-0.1013	22	11	0.73102	2.58903	249	0.236865	7	11	NA	NA	NA	NA	0	NA	2.11594
TCGA-BT-A20Q-01	TCGA-BT-A20Q	Tumor	6.3228	BLCA	73	MALE	IV	1	593	1	593	NA	NA	1	593	0.664256	0.2936	2.97368	Wound Healing	C1	BLCA.2	0.219123	0.32	0	5.16037	-0.4592	-0.032	0.1466	0.7527	0.5972	0.5919	35	87	0.79833	2.70204	185	0.154825	5	11	0.804756	3.50609	78	3.25094	28	0.975613	1.57713
TCGA-BT-A20Q-11	TCGA-BT-A20Q	Normal	6.3611	BLCA	73	MALE	IV	1	593	1	593	NA	NA	1	593	NA	NA	NA	NA	NA	NA	NA	NA	NA	NA	NA	NA	NA	NA	NA	NA	NA	NA	NA	NA	NA	NA	NA	NA	NA	NA	NA	NA	NA	NA	NA
TCGA-BT-A20R-01	TCGA-BT-A20R	Tumor	9.1127	BLCA	79	FEMALE	IV	1	154	NA	154	NA	NA	0	154	0.650034	0.3095	7.15789	IFN-gamma Dominant	C2	BLCA.2	0.215897	0.54	0.27	2.36681	0.4369	0.201	0.1604	-0.6882	0.6785	0.5707	130	42	2.27432	6.8525	122	0.430756	13	27	NA	NA	NA	0.474139	2	0.684038	5.75922
TCGA-BT-A20R-11	TCGA-BT-A20R	Normal	10.2249	BLCA	79	FEMALE	IV	1	154	NA	154	NA	NA	0	154	0.653903	NA	NA	NA	NA	NA	NA	NA	NA	NA	NA	NA	NA	NA	NA	NA	NA	NA	NA	NA	NA	NA	NA	NA	NA	NA	NA	NA	NA	NA	NA
TCGA-BT-A20T-01	TCGA-BT-A20T	Tumor	6.2157	BLCA	63	MALE	IV	1	453	1	453	NA	NA	1	314	0.627662	0.2993	8.36842	Wound Healing	C1	BLCA.2	0.144387	0.25	0.26	4.11649	0.1913	0.07	-0.2393	0.0539	0.339	0.3351	112	75	2.44228	6.72382	222	0.712429	5	25	NA	0	1	2.20083	12	0.885678	3.57849
TCGA-BT-A20U-01	TCGA-BT-A20U	Tumor	6.9935	BLCA	70	FEMALE	III	1	455	0	455	0	455	0	455	0.582393	0.3009	2.36842	Wound Healing	C1	BLCA.3	0.360536	0.5	0.11	5.90394	0.7393	0.233	-0.5251	-0.7592	-0.5692	0.2691	37	0	0.633074	2.20069	73	0.0486073	0	9	NA	0	1	1.03972	3	0.946395	3.56343
TCGA-BT-A20U-11	TCGA-BT-A20U	Normal	6.0871	BLCA	70	FEMALE	III	1	455	0	455	0	455	0	455	0.648125	NA	NA	NA	NA	NA	NA	NA	NA	NA	NA	NA	NA	NA	NA	NA	NA	NA	NA	NA	NA	NA	NA	NA	NA	NA	NA	NA	NA	NA	NA
TCGA-BT-A20V-01	TCGA-BT-A20V	Tumor	4.0653	BLCA	59	FEMALE	IV	1	154	NA	154	NA	NA	0	154	0.456046	0.3292	2.89474	NA	NA	NA	0.16933	0.34	0.1	NA	NA	NA	NA	NA	NA	NA	40	1	0.878051	2.69471	368	0.771967	20	39	NA	NA	NA	NA	NA	NA	NA
TCGA-BT-A20W-01	TCGA-BT-A20W	Tumor	4.9491	BLCA	71	MALE	II	1	254	0	254	0	254	0	254	0.680655	0.2923	1.05263	Wound Healing	C1	BLCA.2	0.275404	0.28	0.74	4.88827	0.7563	0.1835	-0.3294	0.7284	-0.2163	0.1506	36	7	0.570087	2.16033	330	0.491499	3	18	NA	0	1	2.72555	16	0.983035	3.42768
TCGA-BT-A20W-11	TCGA-BT-A20W	Normal	7.4312	BLCA	71	MALE	II	1	254	0	254	0	254	0	254	0.648542	NA	NA	NA	NA	NA	NA	NA	NA	NA	NA	NA	NA	NA	NA	NA	NA	NA	NA	NA	NA	NA	NA	NA	NA	NA	NA	NA	NA	NA	NA
TCGA-BT-A20X-01	TCGA-BT-A20X	Tumor	7.1173	BLCA	56	MALE	IV	1	251	1	251	NA	NA	1	251	0.547483	0.3094	2.28947	NA	NA	NA	0.325537	0.63	0.37	NA	NA	NA	NA	NA	NA	NA	41	1	0.555117	1.89908	80	0.413571	19	18	0.632433	1.86216	19	NA	NA	NA	NA
TCGA-BT-A2LA-01	TCGA-BT-A2LA	Tumor	3.5022	BLCA	54	MALE	III	0	522	0	522	0	522	0	522	0.611168	0.317	7.05263	NA	NA	NA	0.0393225	0.05	0.33	3.29907	NA	NA	NA	NA	NA	NA	63	1	1.81495	4.91794	228	0.641724	13	37	NA	NA	NA	NA	NA	NA	NA
TCGA-BT-A2LA-11	TCGA-BT-A2LA	Normal	5.4192	BLCA	54	MALE	III	0	522	0	522	0	522	0	522	0.713808	NA	NA	NA	NA	NA	NA	NA	NA	NA	NA	NA	NA	NA	NA	NA	NA	NA	NA	NA	NA	NA	NA	NA	NA	NA	NA	NA	NA	NA	NA
TCGA-BT-A2LB-01	TCGA-BT-A2LB	Tumor	7.4537	BLCA	73	FEMALE	III	1	492	0	492	0	492	0	492	0.564412	0.3058	20.1842	IFN-gamma Dominant	C2	BLCA.2	0.286018	0.5	0.13	4.93154	0.3173	0.199	-0.0126	0.4329	1.1926	0.4914	225	59	6.43677	14.7597	170	0.707056	22	23	0.957966	3.04447	24	2.97851	20	0.994251	4.88935
TCGA-BT-A2LB-11	TCGA-BT-A2LB	Normal	7.1238	BLCA	73	FEMALE	III	1	492	0	492	0	492	0	492	NA	NA	NA	NA	NA	NA	NA	NA	NA	NA	NA	NA	NA	NA	NA	NA	NA	NA	NA	NA	NA	NA	NA	NA	NA	NA	NA	NA	NA	NA	NA
TCGA-BT-A2LD-01	TCGA-BT-A2LD	Tumor	6.7247	BLCA	78	FEMALE	IV	1	623	1	623	NA	NA	1	555	0.451551	0.3572	2.10526	IFN-gamma Dominant	C2	BLCA.4	0.292106	0.41	0.75	1.99991	0.7155	0.1475	-0.7559	-0.1286	1.1728	0.2105	49	63	0.91737	2.60415	261	0.625282	5	33	0.334705	0.232	2	NA	0	NA	4.00666
TCGA-BT-A3PH-01	TCGA-BT-A3PH	Tumor	4.9874	BLCA	76	MALE	IV	1	142	1	142	NA	NA	1	142	0.269775	0.3362	15.2368	Wound Healing	C1	BLCA.1	0.070767	0.17	0.11	9.47611	0.8282	0.2305	-1.4121	-1.4625	-1.7947	-0.1876	77	1	3.76746	11.9449	138	0.754188	13	19	NA	0	1	NA	0	NA	2.4644
TCGA-BT-A3PJ-01	TCGA-BT-A3PJ	Tumor	8.4087	BLCA	76	MALE	III	0	789	0	789	0	789	0	789	0.382111	0.3298	16.7105	IFN-gamma Dominant	C2	BLCA.3	0.292803	0.49	0.06	9.07497	0.9937	0.328	-0.0419	-0.2495	0.8149	0.289	256	104	5.00331	12.2728	271	0.902919	20	43	0.904316	1.45544	5	2.70805	15	1	3.3024
TCGA-BT-A3PK-01	TCGA-BT-A3PK	Tumor	7.2944	BLCA	80	MALE	II	1	303	1	303	NA	NA	1	303	0.547542	0.3436	7.21053	IFN-gamma Dominant	C2	BLCA.3	0.621022	0.72	0.5	13.7995	0.7279	0.3465	0.1167	-0.1509	1.1436	0.7091	166	50	2.9414	9.0595	94	0.170669	5	21	0.795137	2.59063	26	2.15006	10	0.933759	4.54318
TCGA-BT-A42C-01	TCGA-BT-A42C	Tumor	3.8719	BLCA	64	MALE	II	0	873	0	873	0	873	0	873	0.561639	0.3324	9.02632	Wound Healing	C1	BLCA.1	0.151294	0.34	0.51	4.38251	0.5878	0.273	-1.1777	-0.9101	-0.0847	-0.2353	161	77	2.816	8.98304	164	0.730867	16	53	NA	NA	NA	1.09861	3	1	5.0923
TCGA-BT-A42E-01	TCGA-BT-A42E	Tumor	7.1575	BLCA	74	MALE	III	0	1108	0	1108	0	1108	0	1108	0.556854	0.324	5.28947	IFN-gamma Dominant	C2	NA	0.342357	0.52	0.21	16.1643	0.8717	0.3305	0.5431	0.7691	1.6763	0.1681	63	2	1.43467	4.78223	146	0.622097	13	56	0.874588	1.56705	6	3.08646	24	0.971179	2.23676
TCGA-BT-A42F-01	TCGA-BT-A42F	Tumor	6.5225	BLCA	64	MALE	IV	0	864	0	864	NA	NA	0	864	0.563082	0.3106	3.13158	IFN-gamma Dominant	C2	NA	0.611761	0.78	0.5	14.9645	0.5382	0.2945	0.6194	1.7302	0.8	-0.0773	68	4	1.55739	4.39185	63	0.203145	22	42	0.874077	3.62142	63	3.11548	24	0.980309	4.28318
TCGA-C4-A0EZ-01	TCGA-C4-A0EZ	Tumor	5.6139	BLCA	69	FEMALE	IV	1	273	1	273	NA	NA	1	273	0.75891	0.2845	6.31579	NA	NA	NA	0.0378821	0.07	0.4	14.6763	NA	NA	NA	NA	NA	NA	95	27	1.83763	4.842	998	0.589548	14	17	NA	NA	NA	NA	NA	NA	NA
TCGA-C4-A0F0-01	TCGA-C4-A0F0	Tumor	9.2875	BLCA	60	MALE	II	0	59	0	59	NA	NA	0	59	0.362071	0.2914	2.89474	IFN-gamma Dominant	C2	BLCA.3	0.254038	0.61	0.35	3.5744	1.0972	0.6865	-0.3964	-0.3531	0.8806	0.0325	49	90	0.940982	2.30968	145	0.525021	22	27	NA	NA	NA	1.73287	6	0.967132	2.16777
TCGA-C4-A0F1-01	TCGA-C4-A0F1	Tumor	7.7213	BLCA	71	MALE	III	0	89	0	89	NA	NA	0	89	0.46525	0.2847	5.68421	IFN-gamma Dominant	C2	BLCA.3	0.284318	NA	NA	NA	0.6527	0.205	-0.576	-0.9519	0.6052	0.3454	96	0	1.73042	4.14165	NA	NA	NA	NA	0.923714	1.92081	8	0	1	NA	6.92969
TCGA-C4-A0F6-01	TCGA-C4-A0F6	Tumor	5.5638	BLCA	82	FEMALE	III	0	700	0	700	NA	NA	0	700	0.357555	0.2858	6.5	Wound Healing	C1	BLCA.2	0.139501	0.32	0.11	6.05832	0.512	0.0755	-0.6683	-0.4519	-1.7269	0.1368	70	2	1.54005	5.19054	210	0.521823	16	17	0.755976	2.30159	21	1.09861	3	1	3.17674
TCGA-C4-A0F7-01	TCGA-C4-A0F7	Tumor	5.3158	BLCA	77	MALE	IV	1	62	1	62	NA	NA	1	62	0.702596	0.2902	2.68421	Wound Healing	C1	BLCA.3	0.105372	NA	NA	NA	1.1045	0.4665	-0.9726	-1.984	-0.9386	0.1403	25	43	0.804019	1.75161	NA	NA	NA	NA	NA	NA	NA	0.950271	3	0.864974	1.83136
TCGA-CF-A1HR-01	TCGA-CF-A1HR	Tumor	5.1182	BLCA	62	MALE	III	0	389	0	389	1	294	1	294	0.512255	0.2777	4.97368	Wound Healing	C1	BLCA.2	0.272926	0.6	0.27	7.48718	-0.0014	0.031	-0.5339	0.2312	0.162	-0.1492	106	6	2.52226	6.89223	137	0.453636	16	14	0.950567	0.658883	2	1.94591	7	1	2.48626
TCGA-CF-A1HS-01	TCGA-CF-A1HS	Tumor	7.2765	BLCA	75	FEMALE	III	0	382	0	382	1	133	1	133	0.522094	0.2912	5.63158	IFN-gamma Dominant	C2	BLCA.3	0.298076	0.46	0.5	2.48949	1.0639	0.38	-0.037	-0.5607	0.9484	0.2588	159	20	2.16884	6.4471	298	0.741083	14	45	NA	0	1	0.693147	2	1	1.58394
TCGA-CF-A27C-01	TCGA-CF-A27C	Tumor	1.3623	BLCA	52	MALE	III	0	425	0	425	0	425	0	425	0.502658	0.3175	4.97368	Lymphocyte Depleted	C4	BLCA.1	0.0322247	0.02	0.08	0.988317	-0.2654	-0.0175	-1.7876	-1.7772	-0.6781	-0.6954	70	21	1.51436	3.81502	160	0.190366	3	13	NA	NA	NA	1.03972	3	0.946395	2.42244
TCGA-CF-A3MF-01	TCGA-CF-A3MF	Tumor	2.4332	BLCA	34	MALE	III	0	383	0	383	0	383	0	383	0.392276	0.2754	0.552632	Inflammatory	C3	BLCA.1	0.0421995	0.22	0.02	0.129993	-0.4224	-0.346	-1.6586	-1.2031	-1.6255	-0.4836	13	NA	0.211334	0.603811	95	0.453977	18	2	NA	NA	NA	NA	0	NA	1.87736
TCGA-CF-A3MG-01	TCGA-CF-A3MG	Tumor	0.7664	BLCA	48	MALE	II	0	369	0	369	0	369	0	369	0.434635	0.3409	4.28947	Wound Healing	C1	BLCA.1	0.0262232	0.2	0.38	1.19436	0.5379	0.102	-2.1063	-2.7932	-1.8235	-0.6947	68	31	1.45514	3.65334	114	0.738382	18	16	NA	NA	NA	NA	0	NA	1.68049
TCGA-CF-A3MH-01	TCGA-CF-A3MH	Tumor	2.7826	BLCA	75	MALE	II	0	398	0	398	0	398	0	398	0.430803	0.3457	1.31579	Wound Healing	C1	BLCA.1	0.0433609	0.13	0.08	0.837196	-0.0046	0.0035	-1.4542	-1.2937	-0.9745	-0.2245	22	46	0.331871	1.2068	104	0.258676	9	10	NA	0	1	NA	0	NA	1.95481
TCGA-CF-A3MI-01	TCGA-CF-A3MI	Tumor	4.6404	BLCA	62	MALE	II	0	370	0	370	0	370	0	370	0.526912	0.3577	1.92105	Inflammatory	C3	BLCA.1	0.0914668	0.21	0.3	1.00353	-0.1339	-0.043	-0.8679	-0.7534	-0.9189	-0.3686	41	3	0.686446	1.84092	195	0.612001	15	18	NA	NA	NA	NA	0	NA	1.77626
TCGA-CF-A47S-01	TCGA-CF-A47S	Tumor	4.7898	BLCA	41	MALE	II	0	333	0	333	0	333	0	333	0.615915	0.296	0.763158	Lymphocyte Depleted	C4	NA	0.0403404	0.38	0.16	1.13921	-1.2596	-0.094	-1.1002	-0.8263	0.1348	-0.3214	7	51	0.15948	0.765502	48	0.157963	5	17	NA	NA	NA	0	1	NA	1.38687
TCGA-CF-A47T-01	TCGA-CF-A47T	Tumor	3.867	BLCA	58	FEMALE	II	1	385	1	385	1	139	1	139	0.517443	0.3	0.710526	Wound Healing	C1	NA	0.0489041	0.06	0.01	0.0663583	0.3924	0.225	-1.9965	-2.0557	-1.5341	-0.1851	13	44	0.244403	0.73321	51	0.0508444	3	7	NA	NA	NA	NA	0	NA	3.44619
TCGA-CF-A47V-01	TCGA-CF-A47V	Tumor	4.1392	BLCA	52	MALE	II	0	379	0	379	0	379	0	379	0.589937	0.3274	2.36842	Lymphocyte Depleted	C4	NA	0.0461893	0.07	0.05	2.11766	-0.5623	-0.1965	-0.8494	-0.567	1.4151	-0.1828	44	NA	0.809161	1.99178	152	0.126569	2	7	NA	NA	NA	1.38629	4	1	1.58109
TCGA-CF-A47W-01	TCGA-CF-A47W	Tumor	3.832	BLCA	42	MALE	II	0	368	0	368	0	368	0	368	0.626999	0.3304	0.947368	Lymphocyte Depleted	C4	NA	0.039359	0.06	0	0.0181188	-0.3202	0.01	-1.7145	-1.8309	-0.6409	-0.6675	13	NA	0.186476	0.776985	47	7.45322e-05	0	0	NA	NA	NA	NA	0	NA	1.22053
TCGA-CF-A47X-01	TCGA-CF-A47X	Tumor	2.4805	BLCA	60	MALE	II	0	384	0	384	0	384	0	384	0.497169	0.3251	10.2105	Lymphocyte Depleted	C4	NA	0.0749556	0.12	0.17	2.40265	-1.0918	-0.097	-1.6102	-1.3141	-0.6215	-0.5331	150	27	2.98285	8.66598	122	0.899913	13	11	NA	NA	NA	0	1	NA	4.52097
TCGA-CF-A47Y-01	TCGA-CF-A47Y	Tumor	3.0568	BLCA	55	MALE	II	0	373	0	373	0	373	0	373	0.628009	0.3205	2.07895	Inflammatory	C3	NA	0.0738784	0.08	0.01	0.66413	-0.921	-0.235	-1.5753	-1.4048	-0.6657	-0.547	26	2	0.629599	1.70891	49	0.000164352	0	2	NA	NA	NA	0	1	NA	1.72174
TCGA-CF-A5U8-01	TCGA-CF-A5U8	Tumor	3.2267	BLCA	59	MALE	II	0	399	0	399	0	399	0	399	0.528864	0.3098	1.86842	Lymphocyte Depleted	C4	NA	0.0430523	0.03	0.12	0.359894	-0.9809	-0.0575	-1.9157	-1.6716	-0.9474	-0.7166	6	6	0.638693	1.30642	53	0.17809	2	0	NA	NA	NA	0	1	NA	1.61528
TCGA-CF-A5UA-01	TCGA-CF-A5UA	Tumor	3.6612	BLCA	67	MALE	II	0	365	0	365	0	365	0	365	0.661044	0.3096	2.34211	Wound Healing	C1	NA	0.0433477	0.08	0.02	6.53524	0.2546	0.1665	-1.3441	-1.3722	-0.8612	-0.4513	47	NA	0.712754	1.79614	182	0.34301	8	22	NA	NA	NA	NA	0	NA	1.65798
TCGA-CF-A7I0-01	TCGA-CF-A7I0	Tumor	5.0972	BLCA	54	MALE	II	0	368	0	368	0	368	0	368	0.601624	0.3211	1.71053	Wound Healing	C1	NA	0.157806	0.32	0	0.549057	-0.1836	0.004	-0.8294	-0.4225	-1.0585	0.0002	9	0	0.683595	1.01053	146	0.182031	3	11	NA	NA	NA	1.09861	3	1	1.26503
TCGA-CF-A8HX-01	TCGA-CF-A8HX	Tumor	4.6089	BLCA	55	FEMALE	II	0	345	0	345	0	345	0	345	0.531649	0.3363	2.10526	Inflammatory	C3	NA	0.0596781	0.05	0.07	3.44207	0.1269	-0.1385	-1.4802	-2.0263	-0.7044	-0.4128	28	19	0.649061	1.48357	176	0.251916	5	18	NA	NA	NA	0	1	NA	1.37041
TCGA-CF-A8HY-01	TCGA-CF-A8HY	Tumor	4.0462	BLCA	59	MALE	II	0	345	0	345	0	345	0	345	0.540031	0.3352	2.73684	Wound Healing	C1	NA	0.0453418	0.13	0.05	0.648284	-0.0973	0.0845	-1.5208	-1.5059	-1.3125	-0.2002	39	3	0.929378	2.48834	182	0.565932	21	22	NA	NA	NA	0.673012	2	0.970951	3.76817
TCGA-CF-A9FF-01	TCGA-CF-A9FF	Tumor	5.5091	BLCA	52	MALE	II	0	361	0	361	0	361	0	361	0.516248	0.3177	3.97368	IFN-gamma Dominant	C2	NA	0.191212	0.27	0.12	5.42514	0.2229	0.012	-0.6079	0.851	0.406	-0.0743	56	87	1.15982	3.75415	104	0.229233	5	9	NA	NA	NA	2.25386	10	0.978838	2.06439
TCGA-CF-A9FH-01	TCGA-CF-A9FH	Tumor	1.8683	BLCA	85	MALE	II	0	0	0	0	0	0	0	0	0.569425	0.328	1.05263	IFN-gamma Dominant	C2	NA	0.0282974	0.05	0.02	7.6683	0.2173	0.069	-1.5034	-2.2546	2.6566	-0.6566	23	0	0.179217	1.04543	82	0.113215	4	4	NA	NA	NA	NA	0	NA	NA
TCGA-CF-A9FL-01	TCGA-CF-A9FL	Tumor	6.1085	BLCA	85	MALE	III	1	565	1	565	1	322	1	322	0.51868	0.3227	1.92105	Wound Healing	C1	NA	0.122839	0.15	0.02	1.64133	0.1618	0.0045	-0.6181	-0.5932	-0.5945	0.2097	26	61	0.484463	1.60479	111	0.150196	3	12	0.875144	0.961444	3	1.09861	3	1	4.62779
TCGA-CF-A9FM-01	TCGA-CF-A9FM	Tumor	4.2165	BLCA	50	MALE	I	0	398	0	398	0	398	0	398	0.557749	0.3169	0.815789	NA	NA	NA	0.0510653	0.04	0.01	4.20092	NA	NA	NA	NA	NA	NA	9	NA	0.239586	0.539068	75	0.0197999	0	3	NA	NA	NA	NA	NA	NA	NA
TCGA-CU-A0YN-01	TCGA-CU-A0YN	Tumor	5.6147	BLCA	60	MALE	III	1	393	NA	393	NA	NA	0	393	0.589781	0.2856	5.13158	IFN-gamma Dominant	C2	BLCA.3	0.37417	0.6	0.39	3.71998	0.9509	0.257	-0.0574	0.7592	0.43	0.5132	81	122	1.3086	3.9827	179	0.62165	19	31	0.520612	2.12282	59	3.31949	28	0.996185	0.6546
TCGA-CU-A0YN-11	TCGA-CU-A0YN	Normal	7.6613	BLCA	60	MALE	III	1	393	NA	393	NA	NA	0	393	0.632214	NA	NA	NA	NA	NA	NA	NA	NA	NA	NA	NA	NA	NA	NA	NA	NA	NA	NA	NA	NA	NA	NA	NA	NA	NA	NA	NA	NA	NA	NA
TCGA-CU-A0YO-01	TCGA-CU-A0YO	Tumor	6.1477	BLCA	84	MALE	IV	1	149	1	149	NA	NA	1	118	0.65773	0.2791	2.21053	Wound Healing	C1	BLCA.2	0.440683	0.67	0.45	5.71126	-0.3418	-0.029	-0.051	0.2088	0.2962	0.2809	29	11	0.765696	2.43888	63	0.362835	14	12	NA	0	1	2.48491	12	1	2.10113
TCGA-CU-A0YR-01	TCGA-CU-A0YR	Tumor	6.35	BLCA	83	MALE	IV	1	460	1	460	NA	NA	1	219	0.675955	0.2754	4.78947	Wound Healing	C1	BLCA.2	0.382613	0.53	0.09	2.23376	0.8631	0.275	0.4262	0.4665	-0.1268	0.2213	66	109	1.32465	3.77666	262	0.598723	11	54	0.922333	3.0734	28	2.3979	11	1	1.7142
TCGA-CU-A0YR-11	TCGA-CU-A0YR	Normal	8.4054	BLCA	83	MALE	IV	1	460	1	460	NA	NA	1	219	0.640107	NA	NA	NA	NA	NA	NA	NA	NA	NA	NA	NA	NA	NA	NA	NA	NA	NA	NA	NA	NA	NA	NA	NA	NA	NA	NA	NA	NA	NA	NA
TCGA-CU-A3KJ-01	TCGA-CU-A3KJ	Tumor	7.0932	BLCA	75	MALE	III	0	562	0	562	NA	NA	1	166	0.362101	0.2424	7.52632	Wound Healing	C1	BLCA.3	0.129804	0.25	0.14	9.41586	0.8776	0.2375	-0.3803	-0.6201	0.2374	0.0721	82	1	2.27217	6.00724	317	0.673291	18	44	NA	0	1	1.60944	5	1	5.32395
TCGA-CU-A3QU-01	TCGA-CU-A3QU	Tumor	2.0111	BLCA	58	MALE	IV	0	158	0	158	NA	NA	0	158	0.603881	0.3389	3.36842	Lymphocyte Depleted	C4	BLCA.1	0.046862	0.1	0.18	0.929738	0.6951	0.137	-1.4947	-2.4416	-1.1122	-0.8675	47	81	1.01959	2.51899	179	0.872265	12	38	NA	NA	NA	0	1	NA	1.01192
TCGA-CU-A3YL-01	TCGA-CU-A3YL	Tumor	5.2327	BLCA	67	MALE	III	0	906	0	906	1	370	1	370	0.573967	0.3192	7.07895	Inflammatory	C3	BLCA.1	0.14443	0.27	0.03	1.79329	0.0064	-0.107	-0.915	-0.4494	-0.2877	-0.0976	102	23	1.70114	6.13626	71	0.205228	4	13	NA	NA	NA	2.44102	12	0.982337	2.91864
TCGA-CU-A5W6-01	TCGA-CU-A5W6	Tumor	5.6588	BLCA	70	MALE	III	1	56	0	56	0	56	0	56	0.528648	0.3127	6.89474	IFN-gamma Dominant	C2	NA	0.286421	0.53	0.23	14.3672	0.4501	0.201	-0.5779	-0.5167	0.8225	-0.0874	95	47	1.98146	5.59979	176	0.536967	15	28	0.924621	1.79923	7	1.03972	3	0.946395	3.68989
TCGA-CU-A72E-01	TCGA-CU-A72E	Tumor	6.3865	BLCA	76	MALE	IV	1	413	1	413	NA	NA	1	256	0.356284	0.322	3.26316	Wound Healing	C1	NA	0.171025	0.31	0.04	1.53575	0.3675	0.227	-0.3394	-0.9969	-0.4764	0.3326	33	4	1.13254	2.57117	120	0.187098	6	5	NA	NA	NA	1.38629	4	1	5.971
TCGA-DK-A1A3-01	TCGA-DK-A1A3	Tumor	6.142	BLCA	60	MALE	IV	1	665	1	665	NA	NA	1	665	NA	NA	NA	Wound Healing	C1	BLCA.2	0.303848	0.57	0.09	NA	0.2631	0.063	0.0764	0.3751	-0.0465	0.2224	214	7	5.81834	16.1033	261	0.644181	18	26	0.92193	2.43303	14	2.30349	11	0.960629	2.5708
TCGA-DK-A1A5-01	TCGA-DK-A1A5	Tumor	7.63	BLCA	79	MALE	II	1	65	0	65	0	65	0	65	NA	NA	NA	Wound Healing	C1	BLCA.2	0.122964	0.41	0.06	NA	0.7193	0.2455	-0.3939	-0.7679	0.1374	0.5338	150	45	2.64228	6.57567	260	0.628056	15	37	0.902202	0.625359	2	1.38629	4	1	2.57585
TCGA-DK-A1A6-01	TCGA-DK-A1A6	Tumor	5.6651	BLCA	53	MALE	IV	0	2020	0	2020	NA	NA	0	2020	NA	NA	NA	IFN-gamma Dominant	C2	BLCA.1	0.318943	0.47	0.16	NA	0.9217	0.346	-0.2122	-0.2521	1.2929	-0.148	151	84	NA	NA	341	0.89056	14	29	NA	0	1	2.58231	14	0.978496	1.19037
TCGA-DK-A1A7-01	TCGA-DK-A1A7	Tumor	5.0614	BLCA	67	FEMALE	IV	0	560	0	560	NA	NA	1	112	NA	NA	NA	Wound Healing	C1	BLCA.1	0.126227	0.26	0.22	NA	0.3758	0.1935	-0.7249	0.6948	-1.2726	-0.1282	59	49	1.67521	6.03077	484	0.654559	12	49	NA	0	1	1.09861	3	1	4.21134
TCGA-DK-A1AA-01	TCGA-DK-A1AA	Tumor	3.8441	BLCA	57	MALE	III	0	578	0	578	0	578	0	578	NA	NA	NA	Wound Healing	C1	BLCA.1	0.0776737	0.07	0	NA	-0.4195	-0.0065	-0.9123	-1.4949	-0.1161	-0.0111	35	0	0.442515	2.15357	91	0.105723	2	3	NA	NA	NA	1.09861	3	1	2.09444
TCGA-DK-A1AB-01	TCGA-DK-A1AB	Tumor	7.3744	BLCA	74	FEMALE	IV	1	508	NA	508	NA	NA	1	364	NA	NA	NA	IFN-gamma Dominant	C2	BLCA.3	0.258343	0.44	0	NA	0.2631	-0.0295	0.3041	0.0384	1.1679	0.7975	87	NA	1.78977	4.89203	55	0.724193	11	9	0.895984	2.95302	27	2.79129	18	0.965722	2.24423
TCGA-DK-A1AC-01	TCGA-DK-A1AC	Tumor	6.3702	BLCA	72	MALE	III	0	3981	0	3981	0	3981	0	3981	NA	NA	NA	Wound Healing	C1	BLCA.2	0.205644	0.31	0.15	NA	0.9332	0.238	0.2454	0.5508	-0.6663	-0.0256	547	176	16.737	37.4777	340	0.633065	12	44	0.512281	2.03391	53	3.01974	22	0.976931	3.80571
TCGA-DK-A1AD-01	TCGA-DK-A1AD	Tumor	5.323	BLCA	69	MALE	IV	0	3420	0	3420	NA	NA	0	3420	NA	NA	NA	IFN-gamma Dominant	C2	BLCA.2	0.143605	0.27	0.31	NA	0.5012	0.1835	-0.483	0.0326	0.5184	0.0153	97	78	2.27895	6.06733	267	0.690045	14	38	0.935014	1.67532	6	2.02533	8	0.973976	4.85205
TCGA-DK-A1AE-01	TCGA-DK-A1AE	Tumor	4.018	BLCA	84	MALE	III	0	491	0	491	NA	NA	1	211	NA	NA	NA	Wound Healing	C1	BLCA.3	0.10703	0.17	0	NA	0.8968	0.367	-1.1451	-1.4559	-0.2229	-0.1863	60	2	0.886653	2.93704	196	0.101745	0	16	NA	NA	NA	1.79865	7	0.924324	2.71653
TCGA-DK-A1AF-01	TCGA-DK-A1AF	Tumor	8.866	BLCA	84	FEMALE	IV	0	536	0	536	NA	NA	1	283	NA	NA	NA	Wound Healing	C1	BLCA.2	0.462664	0.87	0.14	NA	0.2599	0.0415	0.674	1.0411	0.487	0.9315	42	NA	0.744383	2.73933	59	0.00851573	4	3	0.670894	2.55387	45	3.3021	33	0.9444	1.51526
TCGA-DK-A1AG-01	TCGA-DK-A1AG	Tumor	4.7856	BLCA	65	MALE	III	0	475	0	475	0	475	0	475	NA	NA	NA	Wound Healing	C1	BLCA.1	0.101323	0.08	0.01	NA	-0.2613	0.001	-0.8695	-0.6484	-0.3239	-0.1204	53	18	1.0462	3.08204	121	0.06501	2	0	NA	0	1	1.73513	6	0.968393	2.35575
TCGA-DK-A2HX-01	TCGA-DK-A2HX	Tumor	9.7434	BLCA	80	FEMALE	IV	1	1420	0	1420	NA	NA	0	1420	0.498032	0.3002	2.42105	Wound Healing	C1	BLCA.2	0.137445	0.51	0.13	NA	-0.0804	-0.0955	-0.1986	-0.2985	0.2262	0.7287	37	11	0.815417	2.56274	196	0.598663	18	24	0.534758	1.112	8	2.44102	12	0.982337	1.51187
TCGA-DK-A2I1-01	TCGA-DK-A2I1	Tumor	8.031	BLCA	73	FEMALE	II	0	546	0	546	0	546	0	546	0.572531	0.2833	7.81579	Wound Healing	C1	BLCA.2	0.232329	0.42	0.16	NA	0.2554	0.198	0.3103	1.0441	-0.4411	0.323	86	47	2.07391	6.04396	339	0.717738	21	21	0.876264	3.97176	93	2.42698	14	0.919641	2.44637
TCGA-DK-A2I2-01	TCGA-DK-A2I2	Tumor	7.8949	BLCA	63	FEMALE	IV	1	237	1	237	NA	NA	1	163	0.521277	0.307	2.76316	Lymphocyte Depleted	C4	BLCA.3	0.472932	0.7	0.3	NA	0.4465	0.3945	0.5553	-0.1231	0.2292	0.4682	41	12	1.06022	2.5033	156	0.611743	16	32	0.787417	0.545796	2	1.73287	6	0.967132	5.60334
TCGA-DK-A2I4-01	TCGA-DK-A2I4	Tumor	8.5248	BLCA	79	MALE	III	0	4343	0	4343	0	4343	0	4343	0.533532	0.2236	20.8684	IFN-gamma Dominant	C2	BLCA.4	0.490535	0.71	0.39	NA	0.6478	0.1715	1.519	1.9374	1.454	0.6465	469	7	10.4537	22.906	92	0.384421	17	25	0.792859	3.3218	66	4.10245	71	0.962411	2.49012
TCGA-DK-A2I6-01	TCGA-DK-A2I6	Tumor	7.9327	BLCA	81	MALE	IV	0	2656	0	2656	NA	NA	0	2656	0.460368	0.312	9	Wound Healing	C1	BLCA.3	0.149995	0.46	0.22	NA	0.9861	0.3745	-1.1644	-1.4892	-0.986	0.023	145	95	3.05791	6.83534	369	0.781411	17	54	NA	NA	NA	1.56071	5	0.969724	4.91424
TCGA-DK-A3IK-01	TCGA-DK-A3IK	Tumor	6.6799	BLCA	87	MALE	IV	1	146	0	146	NA	NA	0	146	0.571547	0.3076	5.71053	Inflammatory	C3	BLCA.2	0.21329	0.5	0.14	NA	-0.2907	-0.0125	-0.8566	0.2206	-1.1587	0.1682	88	3	1.43839	5.53932	276	0.546184	13	47	0.932234	2.92302	23	0.636514	2	0.918296	4.73487
TCGA-DK-A3IL-01	TCGA-DK-A3IL	Tumor	6.0497	BLCA	79	FEMALE	IV	1	413	0	413	NA	NA	0	413	0.563592	0.3623	5.78947	Wound Healing	C1	BLCA.2	0.110164	0.26	0.1	NA	0.3939	0.0905	-1.0923	-0.2932	-1.4522	-0.0687	55	4	1.16182	5.3067	144	0.557781	16	22	NA	NA	NA	NA	0	NA	1.67396
TCGA-DK-A3IM-01	TCGA-DK-A3IM	Tumor	8.1226	BLCA	76	MALE	III	1	248	1	248	1	201	1	201	0.45828	0.3511	2.52632	Wound Healing	C1	BLCA.3	0.125309	0.17	0.43	NA	1.1261	0.4545	-1.4159	-2.0536	-0.6229	-0.0903	30	0	0.854239	2.19661	352	0.761653	12	60	NA	NA	NA	0	1	NA	2.8166
TCGA-DK-A3IN-01	TCGA-DK-A3IN	Tumor	7.5336	BLCA	72	MALE	III	1	250	0	250	0	250	0	250	0.491407	0.3319	11.5789	Wound Healing	C1	BLCA.2	0.296699	0.61	0.14	NA	0.7155	0.226	0.398	0.2974	0.2156	0.6325	169	110	3.79072	9.84364	151	0.583717	20	25	0.600104	2.11618	34	2.99707	21	0.984413	5.50852
TCGA-DK-A3IQ-01	TCGA-DK-A3IQ	Tumor	9.2942	BLCA	74	MALE	III	1	539	1	539	1	250	1	250	0.532057	0.3002	4.55263	Wound Healing	C1	NA	0.110982	0.65	0.29	NA	-0.4474	-0.1715	-0.1961	-1.2354	-0.8389	1.1512	27	18	1.81619	4.79098	290	0.358417	7	26	NA	0	1	0	1	NA	2.61889
TCGA-DK-A3IS-01	TCGA-DK-A3IS	Tumor	3.3134	BLCA	68	MALE	II	0	1529	0	1529	0	1529	0	1529	0.503004	0.2659	11.1053	Wound Healing	C1	BLCA.1	0.06733	0.1	0.49	NA	0.9026	0.2505	-1.4038	-1.4206	-0.2715	-0.5351	184	3	3.75359	9.33584	244	0.855558	19	15	NA	NA	NA	1.37782	5	0.856087	5.3373
TCGA-DK-A3IT-01	TCGA-DK-A3IT	Tumor	7.7829	BLCA	62	MALE	III	0	648	0	648	0	648	0	648	0.633169	0.3182	12.7632	Wound Healing	C1	BLCA.2	0.276911	0.54	0.01	NA	0.9647	0.3365	-0.1881	0.4552	-0.0001	0.2411	173	102	2.63669	11.5585	229	0.866253	16	23	0.854542	3.35991	51	2.14395	9	0.975755	1.06834
TCGA-DK-A3IU-01	TCGA-DK-A3IU	Tumor	7.8999	BLCA	58	MALE	II	1	706	1	706	1	462	1	462	0.606242	0.3433	6.97368	IFN-gamma Dominant	C2	BLCA.4	0.56687	0.73	0.39	NA	0.372	0.1185	1.311	2.7609	1.1396	0.5464	171	4	4.47726	9.72118	64	0.296653	7	11	0.834899	3.64805	79	3.78813	92	0.837749	4.06421
TCGA-DK-A3IV-01	TCGA-DK-A3IV	Tumor	3.6816	BLCA	60	MALE	II	1	294	1	294	NA	NA	1	212	0.564607	0.337	2.07895	IFN-gamma Dominant	C2	BLCA.1	0.388599	0.44	0.09	NA	0.6899	0.1065	0.1583	1.3271	1.826	-0.6702	25	4	0.644723	2.14908	201	0.2869	7	29	0.584945	1.45353	12	3.70608	47	0.962582	1.36847
TCGA-DK-A3WW-01	TCGA-DK-A3WW	Tumor	8.3646	BLCA	57	MALE	III	0	633	0	633	0	633	0	633	0.467874	0.3282	38.3684	IFN-gamma Dominant	C2	BLCA.3	0.499682	0.5	0.02	NA	0.6265	0.3755	0.5931	1.025	1.9564	0.0125	564	38	10.2156	29.4333	84	0.00467729	0	5	0.810255	1.57668	7	2.89144	20	0.965186	3.21446
TCGA-DK-A3WX-01	TCGA-DK-A3WX	Tumor	9.5432	BLCA	67	FEMALE	III	1	321	1	321	NA	NA	1	167	0.510257	0.3191	1.26316	Wound Healing	C1	BLCA.3	0.573854	0.63	0.49	NA	0.9105	0.36	0.1854	0.4267	0.0798	0.5075	15	36	0.375393	0.952922	62	0.274739	12	14	0.929224	2.51639	15	2.29412	12	0.923223	4.72414
TCGA-DK-A3WY-01	TCGA-DK-A3WY	Tumor	7.639	BLCA	67	FEMALE	III	0	4967	0	4967	0	4967	0	4967	0.732923	0.3199	0.0526316	IFN-gamma Dominant	C2	BLCA.4	0.876875	NA	NA	NA	0.9598	0.2845	1.4784	3.4348	0.421	0.0787	6	NA	0.0890699	0.32659	43	3.55889e-06	NA	NA	0.87108	4.4317	162	5.14194	187	0.982954	2.49111
TCGA-DK-A3X1-01	TCGA-DK-A3X1	Tumor	5.9327	BLCA	78	FEMALE	III	0	2009	0	2009	0	2009	0	2009	0.570286	0.3336	27.3947	Wound Healing	C1	BLCA.2	0.276972	0.53	0.11	NA	0.5948	0.2995	-0.7734	-0.7248	-0.6133	0.1207	439	5	8.20491	21.4835	287	0.540608	16	40	NA	0	1	1.09861	3	1	5.31222
TCGA-DK-A3X2-01	TCGA-DK-A3X2	Tumor	3.2752	BLCA	85	MALE	IV	1	547	1	547	NA	NA	1	533	0.512981	0.3177	3.47368	IFN-gamma Dominant	C2	BLCA.1	0.0440568	0.08	0.16	NA	1.3572	0.389	-1.619	-2.1591	0.119	-0.6087	58	66	0.856425	3.28296	244	0.702901	20	29	0.910807	0.631323	2	NA	0	NA	3.71685
TCGA-DK-A6AV-01	TCGA-DK-A6AV	Tumor	5.0054	BLCA	82	FEMALE	II	0	1952	0	1952	0	1952	0	1952	0.59196	0.3242	3.76316	Wound Healing	C1	NA	0.270545	0.5	0.07	NA	0.6727	0.3715	-0.6947	0.1912	-1.2695	-0.0373	61	7	1.36559	2.87646	292	0.722888	25	35	0.875561	1.40916	5	2.02533	8	0.973976	4.11893
TCGA-DK-A6AW-01	TCGA-DK-A6AW	Tumor	6.7145	BLCA	70	MALE	II	0	1621	0	1621	0	1621	0	1621	0.750666	0.3077	130	Lymphocyte Depleted	C4	NA	0.0534625	0.07	0	NA	-0.2418	-0.053	-1.2777	-0.8445	0.0805	-0.1327	1625	45	26.2896	101.694	62	0.0216391	0	3	NA	0	1	0.693147	2	1	1.77831
TCGA-DK-A6B0-01	TCGA-DK-A6B0	Tumor	3.2251	BLCA	61	MALE	II	0	2330	0	2330	0	2330	0	2330	0.582447	0.3166	0.815789	Lymphocyte Depleted	C4	NA	0.0396534	0.1	0	NA	-0.7392	-0.004	-1.3111	-1.8786	-0.0525	-0.5887	10	7	0.147525	0.649108	47	0.000341569	0	1	NA	NA	NA	NA	0	NA	1.24155
TCGA-DK-A6B1-01	TCGA-DK-A6B1	Tumor	4.1978	BLCA	67	MALE	II	0	2049	0	2049	0	2049	0	2049	0.626706	0.3087	4.31579	Wound Healing	C1	NA	0.0433388	0.17	0.14	NA	0.309	0.143	-1.0519	-1.3866	-0.7893	-0.4814	82	116	1.06681	3.48876	110	0.581218	15	14	NA	NA	NA	1.38629	4	1	4.91923
TCGA-DK-A6B2-01	TCGA-DK-A6B2	Tumor	8.5503	BLCA	70	MALE	IV	0	477	0	477	NA	NA	1	268	0.48971	0.3143	5.89474	NA	NA	NA	0.259731	0.51	0.12	NA	NA	NA	NA	NA	NA	NA	58	NA	1.91978	4.6705	235	0.535203	18	38	NA	NA	NA	NA	NA	NA	NA
TCGA-DK-A6B5-01	TCGA-DK-A6B5	Tumor	6.3665	BLCA	45	MALE	IV	0	1542	0	1542	NA	NA	0	1542	0.434158	0.3449	4.02632	IFN-gamma Dominant	C2	NA	0.258745	0.24	0.05	NA	0.4237	0.115	-0.2119	-0.2313	1.049	0.2224	57	5	1.20999	3.30533	376	0.947789	12	45	NA	0	1	2.43079	12	0.978222	6.1518
TCGA-DK-A6B6-01	TCGA-DK-A6B6	Tumor	2.9784	BLCA	57	MALE	II	0	1115	0	1115	0	1115	0	1115	0.691555	0.3121	32.8947	Lymphocyte Depleted	C4	NA	0.263845	0.48	0.1	NA	-0.1831	-0.0875	-0.4061	0.4986	0.6665	-0.8159	291	57	10.9534	22.1974	168	0.743679	15	28	0.613705	2.18193	35	2.20479	10	0.957526	1.54401
TCGA-DK-AA6L-01	TCGA-DK-AA6L	Tumor	8.3802	BLCA	48	MALE	IV	1	1163	1	1163	NA	NA	1	920	0.412046	0.3309	12	Wound Healing	C1	NA	0.145084	0.36	0.18	NA	0.252	0.1365	-0.1625	-0.6846	-0.1767	0.0118	204	120	3.81114	11.0555	299	0.640559	15	45	NA	0	1	2.52321	13	0.983727	3.71185
TCGA-DK-AA6M-01	TCGA-DK-AA6M	Tumor	9.4815	BLCA	64	FEMALE	II	0	1582	0	1582	NA	NA	0	1582	0.524862	0.3293	2.21053	IFN-gamma Dominant	C2	NA	0.270773	0.35	0.24	NA	0.6594	0.3415	0.4892	0.3866	1.3077	0.4516	33	92	0.830775	1.72309	123	0.254792	7	14	NA	0	1	2.04319	8	0.982568	1.16576
TCGA-DK-AA6P-01	TCGA-DK-AA6P	Tumor	3.0463	BLCA	72	FEMALE	II	0	457	0	457	NA	NA	1	16	0.627364	0.3319	4.28947	Wound Healing	C1	NA	0.0658905	0.17	0.53	NA	0.2849	0.0535	-1.4465	-1.4774	-1.4687	-0.5029	91	71	1.60316	4.90378	381	0.765501	21	58	NA	0	1	0.693147	2	1	3.98529
TCGA-DK-AA6Q-01	TCGA-DK-AA6Q	Tumor	2.8897	BLCA	61	FEMALE	IV	1	413	1	413	NA	NA	1	285	0.471869	0.3192	3.76316	IFN-gamma Dominant	C2	NA	0.278446	0.27	0.11	NA	0.6037	0.2295	-0.0268	0.227	0.7238	-0.0778	35	19	0.938435	3.28452	169	0.944226	8	26	NA	NA	NA	1.86622	8	0.89746	1.77462
TCGA-DK-AA6R-01	TCGA-DK-AA6R	Tumor	6.1096	BLCA	68	MALE	IV	0	5041	0	5041	NA	NA	1	4907	0.58591	0.3337	9.89474	IFN-gamma Dominant	C2	NA	0.246029	0.42	0.1	NA	1.0233	0.384	-0.9029	-0.8781	1.7533	0.3158	195	239	2.8234	9.73915	253	0.720536	15	62	NA	NA	NA	1.09861	3	1	5.3532
TCGA-DK-AA6S-01	TCGA-DK-AA6S	Tumor	7.8306	BLCA	60	MALE	III	0	5050	0	5050	1	539	1	539	0.615636	0.3274	17.7105	Wound Healing	C1	NA	0.211465	0.32	0.29	NA	0.0537	0.0845	0.2213	0.2638	0.2475	0.7519	280	6	5.46127	15.402	277	0.771221	7	28	0.902698	0.991715	3	2.52321	13	0.983727	4.21624
TCGA-DK-AA6T-01	TCGA-DK-AA6T	Tumor	4.918	BLCA	63	MALE	II	0	572	0	572	0	572	0	572	0.622768	0.3211	2.15789	IFN-gamma Dominant	C2	NA	0.884207	0.2	0.04	NA	1.0519	0.49	0.8772	2.4638	-0.9141	-0.8554	55	0	0.762263	2.40875	82	0.244937	4	14	NA	0	1	2.40364	12	0.967296	1.36795
TCGA-DK-AA6U-01	TCGA-DK-AA6U	Tumor	5.7522	BLCA	64	MALE	II	0	578	0	578	0	578	0	578	0.419431	0.3194	12	IFN-gamma Dominant	C2	NA	0.148617	0.23	0.72	NA	0.8863	0.2405	-1.2892	-1.1506	0.6895	-0.3485	97	12	3.6435	11.9325	398	0.643644	9	30	NA	NA	NA	1.09861	3	1	5.4474
TCGA-DK-AA6W-01	TCGA-DK-AA6W	Tumor	3.772	BLCA	78	MALE	II	1	415	1	415	NA	NA	1	379	0.611435	0.33	8.02632	Wound Healing	C1	NA	0.209543	0.2	0.27	NA	1.2015	0.379	-0.2958	-0.4134	-0.603	-0.2772	116	18	2.40536	7.02865	307	0.875652	12	51	0.840438	0.923316	3	1.94591	7	1	5.80633
TCGA-DK-AA6X-01	TCGA-DK-AA6X	Tumor	5.8873	BLCA	63	MALE	II	0	467	0	467	NA	NA	0	467	0.594271	0.3316	3.02632	IFN-gamma Dominant	C2	NA	0.382235	0.56	0.28	NA	0.4205	0.067	0.2219	0.4041	1.1701	0.0733	41	0	0.7592	3.25823	78	0.287196	8	17	NA	0	1	1.94591	7	1	2.35963
TCGA-DK-AA71-01	TCGA-DK-AA71	Tumor	5.2449	BLCA	71	MALE	II	0	415	0	415	NA	NA	0	415	0.612314	0.3431	21.3947	Wound Healing	C1	NA	0.093062	0.33	0.23	NA	0.4588	0.1875	-1.003	-1.0419	-0.3947	-0.1939	259	25	6.38357	17.5855	174	0.413686	12	13	NA	NA	NA	1.09861	3	1	3.05068
TCGA-DK-AA74-01	TCGA-DK-AA74	Tumor	10.3401	BLCA	75	MALE	III	0	1708	0	1708	0	1708	0	1708	0.5151	0.3308	3.78947	IFN-gamma Dominant	C2	NA	0.459404	0.79	0.4	NA	0.3325	0.3225	1.0355	1.477	1.2234	0.8259	82	NA	1.50469	5.80382	121	0.217947	9	31	0.775585	1.38966	6	2.44102	12	0.982337	2.43493
TCGA-DK-AA75-01	TCGA-DK-AA75	Tumor	4.3548	BLCA	82	MALE	III	1	340	1	340	NA	NA	1	328	0.385291	0.3282	15.5789	Wound Healing	C1	NA	0.0744339	NA	NA	NA	0.7778	0.346	-1.7658	-1.828	-0.4847	-0.6755	247	35	5.23116	12.041	281	0.749051	NA	NA	NA	NA	NA	NA	0	NA	5.27789
TCGA-DK-AA76-01	TCGA-DK-AA76	Tumor	0.7664	BLCA	64	FEMALE	II	0	366	0	366	0	366	0	366	0.378943	0.3349	7.60526	Lymphocyte Depleted	C4	NA	0.0722675	0.07	0.34	NA	0.5536	0.077	-2.0133	-2.4817	-0.6504	-0.6028	116	21	2.0392	6.57414	449	0.780798	6	33	NA	NA	NA	NA	0	NA	5.62735
TCGA-DK-AA77-01	TCGA-DK-AA77	Tumor	3.4804	BLCA	61	MALE	II	0	618	0	618	NA	NA	1	467	0.508017	0.3357	12.0789	IFN-gamma Dominant	C2	NA	0.12936	0.12	0.27	NA	0.4614	0.2335	-0.5153	-0.4172	0.5565	-0.2217	122	30	3.71372	9.53188	133	0.572798	6	22	NA	NA	NA	2.45831	12	0.989297	3.46768
TCGA-E5-A2PC-01	TCGA-E5-A2PC	Tumor	4.001	BLCA	61	FEMALE	IV	0	1326	0	1326	NA	NA	0	1326	0.290149	0.3096	7.65789	IFN-gamma Dominant	C2	BLCA.1	0.117345	0.21	0.12	4.32646	0.5723	0.246	-0.8158	-0.9196	0.3075	-0.1957	83	131	2.24018	6.01473	209	0.848776	22	22	NA	NA	NA	2.07915	10	0.902964	5.84862
TCGA-E5-A4TZ-01	TCGA-E5-A4TZ	Tumor	2.9432	BLCA	64	MALE	IV	1	467	1	467	NA	NA	1	435	0.283177	0.3413	12.6053	IFN-gamma Dominant	C2	NA	0.142905	0.33	0.31	5.22499	1.035	0.2335	-1.0017	-1.0299	-0.0438	-0.6362	148	63	4.31334	11.5022	327	0.680558	21	48	NA	NA	NA	0.693147	2	1	5.23781
TCGA-E5-A4U1-01	TCGA-E5-A4U1	Tumor	2.5634	BLCA	72	MALE	II	0	1181	0	1181	1	705	1	705	0.452358	0.3324	17.2368	Wound Healing	C1	NA	0.0570707	0.22	0.23	1.40113	0.4616	0.1015	-1.8922	-1.7086	-1.2923	-0.7181	329	114	5.10471	15.1381	406	0.59954	15	30	NA	NA	NA	NA	0	NA	5.90785
TCGA-E7-A3X6-01	TCGA-E7-A3X6	Tumor	5.7877	BLCA	70	MALE	II	1	904	1	904	1	369	1	369	0.445493	0.3159	3.34211	IFN-gamma Dominant	C2	BLCA.1	0.28189	0.29	0.03	13.7112	0.4757	0.1225	-0.04	0.2669	1.2307	0.0476	56	9	0.929763	3.05078	143	0.921495	10	23	NA	NA	NA	2.64844	16	0.955222	2.87209
TCGA-E7-A3Y1-01	TCGA-E7-A3Y1	Tumor	3.3521	BLCA	57	MALE	II	0	163	0	163	0	163	0	163	0.503183	0.3125	4.42105	Inflammatory	C3	BLCA.1	0.100778	0.18	0.07	1.58758	-0.5146	-0.1245	-1.1099	-0.5798	-0.705	-0.4314	74	506	1.51601	4.09884	38	0.104054	1	9	NA	NA	NA	1.09861	3	1	1.46634
TCGA-E7-A4IJ-01	TCGA-E7-A4IJ	Tumor	4.0295	BLCA	56	MALE	II	1	674	1	674	1	620	1	620	0.570861	0.3251	10	IFN-gamma Dominant	C2	NA	0.224614	0.52	0.36	6.72566	0.5129	0.0935	-0.621	0.0205	0.6446	-0.4129	129	2	3.67862	8.89266	304	0.708612	19	55	0.946722	1.04008	3	1.55958	5	0.969022	4.7773
TCGA-E7-A4XJ-01	TCGA-E7-A4XJ	Tumor	4.4203	BLCA	66	MALE	II	1	68	0	68	0	68	0	68	0.617118	0.3217	1.44737	Wound Healing	C1	NA	0.0752159	0.16	0	4.40143	-0.1707	-0.0095	-1.6923	-1.9028	-1.3518	-0.1792	16	3	0.471542	1.10026	63	0.0164232	0	3	NA	NA	NA	NA	0	NA	1.11814
TCGA-E7-A519-01	TCGA-E7-A519	Tumor	6.444	BLCA	72	MALE	II	0	508	0	508	0	508	0	508	0.652353	0.3046	2.44737	Lymphocyte Depleted	C4	NA	0.18223	0.36	0.08	6.57109	-1.1092	-0.2505	-0.4918	0.7414	0.3578	-0.2749	34	141	0.543251	2.10909	59	0.0163978	0	3	NA	NA	NA	0	1	NA	1.26515
TCGA-E7-A541-01	TCGA-E7-A541	Tumor	5.6605	BLCA	66	MALE	II	1	778	0	778	0	778	0	778	0.445363	0.3155	6.92105	IFN-gamma Dominant	C2	NA	0.298366	0.61	0.62	13.4878	0.7866	0.208	0.0512	0.8617	1.4344	-0.2792	173	117	3.69842	11.8855	211	0.746708	24	33	0.944691	2.17523	10	2.5849	16	0.932306	2.53178
TCGA-E7-A5KE-01	TCGA-E7-A5KE	Tumor	1.9377	BLCA	78	FEMALE	II	0	17	0	17	NA	NA	0	17	0.421974	0.328	7.07895	Wound Healing	C1	NA	0.0412458	0.08	0.26	0.334418	0.8955	0.1515	-2.1047	-2.474	-2.3399	-0.6449	85	8	2.14323	4.6008	308	0.511912	14	31	NA	NA	NA	NA	0	NA	4.3901
TCGA-E7-A5KF-01	TCGA-E7-A5KF	Tumor	-1.3548	BLCA	67	MALE	II	0	20	0	20	NA	NA	0	20	0.576641	0.3095	6.94737	Lymphocyte Depleted	C4	NA	0.0385807	0.02	0.03	0.325563	-0.0209	0.0125	-2.0078	-2.5611	0.485	-0.9937	95	17	2.04925	4.94748	92	0.119476	3	10	NA	NA	NA	0	1	NA	1.60985
TCGA-E7-A677-01	TCGA-E7-A677	Tumor	8.9132	BLCA	81	MALE	II	0	820	0	820	0	820	0	820	0.376184	0.3003	7.34211	Wound Healing	C1	NA	0.09333	0.14	0.07	11.1676	0.2585	0.04	-0.805	-0.8332	-0.3999	0.1043	120	110	2.12573	5.68777	84	0.104214	3	11	NA	NA	NA	1.64342	6	0.917209	2.15606
TCGA-E7-A678-01	TCGA-E7-A678	Tumor	3.0498	BLCA	55	MALE	III	0	798	0	798	0	798	0	798	0.484467	0.3072	1.68421	Lymphocyte Depleted	C4	NA	0.0609542	0.08	0	1.29826	-1.402	-0.125	-1.4297	-0.3651	-0.1966	-0.9112	23	15	0.463455	1.30347	59	0.000286585	0	0	0.941224	3.34638	35	0.636514	2	0.918296	1.48228
TCGA-E7-A6MD-01	TCGA-E7-A6MD	Tumor	6.9954	BLCA	66	MALE	IV	0	129	0	129	NA	NA	0	129	0.557591	0.3281	14.7632	Wound Healing	C1	NA	0.324588	0.53	0.16	4.30233	0.0428	0.107	0.0288	1.2634	0.158	0.1273	155	28	4.23933	10.9588	166	0.525698	17	29	0.954362	2.09695	9	3.49416	35	0.98279	4.64534
TCGA-E7-A6ME-01	TCGA-E7-A6ME	Tumor	4.5491	BLCA	75	MALE	II	0	731	0	731	0	731	0	731	0.598826	0.3346	4.23684	IFN-gamma Dominant	C2	NA	0.196753	0.21	0.34	14.9165	0.7994	0.2495	-0.4669	0.3211	1.397	-0.4334	65	64	1.52413	3.66439	204	0.620903	7	22	0.888907	1.59271	6	0.693147	2	1	4.1169
TCGA-E7-A6MF-01	TCGA-E7-A6MF	Tumor	1.3679	BLCA	37	MALE	II	0	750	0	750	0	750	0	750	0.621835	0.3302	1.5	Inflammatory	C3	NA	0.0316786	0.12	0	11.9995	-1.9453	-0.3585	-1.0136	-1.3767	-0.6405	-0.5531	11	NA	0.36794	1.1958	49	0.000113962	0	0	NA	NA	NA	1.79176	6	1	1.20002
TCGA-E7-A7DU-01	TCGA-E7-A7DU	Tumor	4.2266	BLCA	73	MALE	III	0	28	0	28	0	28	0	28	0.411263	0.3325	8.34211	TGF-beta Dominant	C6	NA	0.0561429	0.16	0.14	5.04966	-0.0985	0.063	-1.5139	-1.4919	0.3064	-0.2904	98	3	2.56366	7.56279	62	0.748853	15	7	NA	NA	NA	0	1	NA	3.28932
TCGA-E7-A7DV-01	TCGA-E7-A7DV	Tumor	9.464	BLCA	44	MALE	IV	0	37	0	37	NA	NA	0	37	0.446272	0.3199	8.44737	Lymphocyte Depleted	C4	NA	0.467638	0.65	0.28	25.9459	0.7637	0.4745	1.1816	-0.1448	1.1684	0.481	111	0	2.50516	8.50516	303	0.517931	12	47	NA	NA	NA	0.636514	2	0.918296	3.43212
TCGA-E7-A7PW-01	TCGA-E7-A7PW	Tumor	2.043	BLCA	63	MALE	III	0	416	0	416	1	174	1	174	0.56812	0.3332	2.5	Wound Healing	C1	NA	0.0738375	0.16	0.5	1.32082	0.8193	0.358	-0.9948	-0.923	-0.4111	-0.4649	43	0	0.958216	1.97451	305	0.745354	14	38	NA	NA	NA	1.60944	5	1	3.5187
TCGA-E7-A7XN-01	TCGA-E7-A7XN	Tumor	3.9496	BLCA	66	MALE	III	0	428	0	428	NA	NA	1	190	0.60352	0.3247	26.7632	IFN-gamma Dominant	C2	NA	0.559236	0.68	0.01	18.9891	0.6577	0.2655	0.4935	0.6375	2.387	-0.2262	428	56	7.57608	23.6861	41	0.000566935	0	8	NA	NA	NA	3.69676	51	0.940214	5.14776
TCGA-E7-A85H-01	TCGA-E7-A85H	Tumor	6.1108	BLCA	64	MALE	III	0	394	0	394	0	394	0	394	0.669208	0.3438	13.1053	Wound Healing	C1	NA	0.123588	0.26	0.22	20.6738	0.8237	0.3085	-0.2961	0.2306	-0.0971	-0.2662	217	344	3.76705	10.7672	745	0.659373	9	74	0.959497	2.96585	22	2.61563	14	0.991123	3.00076
TCGA-E7-A8O7-01	TCGA-E7-A8O7	Tumor	3.869	BLCA	52	MALE	II	0	466	0	466	0	466	0	466	0.609107	0.3141	0.973684	Lymphocyte Depleted	C4	NA	0.119988	0.16	0	8.16054	-0.7835	-0.1725	-0.425	0.0055	0.9342	-0.1786	10	1	0.392114	0.723903	80	0.0341837	0	9	0.608785	1.90884	23	2.16396	9	0.984859	1.27084
TCGA-E7-A8O8-01	TCGA-E7-A8O8	Tumor	2.4623	BLCA	59	MALE	II	0	13	0	13	0	13	0	13	0.457222	0.325	3.60526	Wound Healing	C1	NA	0.0513741	NA	NA	2.06877	0.3201	0.1665	-1.2367	-1.0637	-0.9542	-0.3777	75	14	0.943876	3.197	NA	NA	NA	NA	NA	NA	NA	1.09861	3	1	3.82346
TCGA-E7-A97P-01	TCGA-E7-A97P	Tumor	8.5136	BLCA	73	MALE	II	1	437	0	437	0	437	0	437	0.495771	0.3186	6.18421	IFN-gamma Dominant	C2	NA	0.429533	0.55	0.18	35.8121	0.7015	0.278	0.4504	0.8279	1.5928	0.5716	83	42	1.71507	5.44611	108	0.162881	2	12	0.912862	1.89824	8	3.15943	29	0.938268	2.22084
TCGA-E7-A97Q-01	TCGA-E7-A97Q	Tumor	6.3595	BLCA	60	FEMALE	IV	1	246	1	246	NA	NA	1	246	0.533658	0.3288	2.05263	Wound Healing	C1	NA	0.188572	0.35	0.06	8.33712	0.2755	-0.01	-0.403	0.2579	-0.2163	0.0774	24	124	0.424682	1.88073	262	0.970444	22	40	0.762366	1.36598	6	1.09861	3	1	4.33108
TCGA-FD-A3B3-01	TCGA-FD-A3B3	Tumor	10.0686	BLCA	74	FEMALE	III	1	974	0	974	0	974	0	974	0.529974	0.298	2.60526	IFN-gamma Dominant	C2	BLCA.3	0.578241	0.79	0.43	11.4926	1.1164	0.3965	0.7826	1.6164	1.4092	0.7329	49	2	1.46705	4.46228	106	0.22177	10	11	0.821779	4.14986	156	3.73718	51	0.950494	5.9489
TCGA-FD-A3B4-01	TCGA-FD-A3B4	Tumor	7.3667	BLCA	55	FEMALE	III	1	510	1	510	1	359	1	359	0.642015	0.3016	2.34211	NA	NA	NA	0.256062	0.38	0.04	10.4288	NA	NA	NA	NA	NA	NA	30	7	0.638482	2.09787	181	0.281202	6	31	0.766373	2.36889	22	NA	NA	NA	NA
TCGA-FD-A3B5-01	TCGA-FD-A3B5	Tumor	6.5305	BLCA	86	MALE	IV	1	272	1	272	NA	NA	1	272	0.364445	0.3672	4.21053	IFN-gamma Dominant	C2	BLCA.3	0.122928	0.48	0.44	2.73418	0.6203	0.2075	-0.8764	-1.5029	0.6871	0.4259	101	239	1.00925	4.1899	196	0.754336	13	47	NA	NA	NA	NA	0	NA	6.33511
TCGA-FD-A3B6-01	TCGA-FD-A3B6	Tumor	10.0136	BLCA	75	MALE	II	1	1005	0	1005	0	1005	0	1005	0.516512	0.342	7.63158	IFN-gamma Dominant	C2	BLCA.4	0.436385	0.58	0.26	0.393311	0.9852	0.449	0.507	0.5078	1.0399	0.1545	114	47	2.20224	7.45143	239	0.631578	14	32	0.71175	1.385	7	2.79129	18	0.965722	5.38028
TCGA-FD-A3B7-01	TCGA-FD-A3B7	Tumor	8.5312	BLCA	66	MALE	III	1	122	1	122	NA	NA	1	110	0.625667	0.3411	1.52632	IFN-gamma Dominant	C2	BLCA.4	0.526988	0.72	0.39	26.2134	0.8079	0.3215	0.9384	1.8499	1.0934	0.817	30	6	0.467966	1.77827	128	0.382706	9	28	0.867926	4.51669	182	3.17991	31	0.926012	3.75491
TCGA-FD-A3B8-01	TCGA-FD-A3B8	Tumor	9.7735	BLCA	56	MALE	II	0	384	0	384	0	384	0	384	0.665438	0.3357	0.131579	IFN-gamma Dominant	C2	BLCA.4	0.698933	NA	NA	6.83692	0.4601	0.098	1.351	2.1101	1.4526	0.8964	20	NA	0.268298	0.626029	60	0.00151847	NA	NA	0.626144	1.80979	18	3.79348	57	0.93827	4.2713
TCGA-FD-A3N5-01	TCGA-FD-A3N5	Tumor	5.9352	BLCA	69	MALE	II	1	685	1	685	NA	NA	1	346	0.558445	0.2433	10.6842	IFN-gamma Dominant	C2	BLCA.3	0.151442	0.34	0.1	16.5136	1.1331	0.289	-0.605	-0.9111	1.0125	0.2652	126	84	3.70852	8.36795	247	0.400356	7	33	0.998001	0.691761	2	1.8867	7	0.96957	1.02555
TCGA-FD-A3N6-01	TCGA-FD-A3N6	Tumor	4.1409	BLCA	43	FEMALE	II	0	851	0	851	0	851	0	851	0.432336	0.229	3.52632	NA	NA	NA	0.134182	0.17	0	13.872	NA	NA	NA	NA	NA	NA	64	4	1.07658	3.22975	160	0.0753364	1	9	NA	NA	NA	NA	NA	NA	NA
TCGA-FD-A3NA-01	TCGA-FD-A3NA	Tumor	6.1725	BLCA	60	MALE	II	0	1845	0	1845	0	1845	1	1338	0.422022	0.3275	5.23684	IFN-gamma Dominant	NA	NA	NA	NA	NA	NA	NA	NA	NA	NA	NA	NA	NA	NA	NA	NA	NA	NA	NA	NA	NA	NA	NA	NA	NA	NA	NA
TCGA-FD-A3SJ-01	TCGA-FD-A3SJ	Tumor	6.2203	BLCA	59	MALE	IV	1	739	1	739	NA	NA	1	281	0.654387	0.3309	7.23684	Wound Healing	C1	BLCA.2	0.241145	0.54	0.21	2.43051	0.7118	0.27	-0.3997	0.1421	0.1833	0.0841	99	84	2.23972	6.45039	376	0.662293	14	55	0.997448	0.691378	2	1.84622	7	0.94877	4.56416
TCGA-FD-A3SL-01	TCGA-FD-A3SL	Tumor	8.5109	BLCA	60	MALE	IV	1	712	1	712	NA	NA	1	260	0.677116	0.3359	7.31579	Wound Healing	C1	BLCA.2	0.116673	0.58	0.1	1.17135	0.0978	0.034	0.1745	0.0242	-0.1365	0.5067	42	39	1.79948	5.68869	117	0.477511	14	44	0.366918	0.254328	2	1.56071	5	0.969724	1.62715
TCGA-FD-A3SM-01	TCGA-FD-A3SM	Tumor	7.3399	BLCA	70	MALE	IV	1	547	1	547	NA	NA	1	144	0.368756	0.3142	6.15789	Wound Healing	C1	BLCA.2	0.154579	0.31	0.01	2.17396	0.1181	-0.0305	-0.5227	-1.0364	-0.3962	0.5425	107	114	1.48214	5.17296	91	0.201022	6	7	0.623617	0.685114	3	1.973	8	0.948813	4.80297
TCGA-FD-A3SN-01	TCGA-FD-A3SN	Tumor	7.1394	BLCA	79	MALE	III	0	887	0	887	NA	NA	1	110	0.426296	0.3376	13.1053	IFN-gamma Dominant	C2	BLCA.2	0.16397	0.27	0.03	3.49387	0.7452	0.254	-0.5697	-0.5799	0.2709	0.5009	110	11	3.95653	9.50166	102	0.947698	8	37	0.994273	0.689178	2	1.89379	7	0.973215	1.44383
TCGA-FD-A3SO-01	TCGA-FD-A3SO	Tumor	8.7618	BLCA	68	MALE	IV	1	168	1	168	NA	NA	1	143	0.510598	0.331	11.2105	Wound Healing	C1	BLCA.3	0.303314	0.43	0.01	6.76079	0.9538	0.2795	0.2333	-0.0562	0.3448	0.4381	127	60	3.675	9.11281	88	0.26425	10	18	0.718534	1.78549	12	2.2056	10	0.957879	1.10324
TCGA-FD-A3SP-01	TCGA-FD-A3SP	Tumor	9.3338	BLCA	60	MALE	III	0	783	0	783	0	783	0	783	0.523097	0.3293	2.81579	Wound Healing	C1	BLCA.4	0.419164	0.68	0.47	5.42497	0.4714	0.08	0.9564	0.7999	0.5117	1.0087	52	33	1.22551	2.91789	96	0.252289	6	19	0.728469	2.58996	35	3.29457	30	0.968649	4.22329
TCGA-FD-A3SQ-01	TCGA-FD-A3SQ	Tumor	8.1723	BLCA	62	MALE	IV	1	1423	1	1423	NA	NA	1	991	0.511769	0.3375	2.10526	IFN-gamma Dominant	C2	BLCA.2	0.24072	0.5	0.36	4.15622	-0.8269	-0.1925	0.1214	0.3905	1.3736	0.7066	28	1	0.817771	1.81078	73	0.364498	9	18	0.86025	3.52216	60	2.44102	12	0.982337	1.67253
TCGA-FD-A3SR-01	TCGA-FD-A3SR	Tumor	6.7743	BLCA	68	MALE	IV	1	602	1	602	NA	NA	1	372	0.657135	0.3293	3.86842	IFN-gamma Dominant	C2	BLCA.2	0.199032	0.43	0.17	3.06509	0.1955	-0.0515	0.2402	0.6781	1.796	0.1974	50	39	0.798292	3.75493	255	0.642114	12	45	0.97879	0.678445	2	3.35499	29	0.996345	3.70306
TCGA-FD-A3SS-01	TCGA-FD-A3SS	Tumor	6.4004	BLCA	66	MALE	IV	1	391	1	391	NA	NA	1	220	0.67254	0.3313	12.2895	IFN-gamma Dominant	C2	BLCA.2	0.153883	0.24	0.25	3.88879	0.9554	0.2515	-1.1765	-1.5671	0.2457	-0.0985	177	79	4.35461	12.0929	146	0.779888	8	34	0.999885	1.09849	3	NA	0	NA	2.31124
TCGA-FD-A43N-01	TCGA-FD-A43N	Tumor	5.9794	BLCA	76	MALE	III	0	699	0	699	NA	NA	0	699	0.417941	0.2928	5	IFN-gamma Dominant	C2	NA	0.205084	0.5	0.4	3.64225	0.1129	0.055	-0.4691	-0.1123	0.8406	0.5001	60	167	1.67479	4.5418	173	0.581682	17	39	0.770049	2.56596	28	0.693147	2	1	3.66942
TCGA-FD-A43P-01	TCGA-FD-A43P	Tumor	5.6702	BLCA	74	MALE	II	0	832	0	832	0	832	0	832	0.660678	0.3277	11.0789	IFN-gamma Dominant	C2	NA	0.387135	0.58	0.18	9.06909	1.0965	0.233	0.5734	1.8514	0.7396	0.0896	199	84	3.99255	10.7924	213	0.574432	13	39	0.830925	3.26705	51	4.00088	70	0.941718	2.63864
TCGA-FD-A43S-01	TCGA-FD-A43S	Tumor	9.249	BLCA	71	FEMALE	III	0	455	0	455	0	455	0	455	0.6615	0.3095	0.0526316	Inflammatory	C3	NA	0.58636	0	0	10.6002	-0.9511	0.0055	0.7526	2.6784	-0.0524	0.426	NA	NA	0	0	43	2.88353e-05	0	0	0.814209	2.51675	22	3.6969	43	0.982905	2.02882
TCGA-FD-A43U-01	TCGA-FD-A43U	Tumor	9.1837	BLCA	70	MALE	IV	0	636	0	636	NA	NA	1	497	0.591186	0.3	1.18421	IFN-gamma Dominant	C2	NA	0.483017	0.8	0.35	6.00983	-0.0612	0.0955	1.0393	1.7206	-0.3601	0.4674	41	1	0.746342	1.66492	80	0.300316	23	34	0.758565	3.24413	72	3.29983	28	0.990284	2.68085
TCGA-FD-A43X-01	TCGA-FD-A43X	Tumor	2.3308	BLCA	84	MALE	II	0	110	0	110	0	110	0	110	0.511826	0.3112	10.4211	Lymphocyte Depleted	C4	NA	0.0299457	0.06	0.25	1.08638	-0.4979	-0.078	-1.7274	-2.2384	-0.2774	-0.4282	171	213	2.91884	7.96304	98	0.307491	8	13	NA	NA	NA	NA	0	NA	3.17438
TCGA-FD-A43Y-01	TCGA-FD-A43Y	Tumor	8.0821	BLCA	65	MALE	III	1	474	0	474	0	474	0	474	0.483431	0.3318	1.86842	IFN-gamma Dominant	C2	NA	0.337323	0.56	0.18	9.1544	0.3844	0.2625	-0.062	-0.3806	1.434	0.5945	29	9	0.665145	1.6787	184	0.398173	6	38	NA	NA	NA	1.47913	5	0.919037	4.89252
TCGA-FD-A5BR-01	TCGA-FD-A5BR	Tumor	7.5077	BLCA	57	MALE	II	0	813	0	813	0	813	0	813	0.472203	0.2946	2.26316	Wound Healing	C1	NA	0.292756	0.56	0.59	7.39797	-0.0017	0.056	0.0826	1.2299	-0.3832	0.302	34	5	0.699186	2.49275	96	0.435166	8	27	0.925252	4.16346	90	3.07522	22	0.994881	2.62101
TCGA-FD-A5BS-01	TCGA-FD-A5BS	Tumor	8.3138	BLCA	68	MALE	III	0	1639	0	1639	0	1639	0	1639	0.56352	0.3319	0.131579	IFN-gamma Dominant	C2	NA	0.679355	0.41	0.2	20.6511	0.1162	0.1405	1.6024	3.1602	1.3797	0.4188	9	NA	0.224664	0.545613	69	0.0197805	0	1	0.771379	4.03517	187	3.70835	55	0.92539	4.95393
TCGA-FD-A5BT-01	TCGA-FD-A5BT	Tumor	11.0935	BLCA	84	MALE	III	1	328	0	328	NA	NA	0	328	0.613	0.2999	2.28947	IFN-gamma Dominant	C2	NA	0.51971	0.82	0.41	4.44892	-0.0639	0.158	0.9331	2.0543	1.0559	0.53	33	0	1.358	3.00024	104	0.182873	23	19	0.562171	0.389667	2	1.95663	9	0.890502	1.1585
TCGA-FD-A5BU-01	TCGA-FD-A5BU	Tumor	8.3922	BLCA	76	FEMALE	II	0	588	0	588	0	588	0	588	0.527837	0.3213	2.07895	IFN-gamma Dominant	C2	NA	0.392156	0.6	0.02	13.0816	0.3779	0.104	0.2817	0.7675	0.9632	0.6395	27	2	0.440695	1.98313	110	0.227583	5	23	0.791678	2.57936	26	2.35167	11	0.980724	3.42953
TCGA-FD-A5BV-01	TCGA-FD-A5BV	Tumor	5.3002	BLCA	47	FEMALE	III	1	163	1	163	NA	NA	1	134	0.452616	0.3158	3.60526	Wound Healing	C1	NA	0.0628292	0.11	0.44	7.28439	0.5859	0.238	-1.3453	-1.6442	-1.1905	-0.134	69	82	1.15705	3.14973	125	0.651283	5	33	NA	NA	NA	NA	0	NA	1.74576
TCGA-FD-A5BX-01	TCGA-FD-A5BX	Tumor	10.1552	BLCA	82	MALE	IV	1	173	1	173	NA	NA	1	99	0.532751	0.3172	11.0263	Lymphocyte Depleted	C4	NA	0.301008	0.43	0.03	2.25205	-0.1111	0.1265	0.6884	-0.5698	-0.4867	0.5941	108	0	3.42417	9.47988	76	0.104986	3	8	NA	NA	NA	0	1	NA	4.4518
TCGA-FD-A5BY-01	TCGA-FD-A5BY	Tumor	7.6915	BLCA	63	FEMALE	III	0	251	0	251	0	251	0	251	0.442153	0.3094	1.52632	IFN-gamma Dominant	C2	NA	0.1735	0.42	0.06	4.60772	0.8181	0.3135	-0.3246	-0.6551	0.4011	0.4345	24	NA	0.257618	1.23084	103	0.817222	25	41	NA	NA	NA	1.03972	3	0.946395	1.44648
TCGA-FD-A5BZ-01	TCGA-FD-A5BZ	Tumor	8.6951	BLCA	77	FEMALE	IV	1	835	1	835	NA	NA	1	533	0.486826	0.3006	3.81579	IFN-gamma Dominant	C2	NA	0.123383	0.58	0.17	3.08759	0.1104	0.0375	-0.3824	-0.4382	0.6423	0.8072	39	NA	1.26144	3.02158	258	0.658434	20	24	0.930845	2.74082	19	NA	0	NA	5.35585
TCGA-FD-A5C0-01	TCGA-FD-A5C0	Tumor	6.7245	BLCA	61	MALE	IV	1	550	1	550	NA	NA	1	27	0.615423	0.3211	4.28947	Wound Healing	C1	NA	0.207097	0.42	0.07	5.10231	0.6823	0.1955	-0.5196	-0.3014	-0.5933	0.0514	48	103	0.973436	3.03483	155	0.679122	19	32	0.95449	1.3232	4	1.24245	4	0.896241	1.17716
TCGA-FD-A5C1-01	TCGA-FD-A5C1	Tumor	9.0125	BLCA	61	FEMALE	III	0	1792	0	1792	0	1792	0	1792	0.513658	0.32	3.47368	IFN-gamma Dominant	C2	NA	0.402938	0.51	0.74	3.23784	0.6455	0.3285	0.6578	1.0551	1.5355	0.5647	79	3	1.06014	3.40964	114	0.544664	14	30	0.933577	2.8423	21	2.54452	15	0.939614	2.15737
TCGA-FD-A62N-01	TCGA-FD-A62N	Tumor	8.9628	BLCA	69	MALE	III	0	82	0	82	0	82	0	82	0.613157	0.3062	2.34211	IFN-gamma Dominant	C2	NA	0.565692	0.75	0.07	12.5115	0.4677	0.2715	1.5061	2.6922	1.7183	0.5422	33	52	0.847762	2.33865	107	0.452622	11	33	0.879687	4.43663	155	4.40322	89	0.980971	1.37378
TCGA-FD-A62O-01	TCGA-FD-A62O	Tumor	6.6163	BLCA	74	MALE	IV	1	216	0	216	NA	NA	0	216	0.447955	0.3186	6.07895	Wound Healing	C1	NA	0.0751013	0.15	0.43	4.90647	0.0857	0.038	-1.18	-1.2959	-0.8069	0.1324	87	353	1.78299	4.60128	96	0.735734	20	20	NA	0	1	1.09861	3	1	2.82846
TCGA-FD-A62P-01	TCGA-FD-A62P	Tumor	7.3632	BLCA	76	MALE	II	1	191	1	191	NA	NA	1	191	0.562957	0.3055	8.31579	Wound Healing	C1	NA	0.396883	0.81	0.38	1.38637	0.612	0.2515	0.2877	0.3634	-0.333	0.4283	169	15	3.14838	9.76285	142	0.502695	22	46	NA	0	1	1.83102	7	0.940958	5.71014
TCGA-FD-A62S-01	TCGA-FD-A62S	Tumor	8.5142	BLCA	60	FEMALE	III	1	406	1	406	NA	NA	1	306	0.520399	0.3156	2.02632	IFN-gamma Dominant	C2	NA	0.361513	0.64	0.27	14.1359	0.7379	0.2095	0.6021	0.7339	1.334	0.8906	36	137	0.544234	1.91914	144	0.421898	19	23	0.711383	3.16043	85	3.1418	24	0.988594	4.77801
TCGA-FD-A6TA-01	TCGA-FD-A6TA	Tumor	7.2292	BLCA	58	MALE	IV	0	1912	0	1912	NA	NA	0	1912	0.499105	0.3124	7.94737	Wound Healing	C1	NA	0.295779	0.4	0	5.8167	0.236	0.1525	0.3494	1.1349	0.3825	0.4191	152	1	1.99552	7.33738	365	0.869123	9	21	0.889253	4.54585	166	2.5666	14	0.972544	2.85245
TCGA-FD-A6TB-01	TCGA-FD-A6TB	Tumor	8.4095	BLCA	82	MALE	III	0	572	0	572	0	572	0	572	0.5636	0.3075	4.76316	IFN-gamma Dominant	C2	NA	0.573997	0.72	0.3	4.34536	0.4995	0.102	0.8285	2.1492	0.6693	0.456	NA	NA	1.56073	5.05109	80	0.187666	8	19	0.930417	3.9259	68	3.66204	41	0.986124	5.3481
TCGA-FD-A6TC-01	TCGA-FD-A6TC	Tumor	8.1837	BLCA	79	FEMALE	III	0	187	0	187	0	187	0	187	0.465065	0.3311	30.6579	Wound Healing	C1	NA	0.229993	0.43	0.18	3.78831	0.6127	0.193	-0.5031	-0.8994	-0.2758	0.5119	410	69	9.1181	24.7491	315	0.553623	12	45	0.965077	2.61348	15	1.03972	3	0.946395	5.3365
TCGA-FD-A6TD-01	TCGA-FD-A6TD	Tumor	8.7981	BLCA	77	MALE	III	1	386	0	386	0	386	0	386	0.523223	0.3279	4.15789	IFN-gamma Dominant	C2	NA	0.393107	0.63	0.21	12.3916	0.7101	0.4055	0.5528	1.0051	1.1394	0.5693	65	101	1.26416	3.4915	144	0.399584	9	29	0.834272	3.01249	37	1.60944	6	0.898244	0.796503
TCGA-FD-A6TE-01	TCGA-FD-A6TE	Tumor	5.4568	BLCA	54	MALE	IV	0	376	0	376	NA	NA	1	321	0.432523	0.3385	7.68421	Wound Healing	C1	NA	0.0750996	0.18	0.25	12.0919	1.0009	0.2285	-0.9733	-0.5322	-0.5951	-0.5216	75	2	2.20075	6.41362	113	0.761406	24	32	0.921123	2.4309	14	1.60944	5	1	0.851916
TCGA-FD-A6TF-01	TCGA-FD-A6TF	Tumor	9.1801	BLCA	80	FEMALE	IV	1	69	0	69	NA	NA	0	69	0.550645	0.3282	3.92105	Wound Healing	C1	NA	0.270985	0.69	0.1	4.54297	0.5175	0.246	-0.1872	0.2014	-0.2286	0.6238	53	84	1.18831	3.68682	151	0.558374	18	41	0.946895	2.73688	18	1.38629	4	1	0.825613
TCGA-FD-A6TG-01	TCGA-FD-A6TG	Tumor	6.5737	BLCA	73	MALE	IV	1	93	0	93	NA	NA	0	93	0.537197	0.3202	8.18421	Wound Healing	C1	NA	0.239347	0.61	0.57	4.35092	0.3151	0.0555	0.2167	0.7221	-0.5584	0.5049	228	78	3.26376	10.5668	219	0.656713	20	32	0.785216	3.16077	56	3.02803	21	0.994583	5.19842
TCGA-FD-A6TH-01	TCGA-FD-A6TH	Tumor	7.1461	BLCA	63	MALE	IV	1	131	1	131	NA	NA	1	126	0.493676	0.3428	5.02632	IFN-gamma Dominant	C2	NA	0.117563	0.23	0.63	8.36736	0.9556	0.319	-0.3804	-0.3288	0.7201	0.3582	52	1	1.34843	4.51566	155	0.740279	14	37	0.939618	1.82841	7	1.38629	4	1	0.9976
TCGA-FD-A6TI-01	TCGA-FD-A6TI	Tumor	6.0068	BLCA	73	MALE	IV	1	294	0	294	NA	NA	0	294	0.532089	0.3203	3.94737	Wound Healing	C1	NA	0.13146	0.5	0.07	0.582779	-0.8668	-0.074	-0.7164	-0.8111	-0.105	0.0542	43	26	0.913347	3.46442	50	0.237187	22	7	NA	NA	NA	1.33218	4	0.960964	2.53728
TCGA-FD-A6TK-01	TCGA-FD-A6TK	Tumor	8.4758	BLCA	60	MALE	III	0	330	0	330	0	330	0	330	0.494858	0.3159	2.65789	IFN-gamma Dominant	C2	NA	0.426438	0.78	0.48	2.89738	0.7568	0.3735	0.5772	0.9075	1.2939	0.7099	60	28	1.06114	3.18342	144	0.305024	13	42	0.880962	2.99633	30	3.0247	22	0.978536	4.94805
TCGA-FJ-A3Z7-01	TCGA-FJ-A3Z7	Tumor	7.3875	BLCA	76	MALE	IV	0	945	0	945	NA	NA	0	945	0.639893	0.3483	9.68421	Wound Healing	C1	BLCA.2	0.171523	0.46	0.21	4.38719	-0.5219	-0.003	-0.527	-0.5192	-0.7505	0.2849	163	7	2.57933	8.11475	203	0.508776	10	48	NA	0	1	1.38629	4	1	2.71725
TCGA-FJ-A3Z9-01	TCGA-FJ-A3Z9	Tumor	2.5924	BLCA	72	MALE	NA	1	385	0	385	0	385	0	385	0.473475	0.2779	2.31579	Lymphocyte Depleted	C4	NA	0.107274	0.15	0.04	8.14618	0.3883	0.073	-2.1367	-2.0751	-0.7875	-0.3832	30	9	0.590115	1.79845	73	0.0391939	1	4	NA	NA	NA	NA	0	NA	2.87756
TCGA-FJ-A3ZE-01	TCGA-FJ-A3ZE	Tumor	0.9862	BLCA	65	MALE	IV	1	324	1	324	NA	NA	1	152	0.471477	0.356	13.8947	Lymphocyte Depleted	C4	BLCA.1	0.035932	0.04	0.39	0.234776	0.5547	0.0985	-1.9944	-2.3149	-0.3166	-0.7796	234	749	3.46238	10.649	168	0.732829	10	32	NA	NA	NA	NA	0	NA	2.1416
TCGA-FJ-A3ZF-01	TCGA-FJ-A3ZF	Tumor	1.46	BLCA	73	MALE	III	0	524	0	524	0	524	0	524	0.52669	0.334	8.10526	Wound Healing	C1	BLCA.1	0.052408	0.12	0.35	5.63898	0.8121	0.1725	-1.8251	-1.8741	-1.3484	-0.7018	102	15	2.09848	6.01185	105	0.665388	13	33	NA	NA	NA	1.38629	4	1	6.21158
TCGA-FJ-A871-01	TCGA-FJ-A871	Tumor	8.8017	BLCA	49	MALE	III	1	272	1	272	NA	NA	1	106	0.495939	0.3077	1.76316	Wound Healing	C1	NA	0.0722964	0.19	0	2.11639	0.7439	0.609	-1.5505	-1.7421	-0.9213	0.1286	27	66	0.431162	1.236	96	0.00936833	0	8	NA	0	1	NA	0	NA	1.95442
TCGA-FT-A3EE-01	TCGA-FT-A3EE	Tumor	4.0636	BLCA	80	FEMALE	III	1	99	0	99	NA	NA	0	99	0.533788	0.3404	4	Wound Healing	C1	BLCA.1	0.21555	0.39	0.04	5.69713	-0.0016	0.166	-0.9423	-0.7472	-0.7279	0.2819	47	56	0.992411	3.27796	128	0.999998	19	23	0.907631	2.57151	17	1.09861	3	1	1.44085
TCGA-FT-A61P-01	TCGA-FT-A61P	Tumor	8.2021	BLCA	76	MALE	IV	0	337	0	337	NA	NA	0	337	0.50955	0.308	4.34211	Wound Healing	C1	NA	0.262648	0.69	0.13	1.82263	0.6127	0.2555	0.297	0.105	0.4085	0.5712	81	11	1.58889	4.07333	121	0.663704	18	22	0.905414	1.25517	4	2.01981	8	0.971326	1.79413
TCGA-G2-A2EC-01	TCGA-G2-A2EC	Tumor	6.2042	BLCA	58	FEMALE	II	1	696	1	696	NA	NA	1	679	0.660446	0.3259	5.07895	Inflammatory	C3	BLCA.2	0.286324	NA	NA	1.72226	-0.8391	-0.146	-0.0961	1.0072	-0.5742	0.4852	50	90	1.52656	4.89124	NA	NA	NA	NA	0.90728	3.78734	65	3.69378	42	0.988257	2.27041
TCGA-G2-A2EF-01	TCGA-G2-A2EF	Tumor	10.0782	BLCA	50	MALE	II	0	1884	0	1884	NA	NA	0	1884	0.404714	0.3043	8.07895	IFN-gamma Dominant	C2	BLCA.4	0.253143	0.39	0.23	9.50384	0.7962	0.372	0.4626	0.4704	2.11	0.2311	117	193	2.23321	6.75839	398	0.541245	12	40	0.803714	2.12105	14	2.51159	14	0.951701	4.34228
TCGA-G2-A2EJ-01	TCGA-G2-A2EJ	Tumor	3.4277	BLCA	56	FEMALE	II	0	1460	0	1460	1	910	1	910	0.556333	0.29	10.2105	IFN-gamma Dominant	C2	BLCA.3	0.395041	0.39	0.05	1.31912	0.8365	0.336	-0.6881	-0.8628	2.737	-0.1839	121	16	2.5554	8.23077	234	0.201152	7	20	NA	NA	NA	1.33218	4	0.960964	6.64405
TCGA-G2-A2EK-01	TCGA-G2-A2EK	Tumor	5.331	BLCA	57	MALE	II	0	485	0	485	NA	NA	1	485	0.613973	0.2933	1.97368	Inflammatory	C3	BLCA.2	0.310219	0.46	0.04	2.85458	-0.472	-0.143	-0.537	0.5576	-0.6163	-0.0656	38	1	0.441905	1.79708	152	0.22886	4	21	NA	0	1	2.77097	17	0.978032	5.16259
TCGA-G2-A2EL-01	TCGA-G2-A2EL	Tumor	2.8641	BLCA	77	MALE	II	1	819	1	819	NA	NA	1	105	0.128855	0.3067	8.07895	NA	NA	NA	0.0400429	0.02	0.06	7.37098	NA	NA	NA	NA	NA	NA	104	59	2.13486	5.95981	146	0.927162	5	19	NA	NA	NA	NA	NA	NA	NA
TCGA-G2-A2EO-01	TCGA-G2-A2EO	Tumor	8.3682	BLCA	69	MALE	III	1	1804	0	1804	0	1804	0	1804	0.585374	0.3175	28.0263	Wound Healing	C1	BLCA.2	0.318646	0.63	0.14	6.53483	0.6164	0.468	0.3373	1.0287	0.1999	0.288	470	117	7.42014	21.3723	191	0.48909	18	11	0.856971	2.37603	16	1.97225	8	0.94845	1.66918
TCGA-G2-A2ES-01	TCGA-G2-A2ES	Tumor	6.2325	BLCA	85	MALE	II	1	1004	1	1004	NA	NA	1	897	0.630862	0.298	15.7105	IFN-gamma Dominant	C2	BLCA.3	0.330336	0.45	0.03	11.2674	0.8603	0.3135	-0.0369	-0.3484	1.7207	0.1367	152	86	4.13109	11.0634	230	0.237358	4	16	NA	NA	NA	2.63025	15	0.971272	1.86292
TCGA-G2-A3IB-01	TCGA-G2-A3IB	Tumor	3.3032	BLCA	66	MALE	II	1	220	1	220	NA	NA	1	220	0.37696	0.3417	3.07895	IFN-gamma Dominant	C2	BLCA.3	0.0872931	0.09	0.05	0.740085	0.7584	0.1945	-1.0832	-1.8313	0.6045	0.0552	40	10	0.718784	2.59387	140	0.854945	6	16	NA	NA	NA	NA	0	NA	1.97783
TCGA-G2-A3IE-01	TCGA-G2-A3IE	Tumor	3.6623	BLCA	51	MALE	II	1	612	1	612	NA	NA	1	612	0.485646	0.3344	11.3158	Inflammatory	C3	BLCA.1	0.186865	0.31	0.38	2.26416	-0.2322	-0.0845	-1.086	-0.5488	-1.5018	-0.3765	176	149	3.37484	9.81489	160	0.44969	4	41	0.964052	1.55158	5	1.33218	4	0.960964	2.33917
TCGA-G2-A3VY-01	TCGA-G2-A3VY	Tumor	1.0007	BLCA	66	MALE	II	0	536	0	536	NA	NA	0	536	0.595661	0.3366	22.4474	Lymphocyte Depleted	C4	BLCA.1	0.0480722	0.1	0.28	16.9488	0.5767	0.0425	-1.601	-2.2341	-1.4483	-0.7554	173	148	5.9768	19.2888	494	0.78045	17	59	NA	NA	NA	0	1	NA	6.61688
TCGA-G2-AA3B-01	TCGA-G2-AA3B	Tumor	2.5876	BLCA	75	FEMALE	II	0	2008	0	2008	0	2008	0	2008	0.462477	0.3217	19.8684	IFN-gamma Dominant	C2	NA	0.160306	0.16	0.71	10.9883	0.6144	0.256	-0.971	-0.2092	0.4623	-0.7544	203	111	6.32857	19.387	460	0.792582	7	65	0.890287	1.95616	9	2.19722	9	1	4.87117
TCGA-G2-AA3C-01	TCGA-G2-AA3C	Tumor	10.1077	BLCA	66	MALE	IV	1	211	1	211	NA	NA	1	211	0.417691	0.3241	7.71053	Lymphocyte Depleted	C4	NA	0.413853	0.44	0	1.41047	0.6642	0.521	0.9522	-0.5936	-0.0274	-0.1282	105	91	2.34359	6.47571	144	0.0337888	2	10	NA	NA	NA	0.950271	3	0.864974	5.86434
TCGA-G2-AA3D-01	TCGA-G2-AA3D	Tumor	4.2929	BLCA	60	MALE	IV	0	2139	0	2139	NA	NA	0	2139	0.654022	0.3279	3.36842	IFN-gamma Dominant	C2	NA	0.260747	0.31	0.53	0.649614	0.5915	0.1505	-1.1746	-0.4512	0.27	-0.4381	99	7	1.58482	6.21737	324	0.503977	5	29	NA	NA	NA	1.79176	6	1	1.8722
TCGA-G2-AA3F-01	TCGA-G2-AA3F	Tumor	3.9327	BLCA	77	MALE	IV	0	893	0	893	NA	NA	0	893	0.618523	0.327	4.26316	Wound Healing	C1	NA	0.119156	0.32	0.35	4.40299	0.2755	0.0015	-1.2896	-1.6379	-1.3159	-0.3395	71	122	1.27996	4.06963	276	0.793045	11	24	NA	0	1	1.38629	4	1	1.74293
TCGA-GC-A3BM-01	TCGA-GC-A3BM	Tumor	3.3605	BLCA	70	MALE	II	1	651	1	651	NA	NA	1	651	0.369114	0.3198	3.94737	Wound Healing	C1	BLCA.1	0.0631207	0.14	0.45	3.11718	0.1563	0.0485	-0.8217	-0.8692	0.2842	-0.0558	24	21	1.3711	3.14209	130	0.723351	24	21	NA	0	1	0	1	NA	4.15346
TCGA-GC-A3BM-11	TCGA-GC-A3BM	Normal	6.1041	BLCA	70	MALE	II	1	651	1	651	NA	NA	1	651	0.661806	NA	NA	NA	NA	NA	NA	NA	NA	NA	NA	NA	NA	NA	NA	NA	NA	NA	NA	NA	NA	NA	NA	NA	NA	NA	NA	NA	NA	NA	NA
TCGA-GC-A3I6-01	TCGA-GC-A3I6	Tumor	6.0202	BLCA	45	MALE	III	1	630	1	630	NA	NA	1	546	0.570041	0.3448	5.81579	IFN-gamma Dominant	C2	BLCA.3	0.173926	0.27	0.29	1.46269	1.0476	0.1205	-0.0066	-0.5178	1.2185	0.2713	104	112	1.82869	4.89718	83	0.921148	15	8	NA	0	1	1.73513	6	0.968393	1.21017
TCGA-GC-A3OO-01	TCGA-GC-A3OO	Tumor	8.1037	BLCA	79	MALE	II	0	481	0	481	0	481	0	481	0.567676	0.3191	2	Wound Healing	C1	BLCA.2	0.378833	0.67	0.55	5.9908	0.516	0.104	-0.2879	-0.5134	-0.0273	0.4211	68	NA	1.41548	3.20651	59	0.368895	12	7	0.992643	1.09053	3	1.8867	7	0.96957	1.10861
TCGA-GC-A3RB-01	TCGA-GC-A3RB	Tumor	3.7171	BLCA	54	MALE	III	0	582	0	582	0	582	0	582	0.604342	0.323	5	IFN-gamma Dominant	C2	BLCA.1	0.104853	0.15	0.11	1.81188	1.1601	0.3215	-0.8001	-1.1221	0.3262	-0.0433	80	116	1.80465	4.03039	572	0.544362	8	56	0.853236	2.25174	14	1.97225	8	0.94845	2.63029
TCGA-GC-A3RC-01	TCGA-GC-A3RC	Tumor	7.9205	BLCA	59	MALE	II	0	484	0	484	0	484	0	484	0.630051	0.3332	12.3158	IFN-gamma Dominant	C2	BLCA.3	0.165407	0.31	0.09	3.27322	0.7939	0.1685	0.3228	0.4206	1.6332	0.2923	122	87	4.02543	8.63851	149	0.515441	17	41	0.85045	2.30306	15	2.39591	12	0.964184	0.478211
TCGA-GC-A3RD-01	TCGA-GC-A3RD	Tumor	5.7661	BLCA	83	FEMALE	III	0	428	0	428	0	428	0	428	0.590789	0.3513	2.55263	Wound Healing	C1	BLCA.1	0.17011	0.29	0.19	NA	0.3623	0.1035	-0.724	-1.6318	-0.1098	0.0576	36	5	0.957534	2.13128	170	0.684753	18	44	NA	NA	NA	NA	0	NA	3.35547
TCGA-GC-A3WC-01	TCGA-GC-A3WC	Tumor	6.5406	BLCA	80	FEMALE	III	0	540	0	540	0	540	0	540	0.48608	0.3029	4.76316	IFN-gamma Dominant	C2	BLCA.3	0.468092	0.62	0.05	3.00533	0.6143	0.197	0.6606	1.5607	1.3289	0.0121	52	0	1.19108	3.80013	62	0.2748	7	21	0.844542	3.42921	58	2.58694	16	0.93304	5.54981
TCGA-GC-A3WC-11	TCGA-GC-A3WC	Normal	7.2899	BLCA	80	FEMALE	III	0	540	0	540	0	540	0	540	0.635679	NA	NA	NA	NA	NA	NA	NA	NA	NA	NA	NA	NA	NA	NA	NA	NA	NA	NA	NA	NA	NA	NA	NA	NA	NA	NA	NA	NA	NA	NA
TCGA-GC-A3YS-01	TCGA-GC-A3YS	Tumor	8.1506	BLCA	61	MALE	IV	0	758	0	758	NA	NA	0	758	0.441577	0.3571	7.42105	Wound Healing	C1	BLCA.3	0.188467	0.52	0.26	1.80234	0.9055	0.313	0.1055	-0.3077	0.4204	0.6158	109	36	2.20218	5.80574	261	0.666997	17	59	0.960351	1.05505	3	0.693147	2	1	2.86987
TCGA-GC-A4ZW-01	TCGA-GC-A4ZW	Tumor	2.7161	BLCA	71	MALE	III	0	15	0	15	NA	NA	0	15	0.703863	0.2993	18.6842	Wound Healing	C1	NA	0.0551861	0.15	0.37	7.32441	0.8119	0.2395	-1.4779	-1.0314	-1.1791	-0.7098	309	8	6.11171	18.148	352	0.718109	14	61	0.809201	1.44989	6	1.09861	3	1	1.7298
TCGA-GC-A6I1-01	TCGA-GC-A6I1	Tumor	8.0923	BLCA	90	FEMALE	II	1	272	0	272	0	272	0	272	0.493387	0.3267	6.94737	IFN-gamma Dominant	C2	NA	0.505583	0.69	0.15	20.157	0.3567	0.352	0.9482	1.9495	1.5297	0.0547	110	8	2.39547	5.68564	134	0.459468	10	44	0.758642	3.73802	138	3.44628	34	0.97729	3.67295
TCGA-GC-A6I3-01	TCGA-GC-A6I3	Tumor	7.9597	BLCA	90	FEMALE	IV	0	423	0	423	NA	NA	0	423	0.573142	0.3265	5.94737	IFN-gamma Dominant	C2	NA	0.41035	0.68	0.27	12.0039	0.241	0.2235	0.3071	1.5267	0.7868	-0.2249	102	0	2.24584	5.58506	199	0.585091	16	40	0.890796	2.93592	27	2.77416	18	0.959794	4.44888
TCGA-GC-A6I3-11	TCGA-GC-A6I3	Normal	9.9613	BLCA	90	FEMALE	IV	0	423	0	423	NA	NA	0	423	0.653192	NA	NA	NA	NA	NA	NA	NA	NA	NA	NA	NA	NA	NA	NA	NA	NA	NA	NA	NA	NA	NA	NA	NA	NA	NA	NA	NA	NA	NA	NA
TCGA-GD-A2C5-01	TCGA-GD-A2C5	Tumor	6.4043	BLCA	53	FEMALE	IV	0	812	0	812	NA	NA	1	214	0.568381	0.2946	8.21053	IFN-gamma Dominant	C2	BLCA.2	0.155387	0	0.35	4.81577	0.3575	0.137	-0.6532	-0.8233	0.5574	-0.145	139	38	2.32578	6.74763	262	0.557463	16	47	0.971608	0.673467	2	1.03972	3	0.946395	4.17223
TCGA-GD-A2C5-11	TCGA-GD-A2C5	Normal	5.6685	BLCA	53	FEMALE	IV	0	812	0	812	NA	NA	1	214	0.585227	NA	NA	NA	NA	NA	NA	NA	NA	NA	NA	NA	NA	NA	NA	NA	NA	NA	NA	NA	NA	NA	NA	NA	NA	NA	NA	NA	NA	NA	NA
TCGA-GD-A3OP-01	TCGA-GD-A3OP	Tumor	6.2286	BLCA	84	FEMALE	IV	0	64	0	64	NA	NA	0	64	0.657264	0.3359	3.76316	Inflammatory	C3	BLCA.2	0.228853	0.76	0.64	9.68121	-0.4403	-0.175	-0.1946	0.1255	0.2573	0.1947	164	88	3.22539	8.84763	59	0.390326	15	11	0.890872	2.13622	11	2.59861	15	0.959585	1.35504
TCGA-GD-A3OP-11	TCGA-GD-A3OP	Normal	6.554	BLCA	84	FEMALE	IV	0	64	0	64	NA	NA	0	64	0.640205	NA	NA	NA	NA	NA	NA	NA	NA	NA	NA	NA	NA	NA	NA	NA	NA	NA	NA	NA	NA	NA	NA	NA	NA	NA	NA	NA	NA	NA	NA
TCGA-GD-A3OQ-01	TCGA-GD-A3OQ	Tumor	4.4061	BLCA	48	MALE	IV	0	95	0	95	NA	NA	0	95	0.534769	0.3291	2.47368	IFN-gamma Dominant	C2	BLCA.1	0.0928966	0.22	0.07	12.3208	0.8094	0.1775	-1.0101	-1.452	0.3968	0.4618	42	3	0.56818	2.93061	78	0.0859745	0	8	NA	NA	NA	1.38629	4	1	1.89879
TCGA-GD-A3OQ-11	TCGA-GD-A3OQ	Normal	4.1335	BLCA	48	MALE	IV	0	95	0	95	NA	NA	0	95	0.690433	NA	NA	NA	NA	NA	NA	NA	NA	NA	NA	NA	NA	NA	NA	NA	NA	NA	NA	NA	NA	NA	NA	NA	NA	NA	NA	NA	NA	NA	NA
TCGA-GD-A3OS-01	TCGA-GD-A3OS	Tumor	9.7459	BLCA	54	FEMALE	II	0	638	0	638	NA	NA	1	223	0.561191	0.3603	2.92105	Wound Healing	C1	BLCA.4	0.294651	0.28	0.12	14.4069	0.8471	0.172	-0.3634	-0.079	0.1721	0.5885	30	4	0.790064	2.52213	361	0.968518	20	41	0.952404	1.53284	5	2.19722	9	1	5.46675
TCGA-GD-A6C6-01	TCGA-GD-A6C6	Tumor	5.9327	BLCA	64	MALE	III	0	67	0	67	0	67	0	67	0.422897	0.3525	9.42105	IFN-gamma Dominant	C2	NA	0.0597583	0.08	0.11	0.0771262	0.4197	0.1725	-1.1805	-0.9936	1.0877	-0.6815	110	13	2.75985	6.55464	273	0.968229	14	47	NA	NA	NA	NA	0	NA	3.05172
TCGA-GD-A76B-01	TCGA-GD-A76B	Tumor	4.466	BLCA	86	FEMALE	II	0	224	0	224	0	224	0	224	0.494986	0.329	4.76316	IFN-gamma Dominant	C2	NA	0.421535	0.52	0.57	9.09955	0.1364	0.181	0.2642	1.1687	0.1433	-0.2693	62	0	1.54799	5.17028	58	0.391193	8	20	0.789825	3.57142	92	2.75555	17	0.972588	4.06446
TCGA-GU-A42P-01	TCGA-GU-A42P	Tumor	3.1377	BLCA	72	MALE	IV	1	332	0	332	NA	NA	0	332	0.487374	0.3554	6.71053	Wound Healing	C1	NA	0.0489209	0.2	0.47	14.8815	0.7477	0.128	-1.7237	-1.6889	-0.599	-0.4956	125	8	3.51997	6.62012	100	0.725081	21	29	NA	NA	NA	NA	0	NA	6.09376
TCGA-GU-A42Q-01	TCGA-GU-A42Q	Tumor	5.7293	BLCA	67	MALE	III	1	344	0	344	0	344	0	344	0.544911	0.3256	5.55263	Wound Healing	C1	NA	0.420298	0.55	0.09	6.19957	1.0642	0.346	-1.2336	-1.6792	-1.3782	0.2527	64	13	1.90219	4.86462	138	0.37571	7	34	NA	0	1	NA	0	NA	6.18354
TCGA-GU-A42R-01	TCGA-GU-A42R	Tumor	4.2958	BLCA	68	MALE	IV	1	577	1	577	NA	NA	1	91	0.656729	0.3418	5.78947	Wound Healing	C1	BLCA.1	0.142872	0.22	0.06	0.570055	0.3036	0.004	-1.3614	-1.7531	-0.1756	-0.1439	53	6	1.90767	3.6445	208	0.234754	6	26	NA	NA	NA	NA	0	NA	3.88495
TCGA-GU-A762-01	TCGA-GU-A762	Tumor	8.282	BLCA	87	MALE	IV	1	232	1	232	NA	NA	1	232	0.497966	0.3248	3	IFN-gamma Dominant	C2	NA	0.432349	0.69	0.13	3.85778	0.9086	0.4585	0.9798	1.6246	1.9664	0.3574	46	6	0.912602	2.67697	303	0.475722	16	44	0.750414	2.88921	47	2.79511	27	0.848072	1.15697
TCGA-GU-A763-01	TCGA-GU-A763	Tumor	3.6916	BLCA	72	MALE	III	0	997	0	997	NA	NA	1	303	0.381745	0.3114	1.89474	Wound Healing	C1	NA	0.0543129	0.04	0	0.740382	-0.0485	0.2725	-1.4327	-1.308	-0.228	-0.6368	34	59	0.638999	1.75725	73	0.0373705	1	4	NA	NA	NA	0.693147	2	1	2.55987
TCGA-GU-A764-01	TCGA-GU-A764	Tumor	8.018	BLCA	66	MALE	II	0	610	0	610	0	610	0	610	0.492828	0.3302	2.15789	Wound Healing	C1	NA	0.504124	0.77	0.58	7.11761	0.6787	0.317	0.4467	1.1296	0.0799	0.5432	51	3	1.15224	2.94126	112	0.210382	15	49	0.741787	3.085	64	2.96502	20	0.989747	3.87549
TCGA-GU-A766-01	TCGA-GU-A766	Tumor	10.3355	BLCA	62	MALE	II	0	480	0	480	NA	NA	0	480	0.53211	0.3425	5.52632	IFN-gamma Dominant	C2	NA	0.480917	0.61	0.45	14.411	0.6907	0.428	0.9521	1.3126	2.5595	0.2745	71	4	1.63634	4.97196	114	0.235272	7	24	0.469638	1.0319	9	3.08785	25	0.959294	3.26378
TCGA-GU-A767-01	TCGA-GU-A767	Tumor	7.0354	BLCA	81	MALE	IV	1	144	1	144	NA	NA	1	144	0.633756	0.3258	8.10526	IFN-gamma Dominant	C2	NA	0.180126	0.7	0.48	4.67068	0.359	0.2635	-0.9256	-1.1762	0.3457	-0.0218	164	39	3.36426	10.7531	259	0.452625	12	58	NA	0	1	NA	0	NA	3.2217
TCGA-GU-AATO-01	TCGA-GU-AATO	Tumor	9.1553	BLCA	75	MALE	IV	1	324	1	324	NA	NA	1	324	0.527742	0.3243	8.97368	Wound Healing	C1	NA	0.23159	0.48	0.11	NA	0.1771	0.2575	0.0501	0.7928	-0.1198	-0.0375	138	5	2.7417	8.47153	187	0.705616	20	25	0.88353	3.43854	49	2.04319	8	0.982568	0.815219
TCGA-GU-AATP-01	TCGA-GU-AATP	Tumor	7.905	BLCA	74	MALE	IV	0	1003	0	1003	NA	NA	1	596	0.563073	0.3245	9.57895	IFN-gamma Dominant	C2	NA	0.115274	0.35	0.34	NA	0.4181	0.0895	-0.0135	0.1668	1.9561	0.5281	168	68	2.78046	8.5858	242	0.784302	16	18	NA	0	1	1.38629	4	1	4.13935
TCGA-GU-AATQ-01	TCGA-GU-AATQ	Tumor	5.2791	BLCA	68	MALE	III	1	213	1	213	NA	NA	1	213	0.375343	0.339	5.36842	IFN-gamma Dominant	C2	NA	0.122668	0.25	0.23	NA	0.8228	0.308	-0.6112	-1.1466	0.2867	0.1049	92	4	1.5402	4.46344	195	0.658562	15	37	NA	NA	NA	NA	0	NA	6.00218
TCGA-GV-A3JV-01	TCGA-GV-A3JV	Tumor	5.8654	BLCA	66	MALE	IV	1	434	1	434	NA	NA	1	134	0.639933	0.3362	3.44737	Wound Healing	C1	BLCA.2	0.180333	0.34	0.34	9.70185	0.3266	0.1255	-0.2279	0.7188	-0.5756	0.1158	60	15	1.11673	2.95784	247	0.552721	16	11	0.68984	2.34628	30	2.88921	21	0.948985	1.29438
TCGA-GV-A3JW-01	TCGA-GV-A3JW	Tumor	3.0808	BLCA	74	MALE	II	0	649	0	649	NA	NA	1	271	0.457113	0.3304	2.34211	Wound Healing	C1	BLCA.1	0.047649	0.16	0.3	4.90795	0.5683	0.027	-1.7288	-1.6158	-1.3895	-0.4415	34	10	0.669652	2.20029	380	0.839252	12	67	NA	NA	NA	NA	0	NA	1.8893
TCGA-GV-A3JX-01	TCGA-GV-A3JX	Tumor	3.8611	BLCA	59	MALE	III	0	581	0	581	0	581	0	581	0.667848	0.3614	6.86842	IFN-gamma Dominant	C2	BLCA.2	0.110579	0.1	0.25	15.3512	0.8841	0.1805	-0.0655	0.1062	1.6127	-0.3167	139	58	2.1714	7.72053	133	0.765858	12	19	0.89161	1.59755	6	2.20479	10	0.957526	1.96397
TCGA-GV-A3JZ-01	TCGA-GV-A3JZ	Tumor	5.9163	BLCA	55	MALE	IV	0	603	0	603	NA	NA	0	603	0.65311	0.2047	13.9211	Wound Healing	C1	BLCA.2	0.0835682	0.18	0.26	10.3826	1.0636	0.216	-0.3849	-0.6065	-0.804	0.2024	250	43	3.8837	12.6374	486	0.627316	13	57	0.930403	3.13294	29	1.79176	6	1	4.50936
TCGA-GV-A3QF-01	TCGA-GV-A3QF	Tumor	1.8762	BLCA	79	MALE	IV	1	617	0	617	NA	NA	0	617	0.426831	0.332	3.92105	Wound Healing	C1	BLCA.1	0.360583	0.46	0.03	NA	0.5849	0.1235	-1.5196	-1.6492	-1.1042	-0.6267	68	48	1.20632	3.58955	190	0.650029	17	30	NA	NA	NA	0.693147	2	1	3.97457
TCGA-GV-A3QG-01	TCGA-GV-A3QG	Tumor	8.1309	BLCA	65	MALE	IV	1	NA	1	NA	NA	NA	1	84	0.473745	0.3365	2.57895	IFN-gamma Dominant	C2	BLCA.4	0.463157	0.54	0.21	3.63547	0.5344	0.1015	1.2528	2.6647	1.3367	0.53	21	1	0.600469	2.37185	86	0.276153	2	24	0.829165	4.04865	132	4.816	132	0.986319	NA
TCGA-GV-A3QH-01	TCGA-GV-A3QH	Tumor	1.7532	BLCA	67	MALE	II	1	258	0	258	NA	NA	1	125	0.68433	0.3291	5.23684	IFN-gamma Dominant	C2	BLCA.1	0.212922	0.52	0.24	5.51241	0.7778	0.117	-1.655	-1.8491	1.4578	-0.6253	70	2	1.4365	4.42922	283	0.766167	24	36	NA	NA	NA	0	1	NA	5.32013
TCGA-GV-A3QI-01	TCGA-GV-A3QI	Tumor	1.8201	BLCA	47	MALE	III	0	1110	0	1110	1	768	1	768	0.626131	0.2822	14.8947	Lymphocyte Depleted	C4	BLCA.1	0.02479	0.05	0.13	2.97892	1.1906	0.219	-1.5458	-2.5504	-0.5329	-0.5639	252	261	4.868	12.7986	534	0.624206	13	57	NA	NA	NA	0	1	NA	2.34277
TCGA-GV-A3QK-01	TCGA-GV-A3QK	Tumor	4.528	BLCA	56	FEMALE	IV	0	832	0	832	NA	NA	0	832	0.637864	0.329	NA	Wound Healing	C1	BLCA.1	0.248903	0.29	0.15	10.5459	0.2377	0.0625	-0.36	0.4678	0.1318	-0.2802	47	24	1.3709	3.39869	122	0.387448	10	17	0.711187	1.47887	8	3.10797	23	0.991222	1.36705
TCGA-GV-A40E-01	TCGA-GV-A40E	Tumor	7.7613	BLCA	75	MALE	II	1	261	1	261	NA	NA	1	219	0.441698	0.3372	3.10526	IFN-gamma Dominant	C2	BLCA.3	0.296468	0.66	0.38	4.00465	0.9848	0.4415	-0.4437	-0.9001	1.4481	0.3961	58	51	1.35877	3.90646	289	0.620757	21	66	NA	NA	NA	1.33218	4	0.960964	4.55462
TCGA-GV-A40G-01	TCGA-GV-A40G	Tumor	5.8038	BLCA	77	MALE	II	0	580	0	580	0	580	0	580	0.635838	0.3349	4.65789	Wound Healing	C1	BLCA.1	0.035585	0.27	0.41	1.58033	0.7102	0.217	-1.6953	-2.3377	-1.1246	-0.5806	42	36	1.36804	3.98771	267	0.684408	17	49	NA	NA	NA	NA	0	NA	2.70886
TCGA-GV-A6ZA-01	TCGA-GV-A6ZA	Tumor	4.0558	BLCA	54	MALE	II	0	691	0	691	0	691	0	691	0.427099	0.3131	9.18421	IFN-gamma Dominant	C2	NA	0.163108	0.3	0.29	7.47834	0.7899	0.294	-0.6975	-0.1855	0.5081	-0.413	88	2	2.55752	8.74609	156	0.657723	12	32	0.482489	1.27332	14	2.27187	10	0.98666	4.13437
TCGA-H4-A2HO-01	TCGA-H4-A2HO	Tumor	4.4437	BLCA	53	MALE	III	0	46	0	46	0	46	0	46	0.641372	0.3089	3.13158	Inflammatory	C3	BLCA.1	0.212383	0.37	0.01	4.00505	-0.6849	-0.0835	-0.4227	0.236	-0.6391	-0.293	46	133	1.0023	2.29098	395	0.0338239	0	0	NA	NA	NA	2.44102	12	0.982337	5.30232
TCGA-H4-A2HQ-01	TCGA-H4-A2HQ	Tumor	3.1749	BLCA	64	FEMALE	IV	0	590	0	590	NA	NA	1	318	0.607145	0.3244	14.2895	IFN-gamma Dominant	C2	BLCA.1	0.0627609	0.2	0.34	7.51384	0.6842	0.1515	-0.9369	-0.9674	1.0256	-0.2432	246	112	4.03683	11.0436	282	0.852784	22	36	0.711239	1.47898	8	1.38629	4	1	5.11588
TCGA-HQ-A2OE-01	TCGA-HQ-A2OE	Tumor	4.2243	BLCA	69	MALE	NA	0	1174	0	1174	NA	NA	0	1174	0.549526	0.3239	4.42105	Wound Healing	C1	BLCA.1	0.104721	0.2	0.23	NA	0.7589	0.2235	-1.0599	-0.6921	-0.5824	-0.5409	64	3	1.27723	4.11206	366	0.886423	22	47	0.905625	1.76226	7	2.5993	14	0.984936	5.06817
TCGA-HQ-A2OF-01	TCGA-HQ-A2OF	Tumor	2.6348	BLCA	52	FEMALE	III	0	1947	0	1947	1	907	1	907	0.687793	0.3243	3.34211	NA	NA	NA	0.0264706	0.07	0.15	NA	NA	NA	NA	NA	NA	NA	53	NA	1.36041	2.91516	146	0.801746	18	28	NA	NA	NA	NA	NA	NA	NA
TCGA-HQ-A5ND-01	TCGA-HQ-A5ND	Tumor	3.9819	BLCA	78	MALE	IV	1	274	1	274	NA	NA	1	84	0.324917	0.3046	2.84211	IFN-gamma Dominant	C2	NA	0.215646	0.37	0.16	10.5325	1.2641	0.4705	-1.2577	-1.7326	0.0524	-0.2428	43	9	1.00982	2.24053	171	0.615533	18	22	NA	NA	NA	1.03972	3	0.946395	4.67666
TCGA-HQ-A5NE-01	TCGA-HQ-A5NE	Tumor	7.1445	BLCA	57	MALE	III	1	370	1	370	1	211	1	211	0.52725	0.3097	9.13158	IFN-gamma Dominant	C2	NA	0.187313	0.74	0.37	8.44855	0.737	0.236	-0.3872	-0.8018	1.1559	0.5427	197	145	3.40162	9.25355	147	0.426626	26	42	0.969675	1.34426	4	0	1	NA	3.93437
TCGA-K4-A3WS-01	TCGA-K4-A3WS	Tumor	8.5386	BLCA	66	MALE	III	0	761	0	761	0	761	0	761	0.603872	0.3383	7.28947	Wound Healing	C1	BLCA.2	0.345639	0.6	0.29	3.60722	0.197	0.021	0.2424	0.9384	0.4838	0.6956	152	39	2.07624	7.26684	135	0.468821	14	52	0.876884	3.44776	51	2.52321	13	0.983727	3.88995
TCGA-K4-A3WU-01	TCGA-K4-A3WU	Tumor	7.4406	BLCA	87	MALE	III	0	105	0	105	NA	NA	0	105	0.597982	0.3345	NA	Inflammatory	C3	BLCA.2	0.436713	0.42	0.62	18.8684	-0.1962	-0.01	0.5571	1.9337	-0.1616	0.1992	97	5	1.60995	4.77236	112	0.378787	1	7	0.993402	2.18273	9	3.74825	45	0.984654	4.97242
TCGA-K4-A3WV-01	TCGA-K4-A3WV	Tumor	5.3395	BLCA	77	FEMALE	II	0	646	0	646	NA	NA	0	646	0.669776	0.3383	1.97368	Wound Healing	C1	BLCA.3	0.143519	0.33	0.07	0.907025	0.6085	0.1655	-1.4335	-2.4803	-0.4795	0.0637	26	0	0.636434	1.59109	566	0.660984	14	59	0.998846	0.692347	2	NA	0	NA	5.10131
TCGA-K4-A3WV-11	TCGA-K4-A3WV	Normal	5.2925	BLCA	77	FEMALE	II	0	646	0	646	NA	NA	0	646	0.669633	NA	NA	NA	NA	NA	NA	NA	NA	NA	NA	NA	NA	NA	NA	NA	NA	NA	NA	NA	NA	NA	NA	NA	NA	NA	NA	NA	NA	NA	NA
TCGA-K4-A4AB-01	TCGA-K4-A4AB	Tumor	7.4735	BLCA	76	MALE	III	0	84	0	84	NA	NA	0	84	0.346003	0.3107	NA	Wound Healing	C1	NA	0.133113	0.44	0.16	4.16076	-1.0948	-0.1125	-0.3482	-0.8155	-0.4746	0.5778	42	10	0.93479	2.32281	85	0.340158	10	16	0.989804	0.68608	2	0.636514	2	0.918296	3.13894
TCGA-K4-A4AC-01	TCGA-K4-A4AC	Tumor	6.0191	BLCA	83	MALE	II	1	278	1	278	NA	NA	1	170	0.606466	0.303	3.89474	IFN-gamma Dominant	C2	NA	0.429238	0.68	0.31	10.8039	0.8918	0.353	-0.0533	-0.6414	1.2878	0.2218	72	6	1.51156	3.85929	179	0.548175	17	45	NA	0	1	1.56071	5	0.969724	1.90783
TCGA-K4-A54R-01	TCGA-K4-A54R	Tumor	8.3361	BLCA	59	MALE	II	0	842	0	842	0	842	0	842	0.517933	0.3101	30.2632	IFN-gamma Dominant	C2	NA	0.287711	0.54	0.09	18.8529	0.6162	0.246	0.2247	0.3481	0.833	0.3037	271	61	8.47971	24.0059	129	0.826156	5	39	NA	NA	NA	2.57984	15	0.952657	1.1246
TCGA-K4-A54R-11	TCGA-K4-A54R	Normal	7.0638	BLCA	59	MALE	II	0	842	0	842	0	842	0	842	0.678721	NA	NA	NA	NA	NA	NA	NA	NA	NA	NA	NA	NA	NA	NA	NA	NA	NA	NA	NA	NA	NA	NA	NA	NA	NA	NA	NA	NA	NA	NA
TCGA-K4-A5RH-01	TCGA-K4-A5RH	Tumor	9.9476	BLCA	69	MALE	III	0	276	0	276	NA	NA	1	196	0.588576	0.3108	5.23684	IFN-gamma Dominant	C2	NA	0.43525	0.52	0.36	7.31871	0.7996	0.2835	1.2147	1.4269	0.9789	0.4202	NA	NA	1.41852	4.65276	230	0.634835	11	40	0.812189	2.88761	35	3.83045	75	0.887195	1.39847
TCGA-K4-A5RI-01	TCGA-K4-A5RI	Tumor	5.5151	BLCA	67	FEMALE	III	1	356	1	356	NA	NA	1	236	0.431576	0.3098	4.34211	Wound Healing	C1	NA	0.134569	0.29	0.18	7.2286	0.7469	0.3025	-0.4385	-1.1499	-0.3123	0.3611	46	27	1.33396	3.37748	116	0.882935	15	19	0.872304	3.9815	96	1.03972	3	0.946395	5.02083
TCGA-K4-A5RI-11	TCGA-K4-A5RI	Normal	9.2494	BLCA	67	FEMALE	III	1	356	1	356	NA	NA	1	236	0.62551	NA	NA	NA	NA	NA	NA	NA	NA	NA	NA	NA	NA	NA	NA	NA	NA	NA	NA	NA	NA	NA	NA	NA	NA	NA	NA	NA	NA	NA	NA
TCGA-K4-A5RJ-01	TCGA-K4-A5RJ	Tumor	9.1628	BLCA	75	MALE	II	0	539	0	539	0	539	0	539	0.529679	0.3069	11.2632	IFN-gamma Dominant	C2	NA	0.477026	0.67	0.16	25.7771	0.8366	0.2655	1.4641	1.4204	0.5765	-0.3411	188	19	3.1189	8.59115	119	0.635419	13	34	NA	NA	NA	3.34647	38	0.91997	1.96499
TCGA-K4-A6FZ-01	TCGA-K4-A6FZ	Tumor	6.193	BLCA	75	FEMALE	III	0	55	0	55	0	55	0	55	0.603065	0.3253	12.3684	IFN-gamma Dominant	C2	NA	0.309982	0.67	0.28	11.9549	0.373	0.143	0.051	-0.0336	1.207	0.2646	179	81	2.99579	9.90915	122	0.659892	20	35	0.949585	2.50601	14	2.47996	13	0.966863	2.12629
TCGA-K4-A6MB-01	TCGA-K4-A6MB	Tumor	5.7963	BLCA	64	MALE	IV	0	469	0	469	NA	NA	0	469	0.537949	0.336	10.7368	Wound Healing	C1	NA	0.0742424	0.25	0.06	6.13164	0.7446	0.169	-0.7717	-1.2951	-1.1374	0.4341	127	22	3.3421	8.44478	439	0.462769	10	35	NA	NA	NA	2.04319	8	0.982568	5.58415
TCGA-K4-A83P-01	TCGA-K4-A83P	Tumor	8.168	BLCA	77	MALE	IV	0	495	0	495	NA	NA	1	70	0.699224	0.3253	1.97368	IFN-gamma Dominant	C2	NA	0.632018	0.91	0.25	NA	-0.0638	0.067	1.2027	2.7329	-0.5411	0.5271	130	63	2.14599	6.17697	92	0.0987292	25	48	0.597738	3.19331	209	4.3391	78	0.995957	4.85707
TCGA-K4-AAQO-01	TCGA-K4-AAQO	Tumor	6.5767	BLCA	56	MALE	III	0	359	0	359	NA	NA	0	359	0.607695	0.3306	7.21053	Wound Healing	C1	NA	0.299588	0.67	0.07	NA	0.2522	0.083	0.0472	0.8212	-0.2737	0.269	118	154	1.90907	6.65192	174	0.47031	13	36	0.926076	2.72677	19	3.06253	22	0.990776	3.68288
TCGA-KQ-A41N-01	TCGA-KQ-A41N	Tumor	5.3593	BLCA	73	MALE	III	0	1604	0	1604	0	1604	0	1604	0.247856	0.2975	8.02632	Wound Healing	C1	NA	0.156919	0.24	0.06	NA	0.2178	0.1615	-1.8461	-1.662	-1.1059	-0.3875	133	55	2.08478	7.17038	242	0.274071	4	34	NA	NA	NA	0	1	NA	5.51941
TCGA-KQ-A41O-01	TCGA-KQ-A41O	Tumor	1.0779	BLCA	84	MALE	IV	0	1538	0	1538	NA	NA	0	1538	0.144588	0.3385	7.97368	Wound Healing	C1	NA	0.0292819	0.07	0.03	NA	0.5115	0.2175	-2.5456	-2.4933	-2.2508	-0.9221	97	6	2.31226	6.05871	206	0.939601	18	23	NA	NA	NA	NA	0	NA	4.99016
TCGA-KQ-A41P-01	TCGA-KQ-A41P	Tumor	6.4126	BLCA	76	MALE	IV	0	1094	0	1094	NA	NA	1	178	0.502135	0.3389	9.68421	Wound Healing	C1	NA	0.139932	0.23	0.15	NA	0.2888	0.0875	-0.2054	-0.1228	-0.0602	0.2967	113	10	2.95585	8.08335	341	0.842733	18	35	NA	NA	NA	1.03972	3	0.946395	5.48632
TCGA-KQ-A41Q-01	TCGA-KQ-A41Q	Tumor	5.8664	BLCA	89	MALE	III	0	1429	0	1429	NA	NA	1	1314	0.511164	0.32	4.94737	Wound Healing	C1	NA	0.222307	0.4	0.04	NA	0.8599	0.207	-1.4897	-2.1303	-1.5371	-0.3782	16	10	1.66954	3.98834	311	0.62245	13	37	NA	NA	NA	NA	0	NA	4.40205
TCGA-KQ-A41R-01	TCGA-KQ-A41R	Tumor	3.6335	BLCA	80	FEMALE	II	0	1350	0	1350	0	1350	0	1350	0.233947	0.3252	24.1579	Lymphocyte Depleted	C4	NA	0.0735318	0.29	0.42	NA	0.0987	0.0225	-1.2307	-1.4023	0.9562	-0.5999	304	131	7.90656	19.0409	209	0.615733	14	26	NA	NA	NA	NA	0	NA	4.39642
TCGA-KQ-A41S-01	TCGA-KQ-A41S	Tumor	7.0559	BLCA	87	FEMALE	III	0	35	0	35	0	35	0	35	0.569093	0.3092	5.5	Wound Healing	C1	NA	0.160461	0.59	0.1	NA	0.4984	0.158	-0.2254	-0.8393	-0.4951	0.4807	111	31	2.18938	5.87835	111	0.788816	30	23	NA	NA	NA	1.09861	3	1	1.44999
TCGA-LC-A66R-01	TCGA-LC-A66R	Tumor	7.0582	BLCA	78	MALE	IV	0	466	0	466	NA	NA	0	466	0.463839	0.3111	4.15789	IFN-gamma Dominant	C2	NA	0.405937	0.63	0.2	44.6798	1.0712	0.3975	0.4049	1.285	1.4716	0.2218	34	28	1.11601	3.37663	244	0.531596	15	35	0.901614	4.00556	85	2.56495	13	1	2.5506
TCGA-LT-A5Z6-01	TCGA-LT-A5Z6	Tumor	2.5263	BLCA	56	MALE	II	0	474	0	474	0	474	0	474	0.721045	0.312	12.8684	Wound Healing	C1	NA	0.134837	0.14	0.29	4.47825	0.8647	0.08	-0.6527	0.1058	-1.0113	-0.7908	133	1	5.38548	12.7027	227	0.815782	8	20	0.855792	2.31753	15	1.74787	6	0.975504	1.28398
TCGA-LT-A8JT-01	TCGA-LT-A8JT	Tumor	3.453	BLCA	69	FEMALE	II	0	641	0	641	0	641	0	641	0.549821	0.3335	2.47368	Inflammatory	C3	NA	0.122939	0.13	0.02	2.58086	-0.4901	-0.0415	-0.9276	-0.3213	-0.6709	-0.3657	24	2	0.77581	1.98607	71	0.109489	5	6	0.914658	2.00971	9	1.03972	3	0.946395	2.01509
TCGA-MV-A51V-01	TCGA-MV-A51V	Tumor	4.7929	BLCA	75	MALE	III	0	410	0	410	0	410	0	410	0.67087	0.2968	33.0526	Wound Healing	C1	NA	0.0486241	0.25	0.68	14.4774	0.3464	0.041	-1.3499	-1.5241	-0.6836	-0.1168	752	3	11.7793	40.5864	193	0.815125	22	38	NA	0	1	NA	0	NA	5.29431
TCGA-PQ-A6FI-01	TCGA-PQ-A6FI	Tumor	6.6532	BLCA	70	MALE	II	0	372	0	372	0	372	0	372	0.488391	0.345	5.15789	IFN-gamma Dominant	C2	NA	0.192748	0.25	0.11	7.37248	1.2856	0.509	-0.6608	-0.4757	1.6156	-0.056	59	36	1.12445	3.97883	263	0.767413	15	39	0.997503	0.691416	2	1.90615	7	0.97957	4.16665
TCGA-PQ-A6FN-01	TCGA-PQ-A6FN	Tumor	8.1216	BLCA	78	FEMALE	III	0	507	0	507	NA	NA	0	507	0.476558	0.3259	2.23684	Wound Healing	C1	NA	0.421948	0.78	0.15	7.06912	0.6618	0.481	-0.4463	0.5164	-0.1011	0.1413	42	221	0.695765	2.0583	121	0.387745	18	36	NA	0	1	0.636514	2	0.918296	2.21492
TCGA-R3-A69X-01	TCGA-R3-A69X	Tumor	7.026	BLCA	70	MALE	III	0	433	0	433	0	433	0	433	0.580457	0.3088	5.26316	Wound Healing	C1	NA	0.443665	0.78	0.09	NA	0.4837	0.11	0.4144	0.9692	0.1253	0.3366	104	33	1.81843	5.48416	69	0.617729	27	22	0.916766	2.64979	18	3.07522	22	0.994881	2.91423
TCGA-S5-A6DX-01	TCGA-S5-A6DX	Tumor	8.355	BLCA	83	MALE	IV	1	56	1	56	NA	NA	1	56	0.569976	0.3246	21.8421	IFN-gamma Dominant	C2	NA	0.343647	0.61	0.17	7.69188	0.1404	0.283	0.5836	1.7817	-0.2711	-0.0311	336	98	5.82593	16.4031	322	0.610595	20	22	0.910262	2.18271	11	2.02623	8	0.97441	3.43512
TCGA-S5-AA26-01	TCGA-S5-AA26	Tumor	3.0602	BLCA	46	MALE	III	0	503	0	503	0	503	0	503	0.372774	0.3358	7.21053	Wound Healing	C1	NA	0.0355302	0.05	0	5.4282	0.5587	0.1185	-1.7503	-2.0803	-1.4407	-0.4131	137	81	1.71188	6.21681	147	0.843935	6	15	NA	NA	NA	0	1	NA	5.23911
TCGA-SY-A9G0-01	TCGA-SY-A9G0	Tumor	8.8256	BLCA	82	MALE	IV	1	1008	0	1008	NA	NA	0	1008	0.58069	0.3251	0.921053	Inflammatory	C3	NA	0.334659	0.83	0.38	1.65352	-0.5432	-0.075	-0.0059	0.7952	-0.6471	0.6803	20	NA	0.333039	1.1505	74	0.221833	27	23	0.614169	1.80838	19	2.68595	15	0.991837	2.10936
TCGA-SY-A9G5-01	TCGA-SY-A9G5	Tumor	8.2939	BLCA	66	MALE	III	0	1186	0	1186	0	1186	0	1186	0.50498	0.3296	30.1316	IFN-gamma Dominant	C2	NA	0.334484	0.64	0.08	17.7528	0.422	0.1045	0.469	1.0088	1.4003	0.6319	401	79	8.37776	26.4404	220	0.575218	16	34	0.902998	1.98409	9	2.85318	21	0.937151	2.78256
TCGA-UY-A78K-01	TCGA-UY-A78K	Tumor	6.7589	BLCA	60	MALE	IV	1	536	NA	536	NA	NA	0	536	0.693126	0.3262	14.5263	IFN-gamma Dominant	C2	NA	0.462142	0.73	0.44	9.99563	0.841	0.2905	0.5224	2.0677	0.2541	-0.2661	343	189	6.14545	21.409	207	0.576628	22	51	0.896537	2.84924	24	3.57345	36	0.99719	2.9839
TCGA-UY-A78L-01	TCGA-UY-A78L	Tumor	9.3516	BLCA	62	MALE	IV	0	1127	0	1127	NA	NA	1	355	0.356835	0.3174	6.10526	Wound Healing	C1	NA	0.254552	0.51	0.38	3.11788	1.0042	0.461	-0.5514	-0.9466	-0.0861	0.2909	98	72	2.0792	5.18294	138	0.41229	7	42	0.894107	0.619748	2	1.09861	3	1	4.00953
TCGA-UY-A78M-01	TCGA-UY-A78M	Tumor	7.88	BLCA	81	FEMALE	IV	1	690	1	690	NA	NA	1	690	0.564536	0.3309	3.86842	Wound Healing	C1	NA	0.153361	0.31	0.73	8.49248	0.4285	0.2965	-1.2015	-1.2387	-1.6714	0.2294	71	7	1.37857	4.10637	195	0.780544	5	34	0.907236	1.2577	4	NA	0	NA	3.89381
TCGA-UY-A78N-01	TCGA-UY-A78N	Tumor	5.5438	BLCA	80	MALE	IV	1	2641	1	2641	NA	NA	1	2472	0.622994	0.3186	7.63158	Wound Healing	C1	NA	0.0958508	0.22	0.12	2.55268	1.1258	0.3575	-1.4927	-1.6341	-0.7471	-0.0952	101	195	2.31054	6.68182	356	0.595106	20	15	NA	NA	NA	0	1	NA	1.83069
TCGA-UY-A78O-01	TCGA-UY-A78O	Tumor	5.3799	BLCA	75	FEMALE	II	0	2312	0	2312	0	2312	0	2312	0.586709	0.3287	5.31579	Wound Healing	C1	NA	0.101579	0.24	0.56	2.51274	0.091	0.084	-0.9022	-0.3196	-0.9666	-0.2371	95	76	1.53905	4.9491	402	0.714734	12	28	0.97348	1.89431	7	NA	0	NA	1.82248
TCGA-UY-A78P-01	TCGA-UY-A78P	Tumor	6.6334	BLCA	78	FEMALE	II	0	2380	0	2380	0	2380	0	2380	0.614172	0.3317	6.68421	IFN-gamma Dominant	C2	NA	0.548264	0.74	0.24	12.7649	0.7583	0.4635	0.8655	1.1319	1.4908	0.2798	129	NA	2.66216	7.1909	138	0.146338	4	21	0.927577	2.86718	22	2.78788	18	0.964539	3.62542
TCGA-UY-A8OB-01	TCGA-UY-A8OB	Tumor	7.7837	BLCA	63	MALE	IV	0	2109	0	2109	NA	NA	0	2109	0.374697	0.3436	9.55263	IFN-gamma Dominant	C2	NA	0.15163	0.28	0.11	NA	0.9523	0.449	-0.8397	-1.023	1.1662	-0.046	152	120	2.23429	9.24748	334	0.911844	18	42	NA	NA	NA	0.636514	2	0.918296	2.33274
TCGA-UY-A8OC-01	TCGA-UY-A8OC	Tumor	8.0384	BLCA	90	MALE	IV	1	92	1	92	NA	NA	1	32	0.503811	0.3411	3.02632	Wound Healing	C1	NA	0.124689	0.45	0.02	2.42107	0.3614	0.248	-0.5188	-0.9171	-0.6319	0.823	34	NA	0.885497	2.59324	224	0.434006	14	22	0.991098	1.59511	5	0.636514	2	0.918296	2.02415
TCGA-UY-A8OD-01	TCGA-UY-A8OD	Tumor	7.4762	BLCA	68	FEMALE	II	0	3432	0	3432	0	3432	0	3432	0.67596	0.3321	2.65789	Wound Healing	C1	NA	0.17371	0.46	0.11	5.50983	0.0955	0.0305	0.083	0.8816	-0.799	0.3732	41	167	0.916852	2.56718	224	0.870309	16	39	0.777071	1.07725	4	2.40364	12	0.967296	1.43066
TCGA-UY-A9PA-01	TCGA-UY-A9PA	Tumor	4.382	BLCA	48	MALE	III	0	1072	0	1072	0	1072	0	1072	0.65955	0.3199	2.10526	IFN-gamma Dominant	C2	NA	0.318464	0.82	0.43	11.7153	-0.1747	-0.0645	-0.4326	-0.5397	2.4919	-0.0661	94	105	1.555	4.0782	75	0.0811152	7	25	NA	NA	NA	1.32966	4	0.959148	2.19041
TCGA-UY-A9PB-01	TCGA-UY-A9PB	Tumor	8.9286	BLCA	49	MALE	III	0	899	0	899	0	899	0	899	0.515587	0.3303	15.3158	IFN-gamma Dominant	C2	NA	0.434743	0.67	0.53	15.8985	0.5877	0.2895	0.7802	1.4555	1.577	0.6606	315	334	5.59755	13.6497	184	0.632809	12	44	0.802362	3.77875	111	3.41474	32	0.985286	3.81763
TCGA-UY-A9PD-01	TCGA-UY-A9PD	Tumor	7.2092	BLCA	80	MALE	III	0	542	0	542	0	542	0	542	0.624535	0.3335	9.07895	Wound Healing	C1	NA	0.153276	0.37	0.02	6.54386	0.6069	0.176	-0.9608	-0.3204	-1.2204	0.043	145	214	2.65178	7.59374	475	0.999835	15	39	0.758939	3.06843	57	0.693147	2	1	5.99209
TCGA-UY-A9PE-01	TCGA-UY-A9PE	Tumor	7.0831	BLCA	86	MALE	IV	0	189	0	189	NA	NA	1	473	0.549447	0.3299	6.34211	Wound Healing	C1	NA	0.251462	0.52	0.11	6.92853	0.4899	0.2285	-0.8953	-0.3814	-0.3622	0.0559	58	7	1.6813	5.64435	328	0.651083	14	39	0.895676	2.98457	28	0.636514	2	0.918296	4.38866
TCGA-UY-A9PF-01	TCGA-UY-A9PF	Tumor	5.6554	BLCA	77	MALE	IV	0	117	0	117	NA	NA	0	117	0.614243	0.3126	14.6842	Wound Healing	C1	NA	0.33587	0.63	0.05	19.1292	-0.3509	-0.038	-0.358	0.1013	0.0411	-0.1354	249	27	4.69893	11.5967	125	0.632573	13	27	NA	NA	NA	1.60944	5	1	2.06385
TCGA-UY-A9PH-01	TCGA-UY-A9PH	Tumor	6.7064	BLCA	73	MALE	II	0	1561	0	1561	0	1561	0	1561	0.550216	0.3177	11.4737	IFN-gamma Dominant	C2	NA	0.37243	0.56	0.18	10.8652	0.4695	0.2195	0.7073	1.3656	1.3628	-0.0242	93	10	3.83463	9.09609	225	0.631824	20	19	0.940748	3.96949	68	2.78863	18	0.964798	1.89685
TCGA-XF-A8HB-01	TCGA-XF-A8HB	Tumor	2.7357	BLCA	50	FEMALE	II	0	1370	0	1370	0	1370	0	1370	0.581594	0.325	2.15789	TGF-beta Dominant	C6	NA	0.0384171	0.04	0.06	1.99162	0.9235	0.385	-1.2307	-1.8641	-0.3073	-0.7111	43	NA	0.460352	2.05624	217	0.22952	5	23	NA	NA	NA	0	1	NA	1.1877
TCGA-XF-A8HC-01	TCGA-XF-A8HC	Tumor	2.8522	BLCA	79	MALE	IV	1	200	NA	200	NA	NA	0	200	0.524605	0.3205	4.92105	Lymphocyte Depleted	C4	NA	0.0241935	0.04	0.1	1.01777	0.5866	0.1235	-2.1364	-2.8702	-0.9807	-0.9852	44	2	1.76981	3.44648	237	0.813805	14	22	NA	NA	NA	NA	0	NA	1.49982
TCGA-XF-A8HD-01	TCGA-XF-A8HD	Tumor	6.6323	BLCA	77	MALE	III	0	2964	0	2964	0	2964	0	2964	0.617334	0.3243	14.1053	IFN-gamma Dominant	C2	NA	0.348837	0.57	0.13	17.6869	0.6648	0.1935	0.1444	0.8778	1.8844	0.2286	94	7	4.37394	12.2056	103	0.511893	16	23	0.884967	2.45365	16	2.45297	18	0.848669	1.08034
TCGA-XF-A8HE-01	TCGA-XF-A8HE	Tumor	5.701	BLCA	47	MALE	III	0	3817	0	3817	0	3817	0	3817	0.600639	0.3143	11	IFN-gamma Dominant	C2	NA	0.565268	0.63	0	9.06264	0.9319	0.311	0.2428	0.4671	1.1958	0.247	250	57	3.66006	10.5902	80	0.0844056	5	7	0.936782	2.32782	12	3.16342	24	0.995397	5.94929
TCGA-XF-A8HF-01	TCGA-XF-A8HF	Tumor	6.7749	BLCA	80	MALE	III	1	2954	0	2954	0	2954	0	2954	0.217962	0.3266	4.13158	Wound Healing	C1	NA	0.123445	0.31	0.31	3.02992	0.4301	0.2585	-0.3614	-0.3624	-0.5062	-0.0207	77	30	1.26842	4.22806	185	0.871215	23	30	0.720272	1.72714	11	0.693147	2	1	3.80676
TCGA-XF-A8HG-01	TCGA-XF-A8HG	Tumor	2.0183	BLCA	69	MALE	III	1	467	1	467	1	398	1	398	0.412085	0.4143	8.97368	Lymphocyte Depleted	C4	NA	0.080852	0.16	0.07	2.18588	0.0149	0.082	-1.3565	-2.8082	-2.4594	-0.8274	149	172	3.17253	7.91621	161	0.947212	25	18	NA	NA	NA	NA	0	NA	2.0383
TCGA-XF-A8HH-01	TCGA-XF-A8HH	Tumor	6.9246	BLCA	61	FEMALE	IV	1	57	1	57	NA	NA	1	57	0.609029	0.3185	3.23684	Wound Healing	C1	NA	0.285089	0.57	0.19	3.03326	-0.0116	0.009	-0.2757	-0.4575	-0.2152	0.3115	34	9	1.43766	2.29413	104	0.369549	14	13	0.834005	1.34228	5	1.03972	3	0.946395	1.65437
TCGA-XF-A8HI-01	TCGA-XF-A8HI	Tumor	3.7464	BLCA	57	FEMALE	IV	1	544	1	544	NA	NA	1	468	0.56273	0.3107	2.34211	Wound Healing	C1	NA	0.0815984	0.09	0.07	7.66988	-0.0527	-0.036	-0.9873	-0.7135	-0.2337	-0.1459	31	2	1.03194	1.85142	80	0.214826	3	3	0.830559	2.13034	13	1.79176	6	1	1.74713
TCGA-XF-A9SH-01	TCGA-XF-A9SH	Tumor	4.866	BLCA	65	FEMALE	II	1	1971	1	1971	NA	NA	1	547	0.548387	0.3284	1.26316	Inflammatory	C3	NA	0.141436	0.31	0.04	3.8332	-0.7302	-0.156	-0.8005	-0.9249	-0.9089	-0.2944	25	4	0.466773	1.08914	166	0.137494	4	13	0.894582	0.620077	2	0	1	NA	1.95787
TCGA-XF-A9SI-01	TCGA-XF-A9SI	Tumor	7.5521	BLCA	73	FEMALE	II	0	2423	0	2423	0	2423	0	2423	0.625422	0.3327	4.92105	IFN-gamma Dominant	C2	NA	0.622157	0.79	0.49	27.9409	0.5604	0.1185	1.2556	2.8178	1.453	0.1389	194	1	3.07967	9.11703	100	0.189726	18	32	0.805726	4.30446	209	4.7781	131	0.980084	3.31248
TCGA-XF-A9SJ-01	TCGA-XF-A9SJ	Tumor	9.8652	BLCA	83	MALE	IV	1	98	1	98	NA	NA	1	98	0.520634	0.3337	5.76316	IFN-gamma Dominant	C2	NA	0.351202	0.44	0.72	4.70484	0.5077	0.291	0.2692	0.9908	0.5985	0.2757	140	93	2.78146	7.21928	165	0.668221	11	51	0.906649	2.91839	25	2.42602	12	0.9763	2.84693
TCGA-XF-A9SK-01	TCGA-XF-A9SK	Tumor	8.4432	BLCA	65	MALE	IV	1	486	1	486	NA	NA	1	382	0.351094	0.3411	4.44737	IFN-gamma Dominant	C2	NA	0.209311	0.53	0.19	6.89766	-0.4651	-0.065	0.3239	0.6187	1.2861	0.5317	71	7	1.05308	3.96455	305	0.664486	19	35	0.868714	2.46125	17	2.3947	12	0.963698	4.18044
TCGA-XF-A9SL-01	TCGA-XF-A9SL	Tumor	8.8902	BLCA	69	MALE	IV	1	2020	0	2020	NA	NA	0	2020	0.639231	0.3304	0.447368	Inflammatory	C3	NA	0.515984	NA	NA	0.620886	-0.3576	-0.0075	0.7173	2.0021	-0.2077	0.5647	53	NA	0.574003	2.17517	51	0.000335756	NA	NA	0.959174	1.99455	8	4.10564	62	0.994791	1.0711
TCGA-XF-A9SM-01	TCGA-XF-A9SM	Tumor	8.063	BLCA	76	MALE	III	0	1048	0	1048	0	1048	0	1048	0.550054	0.3449	5.10526	IFN-gamma Dominant	C2	NA	0.565603	0.8	0.16	8.85048	0.9516	0.346	1.1563	1.3893	1.7535	0.36	95	13	2.26404	6.10033	120	0.356706	11	43	0.883795	3.47493	51	4.0576	61	0.987042	4.51704
TCGA-XF-A9SP-01	TCGA-XF-A9SP	Tumor	8.3906	BLCA	59	MALE	III	1	454	1	454	NA	NA	1	310	0.485506	0.3304	7.89474	IFN-gamma Dominant	C2	NA	0.271176	0.74	0.41	2.739	0.0241	0.107	0.0196	0.554	0.7246	0.5255	158	94	3.26674	8.07261	183	0.590629	23	43	0.607617	2.40084	52	2.47996	13	0.966863	6.15453
TCGA-XF-A9ST-01	TCGA-XF-A9ST	Tumor	3.29	BLCA	68	MALE	III	1	128	NA	128	NA	NA	0	128	0.69786	0.3563	17.4474	Wound Healing	C1	NA	0.056624	0.13	0.31	0.0652388	1.2991	0.6505	-1.9906	-2.2537	-2.4387	-0.5772	265	131	5.05989	15.8652	291	0.565405	9	61	NA	NA	NA	0	1	NA	1.28843
TCGA-XF-A9SU-01	TCGA-XF-A9SU	Tumor	8.8543	BLCA	74	FEMALE	IV	1	182	1	182	NA	NA	1	103	0.605416	0.3239	1.10526	Wound Healing	C1	NA	0.36692	0.74	0.4	NA	0.3201	0.287	-0.0807	0.6716	-0.7727	0.5118	33	16	0.241643	1.51027	166	0.303945	15	30	0.792013	2.76928	33	2.07944	8	1	2.47154
TCGA-XF-A9SV-01	TCGA-XF-A9SV	Tumor	8.0704	BLCA	82	MALE	IV	1	388	1	388	NA	NA	1	237	0.530286	0.3499	2.26316	Wound Healing	C1	NA	0.0792609	0.37	0.12	NA	0.2479	0.0635	-0.7345	-0.8138	-0.5542	0.1749	35	0	0.770467	1.76565	197	0.510337	16	25	0.901965	0.625194	2	0.693147	2	1	1.74116
TCGA-XF-A9SW-01	TCGA-XF-A9SW	Tumor	9.9488	BLCA	85	MALE	IV	1	362	1	362	NA	NA	1	362	0.610879	0.3442	1.57895	Wound Healing	C1	NA	0.293	0.66	0.01	7.75366	-0.065	0.0305	0.3166	0.9173	0.514	0.6423	27	1	0.658154	1.1596	106	0.398602	10	43	0.916641	2.01407	9	1.09861	3	1	1.62248
TCGA-XF-A9SX-01	TCGA-XF-A9SX	Tumor	9.5364	BLCA	63	FEMALE	IV	1	719	1	719	NA	NA	1	475	0.505718	0.3302	3.07895	IFN-gamma Dominant	C2	NA	0.342606	0.5	0.24	5.8076	0.2026	0.243	0.6418	1.3141	1.2911	0.5612	39	27	0.7234	2.86346	154	0.228075	4	20	0.930476	2.04447	9	2.96502	20	0.989747	0.693366
TCGA-XF-A9SY-01	TCGA-XF-A9SY	Tumor	9.5453	BLCA	60	FEMALE	IV	0	640	0	640	NA	NA	1	168	0.505776	0.3446	8.34211	IFN-gamma Dominant	C2	NA	0.64903	0.82	0.18	12.708	0.9612	0.4505	0.8138	1.4466	1.4546	0.7244	224	2	3.95582	11.3295	123	0.278609	18	44	0.913068	4.17702	97	3.18367	25	0.989064	4.03372
TCGA-XF-A9SZ-01	TCGA-XF-A9SZ	Tumor	9.309	BLCA	79	MALE	IV	1	859	1	859	NA	NA	1	854	0.487017	0.3208	5.76316	Wound Healing	C1	NA	0.339615	0.54	0.11	2.22913	0.2874	0.207	0.0826	-0.0931	-1.0002	0.5167	87	50	1.60884	5.81659	203	0.30766	2	41	0.963443	1.5506	5	1.74787	6	0.975504	2.93578
TCGA-XF-A9T0-01	TCGA-XF-A9T0	Tumor	6.3942	BLCA	68	MALE	III	0	799	0	799	0	799	0	799	0.541465	0.3307	26.7105	Wound Healing	C1	NA	0.133999	0.24	0.36	1.63571	0.6065	0.1705	-0.3108	0.1221	-1.8008	0.0003	297	90	8.57596	19.9383	385	0.503038	10	34	0.735688	2.9998	59	2.36938	11	0.988109	6.04551
TCGA-XF-A9T2-01	TCGA-XF-A9T2	Tumor	6.5779	BLCA	54	MALE	III	1	575	NA	575	NA	NA	0	575	0.306388	0.3136	2.63158	Wound Healing	C1	NA	0.0775958	0.16	0	NA	0.72	0.27	-0.668	-0.5084	-0.4023	0.2167	38	57	0.852432	2.36787	63	3.24394e-05	0	3	NA	NA	NA	NA	0	NA	2.45255
TCGA-XF-A9T3-01	TCGA-XF-A9T3	Tumor	8.7263	BLCA	69	FEMALE	IV	0	68	0	68	NA	NA	0	68	0.420124	0.3388	12.5263	IFN-gamma Dominant	C2	NA	0.30402	0.59	0.14	NA	0.5726	0.2695	-0.0246	0.8144	1.4409	0.5592	149	150	4.34716	10.6934	114	0.428683	12	37	0.834891	1.62462	7	1.60944	5	1	2.72033
TCGA-XF-A9T4-01	TCGA-XF-A9T4	Tumor	6.2619	BLCA	48	MALE	IV	1	495	1	495	NA	NA	1	182	0.510412	0.3207	1.23684	IFN-gamma Dominant	C2	NA	0.161075	0.22	0.01	2.36412	0.4343	0.105	-0.3809	-0.6186	0.9212	0.9001	20	NA	0.275295	0.978825	197	0.0339213	2	6	0.823041	1.60156	7	1.33218	4	0.960964	1.57293
TCGA-XF-A9T5-01	TCGA-XF-A9T5	Tumor	6.8623	BLCA	78	FEMALE	IV	0	2027	0	2027	NA	NA	1	664	0.647531	0.3398	21.1053	IFN-gamma Dominant	C2	NA	0.354245	0.55	0.04	NA	0.89	0.415	0.8662	1.5784	1.1433	0.109	321	63	6.26878	19.1312	229	0.630111	21	27	0.882879	4.2341	121	3.74856	48	0.96832	3.7332
TCGA-XF-A9T6-01	TCGA-XF-A9T6	Tumor	5.8141	BLCA	88	FEMALE	III	0	64	0	64	NA	NA	0	64	0.562622	0.3434	10.0526	IFN-gamma Dominant	C2	NA	0.109675	0.17	0.04	6.16454	0.8925	0.4935	-0.6103	-1.1903	1.0952	-0.2554	155	15	2.92422	8.96545	268	0.25004	2	45	NA	NA	NA	2.19722	9	1	1.09938
TCGA-XF-A9T8-01	TCGA-XF-A9T8	Tumor	6.7335	BLCA	64	MALE	III	1	418	NA	418	NA	NA	0	418	0.472713	0.3155	20.1579	IFN-gamma Dominant	C2	NA	0.461716	0.56	0.03	17.4313	0.775	0.313	0.7978	0.699	0.7787	0.444	331	10	6.69841	18.9524	195	0.162262	3	20	0.921997	2.55632	16	3.38078	36	0.943424	4.19256
TCGA-XF-AAME-01	TCGA-XF-AAME	Tumor	9.0003	BLCA	64	FEMALE	II	1	2828	1	2828	NA	NA	1	1651	0.544079	0.3473	0.105263	Wound Healing	C1	NA	0.566564	0.86	0.38	2.53576	0.2982	0.1425	1.1285	1.989	0.0766	0.8129	11	3	0.0631863	0.410711	49	0.0475658	5	16	0.896436	4.60917	171	3.72118	42	0.995587	2.53895
TCGA-XF-AAMG-01	TCGA-XF-AAMG	Tumor	6.4499	BLCA	49	MALE	III	0	3364	0	3364	0	3364	0	3364	0.600277	0.3446	29.0789	Wound Healing	C1	NA	0.0995269	0.25	0.23	10.3584	1.1285	0.298	-0.3689	-0.3893	-1.1162	0.1997	455	11	8.93938	27.397	403	0.808225	14	71	0.997201	0.691207	2	0.693147	2	1	5.93185
TCGA-XF-AAMH-01	TCGA-XF-AAMH	Tumor	6.1447	BLCA	80	MALE	IV	1	344	1	344	NA	NA	1	313	0.649796	0.3462	1.84211	IFN-gamma Dominant	C2	NA	0.0588225	0.12	0	1.37165	0.2586	0.3665	-1.2787	-1.0645	0.1374	0.0473	26	52	0.727974	1.67751	74	0.275734	6	4	NA	NA	NA	NA	0	NA	3.97825
TCGA-XF-AAMJ-01	TCGA-XF-AAMJ	Tumor	8.6643	BLCA	70	MALE	III	1	1670	0	1670	0	1670	0	1670	0.504015	0.3403	0.842105	IFN-gamma Dominant	C2	NA	0.279593	0.76	0.07	3.835	-0.1438	-0.014	-0.1001	0.0676	0.5085	0.8767	25	98	0.3916	1.04427	113	0.299953	15	21	0.883856	3.45767	50	1.79176	6	1	1.6299
TCGA-XF-AAML-01	TCGA-XF-AAML	Tumor	2.6067	BLCA	75	MALE	II	1	232	0	232	0	232	0	232	0.550288	0.332	14.6053	IFN-gamma Dominant	C2	NA	0.14752	0.26	0.31	11.2279	0.8966	0.214	-0.8322	-0.3818	0.0012	-0.7015	205	52	4.95655	13.4857	159	0.770544	18	30	0.981216	1.07798	3	1.74787	6	0.975504	2.12359
TCGA-XF-AAMQ-01	TCGA-XF-AAMQ	Tumor	5.5528	BLCA	59	FEMALE	II	0	2177	0	2177	0	2177	0	2177	0.513939	0.3299	6.73684	IFN-gamma Dominant	C2	NA	0.136937	0.3	0.36	13.1553	0.515	0.1295	0.007	0.8464	1.0371	0.1508	95	61	2.28629	5.14416	242	0.555928	18	21	0.824039	3.51261	71	3.92817	55	0.980245	1.57492
TCGA-XF-AAMR-01	TCGA-XF-AAMR	Tumor	6.9885	BLCA	48	MALE	III	0	2790	0	2790	0	2790	0	2790	0.614545	0.3313	2.84211	Wound Healing	C1	NA	0.216475	0.6	0	2.32767	-0.1281	-0.0335	0.0894	-0.6586	-0.1791	0.4809	43	6	0.956338	2.59137	161	0.298557	12	12	NA	NA	NA	2.09827	9	0.954966	1.79922
TCGA-XF-AAMT-01	TCGA-XF-AAMT	Tumor	9.0557	BLCA	75	FEMALE	IV	1	90	1	90	NA	NA	1	90	0.451642	0.3377	3.10526	IFN-gamma Dominant	C2	NA	0.320851	0.44	0.49	4.09012	0.3122	0.207	0.2368	-0.0075	1.2899	0.8729	33	29	0.91744	2.94213	118	0.712445	9	27	0.13367	0.320528	11	1.54983	5	0.962961	4.86064
TCGA-XF-AAMW-01	TCGA-XF-AAMW	Tumor	6.1158	BLCA	79	FEMALE	IV	1	253	1	253	NA	NA	1	253	0.502635	0.3357	1.02632	IFN-gamma Dominant	C2	NA	0.216029	0.47	0.02	5.75483	0.5126	0.258	0.0147	-0.4629	1.6392	0.7342	14	1	0.342868	0.716907	533	0.665807	15	21	0.889833	1.73154	7	0	1	NA	2.65666
TCGA-XF-AAMX-01	TCGA-XF-AAMX	Tumor	5.8738	BLCA	87	FEMALE	III	1	206	0	206	0	206	0	206	0.310303	0.3598	10.4211	Wound Healing	C1	NA	0.069764	0.14	0.15	9.7875	0.6404	0.1615	-0.7484	-1.0214	-1.04	-0.1284	146	126	2.98992	9.16061	673	0.931912	9	101	0.842115	2.09258	12	1.56071	5	0.969724	5.0376
TCGA-XF-AAMY-01	TCGA-XF-AAMY	Tumor	7.9571	BLCA	78	MALE	III	0	3011	0	3011	1	637	1	637	0.616737	0.3472	3.23684	Wound Healing	C1	NA	0.171264	0.39	0.09	2.22053	0.2055	-0.012	-0.2547	-0.848	-1.0978	0.4484	62	13	1.08658	3.13557	267	0.866782	21	22	0.957932	0.663988	2	NA	0	NA	4.83225
TCGA-XF-AAMZ-01	TCGA-XF-AAMZ	Tumor	6.3841	BLCA	81	FEMALE	IV	1	1348	1	1348	NA	NA	1	1344	0.630616	0.3312	4.23684	Wound Healing	C1	NA	0.318802	0.7	0.42	6.55896	0.9584	0.35	-0.5804	0.4834	-1.77	-0.2534	72	1	1.77583	7.22795	304	0.692946	20	42	0.963445	1.33562	4	2.77259	16	1	3.28106
TCGA-XF-AAN0-01	TCGA-XF-AAN0	Tumor	6.0749	BLCA	68	MALE	IV	1	1718	1	1718	NA	NA	1	603	0.597871	0.3361	12.4737	Wound Healing	C1	NA	0.201592	0.48	0.24	4.63489	0.5074	0.0565	0.1708	0.6383	0.1334	0.0238	183	52	3.52595	11.4515	114	0.736703	16	6	0.979502	2.65254	15	2.45831	12	0.989297	1.79301
TCGA-XF-AAN1-01	TCGA-XF-AAN1	Tumor	4.5608	BLCA	75	FEMALE	III	1	941	1	941	NA	NA	1	650	0.566459	0.3411	2.71053	IFN-gamma Dominant	C2	NA	0.0553567	0.09	0.01	1.73109	0.2155	0.188	-1.2104	-1.3338	0.6017	-0.3714	51	0	1.07595	2.12025	157	0.128142	4	15	NA	0	1	0	1	NA	2.42472
TCGA-XF-AAN2-01	TCGA-XF-AAN2	Tumor	7.1752	BLCA	73	MALE	II	1	1869	0	1869	0	1869	0	1869	0.678254	0.3328	15.5263	IFN-gamma Dominant	C2	NA	0.262942	0.4	0.17	8.24376	0.8224	0.2235	-0.0617	-0.2781	1.7804	-0.1399	225	11	4.1235	11.4122	117	0.67374	8	27	NA	NA	NA	2.29312	13	0.894021	0.909548
TCGA-XF-AAN3-01	TCGA-XF-AAN3	Tumor	7.1986	BLCA	76	MALE	IV	0	2625	0	2625	NA	NA	0	2625	0.575202	0.323	4.42105	Wound Healing	C1	NA	0.255792	0.71	0.11	1.52477	-0.34	0	0.0392	-0.5705	0.239	0.5409	46	NA	1.74526	3.7967	55	0.471434	16	11	0.791954	0.87005	3	2.84648	18	0.984815	1.50666
TCGA-XF-AAN4-01	TCGA-XF-AAN4	Tumor	9.7062	BLCA	77	FEMALE	III	1	823	0	823	0	823	0	823	0.667728	0.3224	0.157895	IFN-gamma Dominant	C2	NA	0.457172	0.54	0.16	NA	-0.3156	-0.0025	0.857	1.1577	1.3918	0.6069	23	NA	0.280725	0.998133	108	0.0118501	1	1	NA	NA	NA	2.87148	18	0.993463	1.79432
TCGA-XF-AAN5-01	TCGA-XF-AAN5	Tumor	5.7616	BLCA	61	FEMALE	III	0	2293	0	2293	0	2293	0	2293	0.671555	0.3505	9.47368	IFN-gamma Dominant	C2	NA	0.39423	0.51	0.12	5.00242	0.7272	0.215	0.2651	0.4112	0.8411	0.0862	131	25	2.58256	8.71615	110	0.260458	6	15	NA	0	1	2.07944	8	1	1.11312
TCGA-XF-AAN7-01	TCGA-XF-AAN7	Tumor	7.8801	BLCA	60	MALE	IV	1	565	1	565	NA	NA	1	321	0.47631	0.3503	4.47368	Wound Healing	C1	NA	0.0591556	0.13	0.23	3.52558	1.2718	0.238	-0.6715	-1.1533	-0.234	0.2642	85	132	1.47682	4.39613	327	0.601717	14	23	NA	NA	NA	NA	0	NA	5.40705
TCGA-XF-AAN8-01	TCGA-XF-AAN8	Tumor	11.6185	BLCA	74	FEMALE	III	1	118	NA	118	NA	NA	0	118	0.657722	0.3303	0.0263158	TGF-beta Dominant	C6	NA	0.750547	0.42	0	36.8714	-1.6289	-0.0905	1.084	1.1115	-0.3984	0.8669	1	NA	0.0309429	0	86	0.00104362	0	0	0.855065	1.96886	10	2.58857	14	0.98087	2.19209
TCGA-YC-A89H-01	TCGA-YC-A89H	Tumor	5.3754	BLCA	78	FEMALE	II	0	573	0	573	0	573	0	573	0.599171	0.3228	54.7105	Wound Healing	C1	NA	0.271344	0.34	0.02	11.5383	0.5419	0.283	-0.4318	-0.4784	-1.2559	0.1494	538	216	19.6207	40.1052	134	0.078026	4	8	0.851416	2.46091	18	1.09861	3	1	5.08544
TCGA-YC-A8S6-01	TCGA-YC-A8S6	Tumor	8.225	BLCA	71	MALE	II	0	293	0	293	0	293	0	293	0.574641	0.3231	2.10526	Wound Healing	C1	NA	0.447786	0.77	0.02	6.05994	-0.1255	0.0365	0.2055	-0.0934	-0.6634	0.6327	49	153	0.590586	2.65764	49	0.0202144	2	3	NA	NA	NA	2.83321	17	1	1.44722
TCGA-YC-A9TC-01	TCGA-YC-A9TC	Tumor	5.406	BLCA	71	MALE	IV	1	20	1	20	NA	NA	1	20	0.423537	0.3269	3.84211	Wound Healing	C1	NA	0.178941	0.2	0	1.19658	0.767	0.416	-0.6798	-0.7539	-1.2395	-0.2843	74	20	0.858786	3.34313	105	0.0369135	1	5	NA	NA	NA	1.09861	3	1	5.93904
TCGA-YF-AA3L-01	TCGA-YF-AA3L	Tumor	5.119	BLCA	47	FEMALE	II	0	364	0	364	0	364	0	364	0.543144	0.3276	9.26316	Wound Healing	C1	NA	0.0414412	0.09	0.02	4.5065	-0.2991	0.0035	-1.1618	-1.5503	-1.1608	-0.4131	150	299	2.45467	8.16178	328	0.996315	17	23	NA	NA	NA	0	1	NA	1.28682
TCGA-YF-AA3M-01	TCGA-YF-AA3M	Tumor	9.6358	BLCA	57	MALE	II	0	415	0	415	1	381	1	381	0.224432	0.3537	5.05263	Wound Healing	C1	NA	0.0878794	0.32	0.22	NA	1.2984	0.4545	-1.0495	-1.4864	-0.6452	-0.0843	37	95	2.3445	4.14302	249	0.837268	20	36	NA	NA	NA	NA	0	NA	2.63076
TCGA-ZF-A9R0-01	TCGA-ZF-A9R0	Tumor	6.115	BLCA	82	MALE	III	1	680	1	680	NA	NA	1	559	0.589379	0.324	6.18421	Wound Healing	C1	NA	0.244199	0.49	0.2	NA	-0.0396	0.0455	-0.603	-0.2928	-0.4651	0.0058	67	5	1.93545	5.1108	195	0.797717	22	30	NA	NA	NA	1.60944	5	1	2.0891
TCGA-ZF-A9R1-01	TCGA-ZF-A9R1	Tumor	6.3252	BLCA	81	MALE	IV	0	773	0	773	NA	NA	1	758	0.564855	0.3169	3.18421	Wound Healing	C1	NA	0.168976	0.36	0.05	NA	0.5947	0.2065	-0.9867	-0.0121	-0.6041	-0.0273	48	5	0.870091	2.46026	181	0.506399	11	28	NA	0	1	1.60944	5	1	3.44443
TCGA-ZF-A9R2-01	TCGA-ZF-A9R2	Tumor	2.2872	BLCA	75	MALE	II	0	642	0	642	0	642	0	642	0.560233	0.3339	4.52632	Wound Healing	C1	NA	0.0978556	0.25	0.52	NA	0.3297	0.1035	-1.9718	-2.5339	-1.1838	-0.5712	77	NA	1.32934	3.83697	99	0.643375	21	20	NA	NA	NA	0	1	NA	2.24361
TCGA-ZF-A9R3-01	TCGA-ZF-A9R3	Tumor	4.0019	BLCA	53	FEMALE	II	1	949	1	949	1	917	1	917	0.52288	0.3303	2.65789	IFN-gamma Dominant	C2	NA	0.17084	0.28	0.25	NA	-0.2604	-0.053	-0.5725	-0.48	1.6051	-0.2443	43	40	0.754636	2.32428	92	0.459867	12	13	0.843756	1.85392	9	2.07944	8	1	1.85864
TCGA-ZF-A9R4-01	TCGA-ZF-A9R4	Tumor	2.0395	BLCA	83	MALE	II	0	921	0	921	0	921	0	921	0.616749	0.3277	8.10526	Lymphocyte Depleted	C4	NA	0.0921005	0.09	0.4	NA	0.1706	0.037	-0.7834	-0.6669	0.2329	-0.807	121	113	2.11109	6.98523	230	0.754845	18	22	0.881146	1.41815	5	2.07944	8	1	1.82739
TCGA-ZF-A9R5-01	TCGA-ZF-A9R5	Tumor	1.7786	BLCA	59	MALE	III	0	1090	0	1090	0	1090	0	1090	0.149364	0.3446	3.18421	Lymphocyte Depleted	C4	NA	0.0646956	0.09	0	NA	-0.9463	-0.1485	-1.1406	-0.3462	1.0395	-0.7768	52	15	0.734196	3.09639	65	0.000176926	0	3	0.842787	1.75253	8	2.19722	9	1	1.87794
TCGA-ZF-A9R7-01	TCGA-ZF-A9R7	Tumor	4.3097	BLCA	76	FEMALE	II	0	665	0	665	0	665	0	665	0.552919	0.3149	22.2895	IFN-gamma Dominant	C2	NA	0.310085	0.51	0.13	NA	-0.0982	-0.1755	0.3763	1.9034	0.9934	-0.425	330	6	6.00479	18.2245	215	0.331289	11	18	0.893889	1.73943	7	3.08648	27	0.93648	2.74977
TCGA-ZF-A9R9-01	TCGA-ZF-A9R9	Tumor	7.1678	BLCA	58	MALE	IV	1	864	1	864	NA	NA	1	629	0.362982	0.3215	6.07895	Inflammatory	C3	NA	0.0632181	0.18	0.08	NA	-0.6351	-0.09	-0.2738	0.2258	-0.5634	0.4126	101	25	1.81306	5.04636	198	0.874792	14	20	0.934125	2.84397	21	1.79176	6	1	2.10087
TCGA-ZF-A9RC-01	TCGA-ZF-A9RC	Tumor	9.0411	BLCA	77	MALE	III	0	2868	0	2868	0	2868	0	2868	0.483821	0.3184	25.3684	Wound Healing	C1	NA	0.195136	0.8	0.31	NA	0.4246	0.0615	-0.9244	-1.2569	-1.2083	0.4369	392	124	10.4606	24.0837	195	0.675598	23	47	NA	0	1	0	1	NA	5.84006
TCGA-ZF-A9RE-01	TCGA-ZF-A9RE	Tumor	2.8361	BLCA	78	FEMALE	II	1	106	1	106	NA	NA	1	106	0.425074	0.3249	1.52632	IFN-gamma Dominant	C2	NA	0.180788	0.24	0.39	NA	0.6823	0.1995	-1.2939	-1.5248	0.2893	-0.3314	36	107	0.417292	1.72878	126	0.430849	10	15	0.986993	0.684132	2	1.09861	3	1	5.20182
TCGA-ZF-A9RF-01	TCGA-ZF-A9RF	Tumor	10.5159	BLCA	74	MALE	II	0	1949	0	1949	1	1565	1	1565	0.51557	0.3261	7.15789	IFN-gamma Dominant	C2	NA	0.387741	0.5	0.31	NA	1.0669	0.3615	0.6717	1.1153	0.4384	-0.1481	109	29	1.89209	6.65282	385	0.603183	9	70	0.882707	1.9395	9	3.05323	31	0.889121	2.27441
TCGA-ZF-A9RL-01	TCGA-ZF-A9RL	Tumor	0.7493	BLCA	61	MALE	II	0	2703	0	2703	1	1064	1	1064	0.479526	0.3199	9.05263	Lymphocyte Depleted	C4	NA	0.0591447	0.15	0.12	NA	0.397	0.11	-1.9782	-2.2649	-1.0708	-0.8753	170	18	2.43195	8.51182	117	0.831953	16	16	NA	NA	NA	0.693147	2	1	2.17223
TCGA-ZF-A9RM-01	TCGA-ZF-A9RM	Tumor	3.3177	BLCA	70	MALE	II	0	1455	0	1455	0	1455	0	1455	0.649927	0.3234	2.28947	Lymphocyte Depleted	C4	NA	0.0395318	0.18	0.42	NA	0.7512	0.113	-1.9783	-2.1268	-0.7042	-0.8766	40	6	0.641019	2.31988	279	0.87319	11	33	NA	NA	NA	0	1	NA	1.50974
TCGA-ZF-A9RN-01	TCGA-ZF-A9RN	Tumor	3.1797	BLCA	67	FEMALE	III	1	615	1	615	NA	NA	1	516	0.400345	0.3604	6	IFN-gamma Dominant	C2	NA	0.131495	0.19	0.18	NA	1.2961	0.3905	-0.2671	0.2257	-0.6323	-0.7716	49	19	1.91609	4.93157	440	0.917444	17	43	NA	NA	NA	2.9252	20	0.976457	5.28621
TCGA-ZF-AA4N-01	TCGA-ZF-AA4N	Tumor	8.2081	BLCA	74	MALE	II	1	88	1	88	NA	NA	1	88	0.393581	0.3301	4.68421	Wound Healing	C1	NA	0.289941	0.23	0.56	NA	0.7851	0.296	-0.1011	-0.6569	-0.153	0.4239	69	81	1.16168	4.22971	160	0.433685	8	6	NA	NA	NA	1.35178	4	0.975106	2.71891
TCGA-ZF-AA4R-01	TCGA-ZF-AA4R	Tumor	7.6763	BLCA	67	MALE	IV	1	1036	1	1036	NA	NA	1	750	0.556013	0.3355	1.55263	IFN-gamma Dominant	C2	NA	0.127039	0.34	0.32	NA	0.7847	0.239	-0.7438	-0.8311	0.0891	0.5505	25	19	0.466912	1.74314	186	0.38973	8	33	NA	NA	NA	1.60944	5	1	2.5514
TCGA-ZF-AA4T-01	TCGA-ZF-AA4T	Tumor	4.9468	BLCA	65	MALE	IV	1	599	1	599	NA	NA	1	511	0.57742	0.3218	2.71053	IFN-gamma Dominant	C2	NA	0.285789	0.61	0.23	NA	0.7822	0.1735	-1.6873	-1.8027	0.216	-0.4679	58	18	0.8216	2.58652	384	0.753243	18	61	NA	0	1	NA	0	NA	4.27302
TCGA-ZF-AA4U-01	TCGA-ZF-AA4U	Tumor	2.7487	BLCA	70	MALE	III	1	262	1	262	NA	NA	1	199	0.471641	0.3297	2	Wound Healing	C1	NA	0.0543399	0.12	0.02	NA	0.0345	0.0995	-1.7139	-2.0472	-0.4951	-0.4805	32	1	0.679687	1.57564	205	0.998337	14	14	NA	NA	NA	0	1	NA	3.75462
TCGA-ZF-AA4V-01	TCGA-ZF-AA4V	Tumor	8.1253	BLCA	66	MALE	III	0	1806	0	1806	0	1806	0	1806	0.490445	0.3277	21.7632	IFN-gamma Dominant	C2	NA	0.208553	0.36	0.1	NA	0.875	0.346	-0.1275	0.2204	0.375	0.0313	279	86	6.96679	16.6781	250	0.907847	19	37	0.965872	1.33898	4	2.44102	12	0.982337	3.08875
TCGA-ZF-AA4W-01	TCGA-ZF-AA4W	Tumor	8.0968	BLCA	56	MALE	III	0	1830	0	1830	1	1679	1	1679	0.581424	0.4141	14.0263	IFN-gamma Dominant	C2	NA	0.552531	0.65	0.04	NA	0.7547	0.451	-1.1441	-0.9394	1.4181	-0.2156	186	590	4.10177	14.3106	124	0.32705	11	28	NA	NA	NA	NA	0	NA	5.01019
TCGA-ZF-AA4X-01	TCGA-ZF-AA4X	Tumor	2.2051	BLCA	56	MALE	II	0	2044	0	2044	1	1665	1	1665	0.576244	0.3141	16.8947	Lymphocyte Depleted	C4	NA	0.194212	0.28	0.5	NA	0.7421	0.1555	-1.4506	-1.2941	0.1472	-0.9149	234	3	5.83531	16.5283	79	0.738346	14	17	NA	NA	NA	1.38629	4	1	1.3222
TCGA-ZF-AA51-01	TCGA-ZF-AA51	Tumor	6.735	BLCA	69	FEMALE	II	0	1714	0	1714	0	1714	0	1714	0.650477	0.3215	20.0789	Wound Healing	C1	NA	0.321877	0.5	0.34	NA	0.4172	0.151	0.2428	1.0476	0.1851	0.3052	348	126	6.08366	18.0966	371	0.686885	20	51	0.907575	3.41357	43	3.09104	22	1	4.94396
TCGA-ZF-AA52-01	TCGA-ZF-AA52	Tumor	8.9413	BLCA	70	MALE	III	1	1077	NA	1077	NA	NA	0	1077	0.47123	0.3286	2.5	Wound Healing	C1	NA	0.2926	0.67	0.1	NA	-0.0141	0.144	0.0746	0.0382	-0.2331	0.5161	57	3	1.08964	2.98874	73	0.575881	20	15	0.841858	2.22171	14	1.09861	3	1	1.60024
TCGA-ZF-AA53-01	TCGA-ZF-AA53	Tumor	8.1153	BLCA	60	MALE	II	0	1761	0	1761	0	1761	0	1761	0.582252	0.3233	3.94737	IFN-gamma Dominant	C2	NA	0.498491	0.78	0.41	NA	0.6153	0.314	0.7962	0.5821	1.3075	0.5917	68	62	1.69979	4.32673	183	0.326737	17	39	0.814647	1.31112	5	2.58857	14	0.98087	4.76567
TCGA-ZF-AA54-01	TCGA-ZF-AA54	Tumor	9.379	BLCA	71	MALE	III	1	590	NA	590	NA	NA	0	590	0.517128	0.3286	5.60526	Lymphocyte Depleted	C4	NA	0.370539	0.57	0.08	NA	0.9143	0.3905	0.9032	0.0204	0.7084	0.2372	37	46	1.51408	4.99648	156	0.577974	20	34	NA	NA	NA	2.96502	20	0.989747	3.90395
TCGA-ZF-AA56-01	TCGA-ZF-AA56	Tumor	6.6774	BLCA	79	FEMALE	III	1	259	1	259	NA	NA	1	248	0.492365	0.3257	2.68421	IFN-gamma Dominant	C2	NA	0.414931	0.72	0.1	NA	0.6141	0.188	0.2325	0.7613	0.7742	0.5719	63	1	0.697354	2.88037	154	0.393782	10	37	0.761886	2.42132	24	1.94591	7	1	3.7743
TCGA-ZF-AA58-01	TCGA-ZF-AA58	Tumor	9.5978	BLCA	61	FEMALE	IV	0	1649	0	1649	NA	NA	0	1649	0.590688	0.3394	5.26316	IFN-gamma Dominant	C2	NA	0.503051	0.69	0.52	NA	0.8402	0.4055	1.1404	1.3452	2.0644	0.3655	116	39	1.8864	5.90661	196	0.494518	9	62	0.913743	2.41142	14	3.22389	26	0.9895	1.1002
TCGA-ZF-AA5H-01	TCGA-ZF-AA5H	Tumor	6.6862	BLCA	60	FEMALE	IV	0	897	0	897	NA	NA	1	177	0.474415	0.3208	1.97368	IFN-gamma Dominant	C2	NA	0.250705	0.42	0.32	NA	0.9143	0.331	0.2568	0.7574	1.7672	0.4767	30	1	0.594756	1.59645	251	0.765777	16	43	0.880612	3.80203	75	3.24513	27	0.984614	0.705841
TCGA-ZF-AA5N-01	TCGA-ZF-AA5N	Tumor	4.5491	BLCA	62	FEMALE	IV	1	168	1	168	NA	NA	1	168	0.512793	0.3314	1.60526	IFN-gamma Dominant	C2	NA	0.223563	0.3	0	NA	0.2207	0.177	-1.7817	-1.6234	0.2623	-0.1489	12	43	0.373993	1.43364	58	0.0566445	3	4	NA	0	1	NA	0	NA	1.79313
TCGA-ZF-AA5P-01	TCGA-ZF-AA5P	Tumor	9.2067	BLCA	65	MALE	IV	0	372	0	372	NA	NA	0	372	0.631158	0.3325	0.631579	Wound Healing	C1	NA	0.51882	NA	NA	NA	-0.1012	0.015	-0.0514	0.8858	0.0594	0.5517	26	5	0.491574	1.16749	131	0.0798524	NA	NA	0.918759	3.96673	75	1.09861	3	1	4.54005
TCGA-3C-AAAU-01	TCGA-3C-AAAU	Tumor	5.7385	BRCA	55	FEMALE	NA	0	4047	0	4047	1	1808	1	1808	0.729032	0.3319	1.15789	Wound Healing	C1	BRCA.LumA	0.0986131	0.19	0.05	NA	0.3324	-0.0285	-0.7006	-0.6788	-0.6314	-0.0091	9	0	0.20696	0.459911	313	0.999865	15	15	NA	0	1	1.60944	5	1	2.44304
TCGA-3C-AALI-01	TCGA-3C-AALI	Tumor	7.1965	BRCA	50	FEMALE	II	0	4005	0	4005	0	4005	0	4005	0.697993	0.3449	17.9211	Wound Healing	C1	BRCA.Her2	0.22507	0.36	0	3.90548	0.6208	0.111	0.192	1.258	0.0951	0.2584	276	3	3.0503	9.45811	298	0.729693	20	32	0.835361	3.49988	66	3.71357	41	1	3.65014
TCGA-3C-AALJ-01	TCGA-3C-AALJ	Tumor	8.3839	BRCA	62	FEMALE	II	0	1474	0	1474	0	1474	0	1474	0.678273	0.3266	1.55263	Wound Healing	C1	BRCA.LumB	0.2617	0.47	0.13	1.79298	0.3813	0.126	0.1754	1.0579	-0.529	0.3408	14	31	0.148699	0.531066	483	0.585208	9	31	0.59232	1.51927	13	3.43399	31	1	1.4403
TCGA-3C-AALK-01	TCGA-3C-AALK	Tumor	8.0277	BRCA	52	FEMALE	I	0	1448	0	1448	NA	NA	0	1448	0.737409	0.3218	1.63158	Wound Healing	C1	BRCA.LumA	0.238047	0.39	0.03	6.00181	-0.1661	0.0105	-0.0526	0.4494	-0.1271	0.7206	20	0	0.124888	1.02408	104	0.0958681	4	7	0.887338	2.85623	25	3.13549	23	1	1.56103
TCGA-4H-AAAK-01	TCGA-4H-AAAK	Tumor	8.2163	BRCA	50	FEMALE	III	0	348	0	348	0	348	0	348	0.664971	0.3411	0.842105	Wound Healing	C1	BRCA.LumA	0.146107	0.53	0	0.22958	-0.1923	-0.049	0.0034	-0.0104	0.5535	0.7173	10	NA	0.101816	0.356355	109	0.236803	7	16	0.957786	3.12056	26	2.91249	19	0.989151	1.18522
TCGA-5L-AAT0-01	TCGA-5L-AAT0	Tumor	7.8942	BRCA	42	FEMALE	II	0	1477	0	1477	NA	NA	0	1477	0.649192	0.3208	5.36842	Inflammatory	C3	BRCA.LumA	0.263998	0.47	0	NA	-0.7291	-0.0925	0.3876	1.2537	-0.2448	0.5811	86	1	1.36384	2.81567	101	0.070227	3	9	0.865768	1.55125	6	3.51119	36	0.979815	1.36806
TCGA-5L-AAT1-01	TCGA-5L-AAT1	Tumor	7.6724	BRCA	63	FEMALE	IV	0	1471	0	1471	NA	NA	0	1471	0.693506	0.3226	43.1842	NA	NA	NA	NA	NA	NA	NA	NA	NA	NA	NA	NA	NA	NA	NA	NA	NA	NA	NA	NA	NA	NA	NA	NA	NA	NA	NA	NA
TCGA-5T-A9QA-01	TCGA-5T-A9QA	Tumor	3.5584	BRCA	52	FEMALE	II	0	303	0	303	NA	NA	0	303	0.785615	0.3379	1.86842	Lymphocyte Depleted	C4	BRCA.LumB	0.0953362	0.17	0.1	12.1365	0.2776	0.0575	-1.0259	-1.6501	-0.003	-0.709	16	0	0.3159	0.586671	216	0.413866	13	15	NA	NA	NA	0	1	NA	1.47988
TCGA-A1-A0SB-01	TCGA-A1-A0SB	Tumor	5.2803	BRCA	70	FEMALE	I	0	259	0	259	0	259	0	259	0.526159	NA	NA	Wound Healing	C1	BRCA.Normal	0.0212658	0.23	0	0.812738	-0.3677	-0.101	-1.0751	-1.7216	-1.6856	0.2551	10	1	0.0968731	0.419783	65	0.000801665	0	0	NA	NA	NA	NA	0	NA	2.43912
TCGA-A1-A0SD-01	TCGA-A1-A0SD	Tumor	7.8604	BRCA	59	FEMALE	II	0	437	0	437	0	437	0	437	NA	0.2829	0.973684	IFN-gamma Dominant	C2	BRCA.LumA	0.130779	0.49	0.07	0.626546	-0.3768	-0.1525	0.0033	-0.0464	1.3376	0.5223	7	1	0.222611	0.806966	119	0.291499	9	25	0.912267	2.18752	11	2.96694	22	0.959852	1.78414
TCGA-A1-A0SE-01	TCGA-A1-A0SE	Tumor	7.3097	BRCA	56	FEMALE	I	0	1321	0	1321	0	1321	0	1321	0.612416	0.2898	0.736842	Wound Healing	C1	BRCA.LumA	0.115723	0.53	0.11	0.513345	0.1094	-0.048	-0.4963	0.0617	-0.6134	0.5087	16	0	0.281832	0.666147	111	0.246576	9	15	NA	0	1	3.40493	32	0.982455	1.81055
TCGA-A1-A0SF-01	TCGA-A1-A0SF	Tumor	7.1713	BRCA	54	FEMALE	II	0	1463	0	1463	0	1463	0	1463	0.625926	0.4042	0.947368	Wound Healing	C1	BRCA.LumA	0.250215	0.56	0.02	10.7406	-0.2108	0.0085	0.0392	1.1658	-0.4756	0.2248	21	3	0.414202	1.24261	121	0.394751	14	23	0.877379	2.02024	10	4.14562	67	0.985952	2.39365
TCGA-A1-A0SG-01	TCGA-A1-A0SG	Tumor	7.4651	BRCA	61	FEMALE	II	0	434	0	434	0	434	0	434	0.526938	0.311	0.947368	Inflammatory	C3	BRCA.LumA	0.264077	0.36	0.05	NA	-0.4762	-0.1355	-0.0405	0.7019	0.0601	0.5028	12	0	0.21136	0.78505	89	0.129256	4	12	0.141803	0.0982901	2	2.87822	19	0.97751	1.09787
TCGA-A1-A0SH-01	TCGA-A1-A0SH	Tumor	8.2641	BRCA	39	FEMALE	II	0	1437	0	1437	0	1437	0	1437	0.634006	0.4765	3.15789	TGF-beta Dominant	C6	BRCA.LumA	0.170732	0.56	0.03	0.096401	-0.636	-0.195	0.0677	-0.6215	-0.6573	0.871	47	10	0.747933	2.29538	135	0.1825	2	32	0.982615	0.681097	2	2.44102	12	0.982337	1.17244
TCGA-A1-A0SI-01	TCGA-A1-A0SI	Tumor	7.8709	BRCA	52	FEMALE	II	0	635	0	635	0	635	0	635	0.52868	0.3411	5.63158	IFN-gamma Dominant	C2	BRCA.LumB	0.254335	0.46	0.27	3.01418	0.4131	0.0365	0.3305	0.9466	1.0931	0.7265	117	0	1.93228	4.95147	57	0.385866	12	13	0.672339	2.40934	36	4.28033	77	0.985388	1.56118
TCGA-A1-A0SJ-01	TCGA-A1-A0SJ	Tumor	7.6198	BRCA	39	FEMALE	III	0	416	0	416	0	416	0	416	0.687418	0.292	0.894737	Wound Healing	C1	BRCA.LumA	0.128156	0.39	0.13	3.15574	0.2876	0.039	-0.2829	0.1852	-0.1241	0.4498	15	71	0.213294	0.799851	417	0.787482	23	22	0.924915	3.4119	40	2.97851	20	0.994251	1.66655
TCGA-A1-A0SK-01	TCGA-A1-A0SK	Tumor	5.1375	BRCA	54	FEMALE	II	1	967	1	967	NA	NA	1	967	0.63834	0.2902	2.02632	Wound Healing	C1	BRCA.Basal	0.0232439	0.05	0.35	0.922095	1.43	0.3895	-1.1811	-0.9041	-1.606	-0.2631	30	2	0.494041	1.56446	314	0.840032	14	33	0.773766	2.04201	14	0.636514	2	0.918296	2.88174
TCGA-A1-A0SM-01	TCGA-A1-A0SM	Tumor	8.1352	BRCA	77	MALE	II	0	242	0	242	0	242	0	242	0.755045	0.259	0.710526	Wound Healing	C1	BRCA.LumA	0.144645	0.4	0.01	2.26462	0.1385	-0.0325	0.1103	-0.8213	-0.3067	0.6972	12	3	0.2141	0.489372	117	0.180791	3	14	NA	NA	NA	0	1	NA	1.96189
TCGA-A1-A0SN-01	TCGA-A1-A0SN	Tumor	6.9543	BRCA	50	FEMALE	II	0	1196	0	1196	0	1196	0	1196	0.714854	0.3423	1.60526	Wound Healing	C1	BRCA.LumB	0.284593	0.49	0.19	0.271061	0.4545	-0.021	0.3535	0.4424	-0.0538	0.5048	26	47	0.390686	1.44253	216	0.657411	15	10	NA	NA	NA	4.32539	78	0.992811	1.47174
TCGA-A1-A0SO-01	TCGA-A1-A0SO	Tumor	5.2799	BRCA	67	FEMALE	II	0	852	0	852	0	852	0	852	0.583601	0.3308	7.31579	Wound Healing	C1	BRCA.Basal	0.0612695	0.06	0.61	NA	1.2736	0.3515	-0.8945	-0.7459	-0.632	-0.318	138	106	2.07097	6.81241	555	0.917026	NA	82	0.462928	1.31157	17	2.67235	16	0.963847	3.96002
TCGA-A1-A0SP-01	TCGA-A1-A0SP	Tumor	6.6285	BRCA	40	FEMALE	II	0	584	0	584	0	584	0	584	0.610981	0.2779	1.18421	IFN-gamma Dominant	C2	BRCA.Basal	0.34457	0.37	0.47	4.85873	1.0302	0.407	0.5002	0.5459	-0.022	0.2128	17	4	0.365735	1.37854	327	0.596731	10	19	0.831227	3.62141	78	3.47613	33	0.994172	2.64519
TCGA-A1-A0SQ-01	TCGA-A1-A0SQ	Tumor	5.9194	BRCA	45	FEMALE	II	0	554	0	554	0	554	0	554	0.623417	0.2921	0.973684	Inflammatory	C3	BRCA.LumA	0.102823	0.19	0	3.43694	-0.1021	-0.1185	-0.2011	-0.4124	-0.4235	-0.1092	13	57	0.289705	0.740357	144	0.109446	2	8	NA	NA	NA	2.02533	8	0.973976	1.67656
TCGA-A2-A04N-01	TCGA-A2-A04N	Tumor	7.5032	BRCA	66	FEMALE	I	0	4354	0	4354	0	4354	0	4354	NA	0.2911	1.36842	Wound Healing	C1	BRCA.LumA	0.113712	0.28	0.04	0.264056	-0.4492	-0.0345	-0.1355	0.1482	-0.6244	0.4959	22	69	0.3459	1.06431	63	0.0861781	3	7	0.694943	1.11847	5	2.54004	13	0.990287	1.48791
TCGA-A2-A04P-01	TCGA-A2-A04P	Tumor	7.2718	BRCA	36	FEMALE	III	1	548	1	548	NA	NA	1	102	NA	0.3046	3.84211	IFN-gamma Dominant	C2	BRCA.Basal	0.257094	0.4	0.32	4.7963	0.6061	0.3005	0.3506	1.4402	0.8963	0.1854	59	112	0.764871	3.19607	467	0.748204	8	83	0.845888	2.78791	27	3.3322	28	1	2.74534
TCGA-A2-A04Q-01	TCGA-A2-A04Q	Tumor	8.0607	BRCA	48	FEMALE	I	0	2385	0	2385	0	2385	0	2385	NA	0.2846	0.368421	IFN-gamma Dominant	C2	BRCA.Basal	0.658348	0.8	0.58	3.41518	0.4984	0.147	1.2751	2.665	1.1686	0.3514	16	0	0.413531	0.8822	97	0.212836	10	16	0.813454	4.42363	230	4.87942	160	0.961428	2.45354
TCGA-A2-A04R-01	TCGA-A2-A04R	Tumor	6.9661	BRCA	36	FEMALE	I	0	3709	0	3709	0	3709	0	3709	0.505341	0.3005	2.52632	Wound Healing	C1	BRCA.LumB	0.052686	0.12	0	1.55783	0.5521	0.0585	-1.0459	-1.578	-0.1837	0.1587	28	21	0.584017	2.03015	185	0.529574	5	36	NA	NA	NA	1.03972	3	0.946395	1.21092
TCGA-A2-A04T-01	TCGA-A2-A04T	Tumor	5.8174	BRCA	62	FEMALE	II	0	2246	0	2246	0	2246	0	2246	NA	0.2887	2.86842	IFN-gamma Dominant	C2	BRCA.Basal	0.238087	0.39	0.31	12.2796	1.1192	0.281	0.365	1.1482	0.1326	-0.0332	26	10	0.678989	2.23501	414	0.863874	13	77	0.711549	2.58832	38	3.85545	59	0.945535	2.65096
TCGA-A2-A04U-01	TCGA-A2-A04U	Tumor	6.8229	BRCA	47	FEMALE	II	0	2654	0	2654	0	2654	0	2654	NA	0.294	1.60526	Wound Healing	C1	BRCA.Basal	0.040142	0.18	0.25	0.256492	0.8525	0.4255	-0.7132	-0.8396	-0.7692	0.0542	28	1	0.382546	1.28426	1602	0.810152	17	59	0.773433	1.60831	8	0.693147	2	1	1.91581
TCGA-A2-A04V-01	TCGA-A2-A04V	Tumor	7.3476	BRCA	39	FEMALE	II	1	1920	1	1920	1	1470	1	1470	NA	0.289	1.02632	Wound Healing	C1	BRCA.LumA	0.0734139	0.16	0	0.522302	0.094	0.044	-0.1677	-0.3564	-0.0993	0.4897	12	38	0.256714	0.68457	198	0.113405	5	10	NA	NA	NA	2.44102	12	0.982337	0.756633
TCGA-A2-A04W-01	TCGA-A2-A04W	Tumor	7.9997	BRCA	50	FEMALE	II	0	3102	0	3102	0	3102	0	3102	NA	0.2769	3.60526	Wound Healing	C1	BRCA.Her2	0.220656	0.7	0.15	10.6626	0.0808	0.128	-0.3484	-0.5909	-0.4692	0.667	58	2	1.07001	3.29451	394	0.466155	15	22	NA	0	1	1.79176	6	1	1.49897
TCGA-A2-A04X-01	TCGA-A2-A04X	Tumor	6.4351	BRCA	34	FEMALE	II	0	1686	0	1686	0	1686	0	1686	NA	0.2774	1.10526	IFN-gamma Dominant	C2	BRCA.Her2	0.383921	0.41	0.01	4.14185	0.407	0.09	0.5428	1.4928	2.0092	0.0005	13	0	0.347892	0.695783	247	0.256104	7	18	0.818627	3.71926	94	4.27085	76	0.986172	1.28493
TCGA-A2-A04Y-01	TCGA-A2-A04Y	Tumor	6.2165	BRCA	53	FEMALE	II	0	1099	0	1099	0	1099	0	1099	NA	0.293	1.07895	IFN-gamma Dominant	C2	BRCA.LumB	0.266468	0.4	0.06	6.15125	0.3163	0.1025	0.5374	0.7024	1.2631	0.0581	15	14	0.247095	1.15311	287	0.166663	3	20	0.731411	1.75385	11	3.57197	41	0.961869	1.11394
TCGA-A2-A0CK-01	TCGA-A2-A0CK	Tumor	7.7058	BRCA	60	FEMALE	III	0	4159	0	4159	1	1364	1	1364	0.620544	0.3074	0.684211	Wound Healing	C1	BRCA.LumA	0.144768	0.31	0.01	3.06382	-0.2082	0.0165	-0.0429	0.6015	-0.4277	0.2419	5	0	0.236114	0.259725	81	0.10052	4	7	NA	NA	NA	2.81336	17	0.992991	1.04219
TCGA-A2-A0CL-01	TCGA-A2-A0CL	Tumor	8.324	BRCA	37	FEMALE	III	0	3015	0	3015	NA	NA	0	3015	NA	0.2896	0.684211	IFN-gamma Dominant	C2	BRCA.Normal	0.683903	0.86	0.36	23.4948	0.4447	0.0145	1.2606	2.4852	2.0067	0.4319	75	NA	1.01868	2.76115	287	0.295332	21	38	0.895127	3.89981	78	5.4031	243	0.983623	2.58942
TCGA-A2-A0CM-01	TCGA-A2-A0CM	Tumor	7.3278	BRCA	40	FEMALE	II	1	754	1	754	1	382	1	382	NA	0.2921	1.39474	IFN-gamma Dominant	C2	BRCA.Basal	0.334041	0.62	0.45	3.14242	1.0581	0.379	0.7312	1.2309	1.4848	0.1997	29	10	0.457156	1.48576	386	0.720201	20	40	0.617706	2.51872	59	3.95861	57	0.979113	1.36232
TCGA-A2-A0CO-01	TCGA-A2-A0CO	Tumor	8.7663	BRCA	85	FEMALE	II	1	3492	0	3492	NA	NA	0	3492	0.548097	0.2823	NA	IFN-gamma Dominant	C2	BRCA.LumA	0.269042	0.37	0.41	0.25357	-1.3427	-0.279	0.6069	1.9276	1.1278	0.4972	NA	NA	0	0	62	0.180855	7	13	0.766473	1.68411	9	3.6907	44	0.975294	1.8509
TCGA-A2-A0CP-01	TCGA-A2-A0CP	Tumor	8.4534	BRCA	60	FEMALE	I	0	2813	0	2813	0	2813	0	2813	NA	0.273	1.02632	Wound Healing	C1	BRCA.LumA	0.160661	0.53	0	0.599302	-1.3391	-0.0305	-0.1805	0.1257	-0.3113	0.6742	26	0	0.167899	0.979411	109	0.0870056	4	5	NA	NA	NA	0.950271	3	0.864974	1.66139
TCGA-A2-A0CQ-01	TCGA-A2-A0CQ	Tumor	5.468	BRCA	62	FEMALE	I	0	2695	0	2695	0	2695	0	2695	NA	0.2894	1	Lymphocyte Depleted	C4	BRCA.LumA	0.120546	0.2	0.01	1.31735	-0.208	-0.0625	0.1061	-0.7211	-0.0583	0.0635	24	NA	0.327213	0.818032	47	0.119759	5	4	NA	NA	NA	2.48491	12	1	1.08594
TCGA-A2-A0CR-01	TCGA-A2-A0CR	Tumor	8.3492	BRCA	54	FEMALE	II	0	3283	0	3283	NA	NA	0	3283	0.661252	0.2975	2.92105	TGF-beta Dominant	C6	BRCA.LumA	0.535441	0.77	0.05	2.86443	-0.5969	-0.0245	0.9889	3.1248	0.6751	0.3089	63	0	0.767092	2.41408	57	0.0890409	5	2	0.935719	3.58253	46	4.74691	124	0.984778	1.58214
TCGA-A2-A0CS-01	TCGA-A2-A0CS	Tumor	7.4632	BRCA	73	FEMALE	IV	1	2348	0	2348	NA	NA	0	2348	NA	0.2726	1.31579	Wound Healing	C1	BRCA.LumA	0.148991	0.46	0.41	0.00581044	-0.5698	-0.0795	-0.1326	-1.0235	0.5096	0.4442	12	24	0.343355	0.818769	67	0.852835	14	3	NA	NA	NA	1.74787	6	0.975504	1.9098
TCGA-A2-A0CT-01	TCGA-A2-A0CT	Tumor	6.2536	BRCA	71	FEMALE	II	0	2289	0	2289	0	2289	0	2289	0.753062	0.2932	2.5	Wound Healing	C1	BRCA.LumA	0.0550787	0.2	0.13	1.25531	0.2446	0.044	-0.498	-1.0873	-0.2145	-0.0572	49	0	0.863266	2.12939	168	0.914474	23	30	NA	NA	NA	0	1	NA	2.14366
TCGA-A2-A0CU-01	TCGA-A2-A0CU	Tumor	7.0588	BRCA	73	FEMALE	II	1	158	0	158	NA	NA	0	158	NA	0.2981	0.921053	Wound Healing	C1	BRCA.LumA	0.148182	0.43	0.12	0.12213	0.0995	-0.097	-0.4755	-0.3572	-1.191	0.2914	12	25	0.390142	1.14256	171	0.546107	16	21	NA	NA	NA	2.45831	12	0.989297	2.65475
TCGA-A2-A0CV-01	TCGA-A2-A0CV	Tumor	9.1699	BRCA	41	FEMALE	II	0	3011	0	3011	0	3011	0	3011	NA	0.2792	0.631579	Inflammatory	C3	BRCA.LumA	0.119981	0.54	0	0.951804	-1.4616	-0.0895	0.2489	0.9031	0.0126	0.4679	12	NA	0.109451	0.547255	73	0.614477	21	3	NA	0	1	3.32954	31	0.969584	1.7419
TCGA-A2-A0CW-01	TCGA-A2-A0CW	Tumor	5.8588	BRCA	67	FEMALE	II	0	3283	0	3283	0	3283	0	3283	NA	0.2846	1.92105	IFN-gamma Dominant	C2	BRCA.LumB	0.158712	0.42	0.06	13.7334	0.7815	0.1825	-0.2602	-0.1589	1.716	-0.2099	31	9	0.512884	1.51166	419	0.917415	11	44	0.786491	0.545154	2	3.27634	31	0.954091	1.99932
TCGA-A2-A0CX-01	TCGA-A2-A0CX	Tumor	7.7428	BRCA	52	FEMALE	II	0	1728	0	1728	0	1728	0	1728	NA	0.2663	6.39474	IFN-gamma Dominant	C2	BRCA.Her2	0.233383	0.55	0.28	4.08312	0.4597	0.132	0.2249	0.0476	0.7956	0.5243	124	17	1.97099	6.55066	216	0.54799	16	21	0.871927	3.02187	32	3.75911	46	0.98184	2.0007
TCGA-A2-A0CY-01	TCGA-A2-A0CY	Tumor	8.6708	BRCA	63	FEMALE	II	0	1673	0	1673	0	1673	0	1673	NA	NA	NA	Wound Healing	C1	BRCA.LumB	0.13894	NA	NA	0.740393	0.1728	0.174	-1.1142	-1.3865	-1.4604	-0.1166	NA	NA	NA	NA	NA	NA	NA	NA	NA	NA	NA	1.03972	3	0.946395	2.97093
TCGA-A2-A0CZ-01	TCGA-A2-A0CZ	Tumor	8.2292	BRCA	46	FEMALE	II	0	1616	0	1616	NA	NA	0	1616	NA	NA	NA	Inflammatory	C3	BRCA.Normal	0.255782	NA	NA	0.6378	-1.0951	-0.1385	0.3642	1.1366	0.0352	0.8752	10	9	0.082423	0.63191	NA	NA	NA	NA	0.974271	1.74566	6	3.71424	42	0.993732	1.70482
TCGA-A2-A0D0-01	TCGA-A2-A0D0	Tumor	8.1021	BRCA	60	FEMALE	II	0	2048	0	2048	0	2048	0	2048	NA	0.3096	2.13158	IFN-gamma Dominant	C2	BRCA.Basal	0.219655	0.31	0.28	11.9719	1.2749	0.4835	-0.0364	0.0673	0.9885	0.1124	44	8	0.70001	1.97829	565	0.870993	15	62	NA	NA	NA	3.06243	23	0.976699	1.17173
TCGA-A2-A0D1-01	TCGA-A2-A0D1	Tumor	5.9862	BRCA	76	FEMALE	II	0	1051	0	1051	0	1051	0	1051	NA	0.2684	1.55263	Wound Healing	C1	BRCA.Her2	0.068338	0.24	0	9.2505	0.5775	0.1585	-0.9836	-0.6966	-0.4296	0.2094	27	160	0.522917	1.22014	356	0.918455	9	30	0.991431	1.59565	5	2.27187	10	0.98666	1.13449
TCGA-A2-A0D2-01	TCGA-A2-A0D2	Tumor	7.7304	BRCA	45	FEMALE	II	0	1027	0	1027	0	1027	0	1027	NA	0.2742	2.78947	Wound Healing	C1	BRCA.Basal	0.40231	0.47	0.08	NA	1.2964	0.35	0.2568	0.9379	0.0618	0.3733	48	49	0.578392	2.14831	455	0.97106	13	73	0.851465	3.4121	55	3.24913	27	0.985828	4.74364
TCGA-A2-A0D3-01	TCGA-A2-A0D3	Tumor	7.7747	BRCA	42	FEMALE	I	0	1873	0	1873	0	1873	0	1873	NA	0.2747	0.921053	Inflammatory	C3	BRCA.LumA	0.133996	0.3	0	0.397041	-1.213	-0.1395	-0.3024	0.5161	-0.7604	-0.0378	10	45	0.217892	0.680913	59	0.110752	5	4	0.877736	2.10472	11	3.4178	33	0.977488	1.37672
TCGA-A2-A0D4-01	TCGA-A2-A0D4	Tumor	6.2073	BRCA	37	FEMALE	II	0	767	0	767	0	767	0	767	NA	0.2711	0.842105	Wound Healing	C1	BRCA.LumB	0.0846507	0.28	0.11	10.832	0.7853	0.1245	-1.0469	-1.708	-0.4758	-0.116	14	2	0.210223	0.840892	290	0.931326	17	31	NA	0	1	1.03972	3	0.946395	2.74414
TCGA-A2-A0EM-01	TCGA-A2-A0EM	Tumor	8.3808	BRCA	73	FEMALE	I	0	3094	0	3094	0	3094	0	3094	NA	0.2606	0.736842	Wound Healing	C1	BRCA.LumA	0.11366	0.28	0	0.652205	-0.3767	-0.04	-0.3075	-0.8754	-0.686	0.3743	10	12	0.0281673	0.704183	51	0.102469	5	8	0.849305	0.588693	2	2.19722	9	1	0.844719
TCGA-A2-A0EN-01	TCGA-A2-A0EN	Tumor	8.0737	BRCA	70	FEMALE	II	0	4088	0	4088	0	4088	0	4088	0.71263	0.2756	1	Inflammatory	C3	BRCA.LumA	0.407511	0.58	0.03	1.32575	-0.6863	-0.083	0.9329	1.6766	0.3625	0.6641	13	71	0.218088	0.817828	67	0.221096	7	7	0.951015	2.18979	10	5.009	163	0.983361	1.65364
TCGA-A2-A0EO-01	TCGA-A2-A0EO	Tumor	8.4036	BRCA	54	FEMALE	I	0	2442	0	2442	NA	NA	0	2442	NA	0.2627	0.736842	Inflammatory	C3	BRCA.LumA	0.158945	0.53	0.12	1.92938	-0.5563	-0.088	0.2121	0.7806	-0.2195	0.7087	14	119	0.27916	0.614152	77	0.568731	20	7	0.881278	1.83257	8	3.64556	41	0.981685	1.05158
TCGA-A2-A0EP-01	TCGA-A2-A0EP	Tumor	8.7806	BRCA	56	FEMALE	I	0	3603	0	3603	0	3603	0	3603	0.651071	0.2896	0.131579	Inflammatory	C3	BRCA.LumA	0.654199	NA	NA	2.21846	-0.3894	-0.1415	1.5111	2.4569	-0.1191	0.6342	2	NA	0.0214023	0.107012	41	1.21672e-05	NA	NA	0.881352	3.41189	48	4.78163	128	0.98549	1.35168
TCGA-A2-A0EQ-01	TCGA-A2-A0EQ	Tumor	6.4893	BRCA	64	FEMALE	II	0	2426	0	2426	0	2426	0	2426	NA	0.272	2.57895	IFN-gamma Dominant	C2	BRCA.Her2	0.520596	0.62	0.52	NA	0.7734	0.241	0.9124	2.3891	0.5765	0.0536	89	93	2.09631	5.00936	217	0.577538	19	38	0.707265	3.78182	210	5.0023	169	0.975126	1.81543
TCGA-A2-A0ER-01	TCGA-A2-A0ER	Tumor	5.8112	BRCA	63	FEMALE	I	0	2263	0	2263	0	2263	0	2263	NA	0.2644	0.605263	Wound Healing	C1	BRCA.LumA	0.118422	0.23	0.03	0.705983	0.3503	-0.0205	-0.3392	-0.4701	0.0486	0.1537	13	1	0.164713	0.686303	135	0.0756021	4	7	0.911146	1.63255	6	2.73634	16	0.986926	0.897869
TCGA-A2-A0ES-01	TCGA-A2-A0ES	Tumor	9.0159	BRCA	52	FEMALE	II	0	2190	0	2190	0	2190	0	2190	NA	0.2529	0.157895	Inflammatory	C3	BRCA.LumA	0.20159	0.12	0.06	7.01131	-0.7989	-0.203	0.1933	0.2018	0.4608	0.4534	9	0	0.135798	0.217277	75	0.00562608	0	1	NA	NA	NA	3.09235	25	0.960693	1.40958
TCGA-A2-A0ET-01	TCGA-A2-A0ET	Tumor	3.9534	BRCA	58	FEMALE	III	0	1066	0	1066	0	1066	0	1066	NA	0.2854	1.21053	Lymphocyte Depleted	C4	BRCA.LumA	0.126498	0.19	0.3	1.0343	-0.2306	-0.1275	-0.2071	-0.2022	0.8921	-0.6416	26	6	0.408337	1.06168	130	0.678442	20	7	NA	NA	NA	3.16499	25	0.983258	1.45187
TCGA-A2-A0EU-01	TCGA-A2-A0EU	Tumor	7.1321	BRCA	79	FEMALE	I	0	1043	0	1043	0	1043	0	1043	0.54651	0.2729	1.18421	Wound Healing	C1	BRCA.LumA	0.0782533	0.34	0.17	1.29563	0.0983	0.0595	-0.5454	-0.6947	0.3564	0.2129	24	28	0.302274	1.2091	99	0.545335	22	3	NA	NA	NA	1.73513	6	0.968393	2.75651
TCGA-A2-A0EV-01	TCGA-A2-A0EV	Tumor	7.5158	BRCA	80	FEMALE	I	0	968	0	968	0	968	0	968	NA	0.3283	1.76316	IFN-gamma Dominant	C2	BRCA.LumA	0.284202	0.55	0.02	4.20611	0.0179	-0.0055	0.4064	0.4299	0.7932	0.4839	23	0	0.343632	1.71816	170	0.443086	14	25	0.863345	3.6301	67	3.83147	50	0.979409	4.24894
TCGA-A2-A0EW-01	TCGA-A2-A0EW	Tumor	8.1946	BRCA	53	FEMALE	III	1	1884	1	1884	NA	NA	1	1353	NA	0.2504	0.447368	Inflammatory	C3	BRCA.LumA	0.172799	0.54	0	0.0292708	-0.7645	-0.185	0.3714	0.8222	0.0947	0.5716	9	NA	0.081154	0.378719	115	0.0723633	1	8	0.736581	1.61843	9	3.45302	35	0.971219	1.47508
TCGA-A2-A0EX-01	TCGA-A2-A0EX	Tumor	7.1001	BRCA	46	FEMALE	II	0	752	0	752	0	752	0	752	NA	0.2822	0.605263	Inflammatory	C3	BRCA.LumA	0.188562	0.39	0.07	9.60448	-0.8727	-0.0315	-0.1218	0.7799	-0.6576	0.4232	14	NA	0.147412	0.678097	196	0.100303	5	10	0.931807	0.645879	2	2.9252	20	0.976457	1.322
TCGA-A2-A0EY-01	TCGA-A2-A0EY	Tumor	7.0077	BRCA	62	FEMALE	II	0	1925	0	1925	0	1925	0	1925	NA	0.3273	6.73684	Wound Healing	C1	BRCA.LumB	0.332831	0.49	0.09	0.441529	0.1158	0.0285	0.2461	0.7275	-0.928	0.2379	91	70	2.04506	4.9958	370	0.694513	20	49	0.940951	2.33818	12	3.89182	50	0.994836	4.58976
TCGA-A2-A0ST-01	TCGA-A2-A0ST	Tumor	6.211	BRCA	62	FEMALE	II	0	3017	0	3017	0	3017	0	3017	0.670189	0.261	0.184211	IFN-gamma Dominant	C2	BRCA.Basal	0.74633	NA	NA	7.75566	0.4604	0.0535	1.408	2.9388	1.8181	0.0448	7	NA	0.27347	0.328164	110	0.033272	NA	NA	0.811508	4.04978	147	5.01122	175	0.970266	4.52126
TCGA-A2-A0SU-01	TCGA-A2-A0SU	Tumor	7.6559	BRCA	66	FEMALE	II	0	1662	0	1662	0	1662	0	1662	0.671648	0.2844	0.763158	Wound Healing	C1	BRCA.LumA	0.212235	0.44	0	2.14535	-0.135	-0.011	-0.1833	0.352	-0.8755	0.3275	16	99	0.217135	0.787114	87	0.117839	2	18	NA	NA	NA	3.25511	27	0.987643	1.72957
TCGA-A2-A0SV-01	TCGA-A2-A0SV	Tumor	8.64	BRCA	63	FEMALE	IV	1	825	1	825	NA	NA	1	825	0.693996	0.3032	1.15789	IFN-gamma Dominant	C2	BRCA.LumB	0.182292	0.37	0.18	0.676509	0.6966	0.247	0.5409	-0.447	1.7049	0.4883	14	2	0.441423	0.853417	173	0.735481	10	35	0.825422	0.572139	2	3.35247	30	0.985673	3.40102
TCGA-A2-A0SW-01	TCGA-A2-A0SW	Tumor	6.8187	BRCA	82	FEMALE	IV	1	1365	1	1365	NA	NA	1	653	0.551491	0.2874	1.42105	IFN-gamma Dominant	C2	BRCA.LumB	0.348747	0.48	0.05	18.7048	0.5964	0.217	0.6886	1.8532	0.8725	0.2211	22	18	0.333115	1.63226	212	0.479027	11	32	0.793192	4.56541	316	4.29257	86	0.963682	2.29224
TCGA-A2-A0SX-01	TCGA-A2-A0SX	Tumor	7.4127	BRCA	48	FEMALE	I	0	1534	0	1534	1	1239	1	1239	0.656285	0.2956	1	IFN-gamma Dominant	C2	BRCA.Basal	0.383384	0.43	0.34	1.34298	0.699	0.086	0.9031	1.8628	1.3334	0.4784	12	NA	0.239183	0.584669	218	0.661002	10	36	0.651888	3.66858	278	4.9201	152	0.979343	2.58303
TCGA-A2-A0SY-01	TCGA-A2-A0SY	Tumor	7.4648	BRCA	62	FEMALE	III	0	1347	0	1347	0	1347	0	1347	0.665133	0.2804	3.86842	Inflammatory	C3	BRCA.LumA	0.198242	0.35	0	0.786439	-0.227	-0.021	0.4823	1.406	-0.2059	0.4941	65	105	1.07537	2.98415	148	0.104252	2	10	0.901054	3.0025	28	4.24613	75	0.983473	1.37084
TCGA-A2-A0T0-01	TCGA-A2-A0T0	Tumor	7.4314	BRCA	59	FEMALE	II	0	533	0	533	0	533	0	533	0.569092	0.2795	5.10526	Wound Healing	C1	BRCA.Basal	0.247054	0.44	0.11	8.43834	0.7168	0.325	-0.0151	-0.1466	-0.7215	0.2532	64	201	1.33758	4.55347	263	0.463488	4	70	0.885236	1.72259	7	3.11548	24	0.980309	4.37657
TCGA-A2-A0T1-01	TCGA-A2-A0T1	Tumor	7.7953	BRCA	55	FEMALE	III	0	521	0	521	0	521	0	521	0.647877	0.2768	0.342105	Wound Healing	C1	BRCA.Her2	0.518852	0.81	0.16	14.9813	0.2713	0.1135	0.9406	1.8581	0.6943	0.7072	14	0	0.245882	0.583969	289	0.384206	15	31	0.810945	3.93473	128	4.90817	145	0.986223	1.14778
TCGA-A2-A0T2-01	TCGA-A2-A0T2	Tumor	7.2924	BRCA	66	FEMALE	IV	1	255	1	255	NA	NA	1	255	0.627046	0.3164	0.973684	Wound Healing	C1	BRCA.Basal	0.133386	0.3	0.04	4.96122	0.0382	0.1345	-0.1015	-0.2053	0.232	0.3107	11	24	0.207356	0.740556	220	0.946279	30	26	NA	NA	NA	2.81336	17	0.992991	4.46363
TCGA-A2-A0T3-01	TCGA-A2-A0T3	Tumor	6.976	BRCA	37	FEMALE	I	0	1516	0	1516	0	1516	0	1516	NA	0.2828	1.02632	Wound Healing	C1	BRCA.LumB	0.0864921	0.49	0.08	0.71531	0.8889	0.064	-0.7529	-0.5963	-0.329	0.1988	14	0	0.363981	0.78396	241	0.906609	27	39	NA	NA	NA	2.5993	14	0.984936	0.932829
TCGA-A2-A0T4-01	TCGA-A2-A0T4	Tumor	7.5056	BRCA	62	FEMALE	II	0	624	0	624	0	624	0	624	0.711338	0.3097	1.05263	IFN-gamma Dominant	C2	BRCA.LumA	0.236926	0.51	0.01	0.765508	0.3424	0.0245	0.4162	0.6819	1.1637	0.5427	17	45	0.346573	0.746464	119	0.260276	7	15	NA	0	1	3.482	36	0.971671	2.03975
TCGA-A2-A0T5-01	TCGA-A2-A0T5	Tumor	7.1658	BRCA	39	FEMALE	II	0	531	0	531	0	531	0	531	0.677626	0.2978	0.447368	Wound Healing	C1	BRCA.LumA	0.122634	0.4	0	0.397151	-0.0528	0.027	-0.4046	-0.395	-1.0013	0.4874	7	112	0.0549471	0.412103	75	0.115305	5	3	NA	NA	NA	1.97225	8	0.94845	1.39213
TCGA-A2-A0T6-01	TCGA-A2-A0T6	Tumor	8.8815	BRCA	50	FEMALE	II	0	575	0	575	0	575	0	575	0.649382	0.2844	0.763158	Inflammatory	C3	BRCA.LumA	0.278788	0.45	0.06	1.15498	-1.1017	-0.192	0.6411	1.0991	0.0918	0.7566	14	0	0.228661	0.485905	61	0.228891	5	4	0.828214	2.12433	13	3.9891	57	0.986656	1.21386
TCGA-A2-A0T7-01	TCGA-A2-A0T7	Tumor	8.1269	BRCA	51	FEMALE	II	0	631	0	631	0	631	0	631	0.647729	0.3038	0.526316	Wound Healing	C1	BRCA.LumA	0.146055	0.51	0.33	0.821419	0.0132	-0.043	0.1174	0.1199	0.3467	0.635	11	60	0.160334	0.534446	167	0.573478	10	23	0.9687	0.671452	2	3.44705	35	0.969539	2.5188
TCGA-A2-A0YC-01	TCGA-A2-A0YC	Tumor	7.1288	BRCA	59	FEMALE	II	0	990	0	990	NA	NA	1	756	0.623426	0.2793	0.657895	IFN-gamma Dominant	C2	BRCA.LumA	0.170907	0.34	0.03	0.684088	-0.163	-0.119	0.0924	-0.1972	1.472	0.287	10	2	0.134822	0.566254	101	0.111017	4	6	0.456166	0.81734	6	3.04482	22	0.985046	0.571436
TCGA-A2-A0YD-01	TCGA-A2-A0YD	Tumor	8.2734	BRCA	63	FEMALE	II	0	769	0	769	0	769	0	769	0.69078	0.3031	1.78947	Wound Healing	C1	BRCA.LumA	0.200379	0.5	0.03	1.36441	-0.5304	-0.2015	0.4729	0.536	0.9984	0.7424	32	58	0.739981	1.64814	56	0.0934749	5	8	NA	0	1	3.41443	39	0.931999	1.40859
TCGA-A2-A0YE-01	TCGA-A2-A0YE	Tumor	7.4369	BRCA	48	FEMALE	II	0	554	0	554	0	554	0	554	0.477294	0.3072	1.10526	IFN-gamma Dominant	C2	BRCA.Basal	0.125534	0.34	0.23	2.46458	0.8898	0.0725	-0.4908	-0.5663	0.7696	0.4629	11	4	0.26748	0.695449	248	0.836392	21	40	0.591652	1.77243	20	2.01981	8	0.971326	3.36126
TCGA-A2-A0YF-01	TCGA-A2-A0YF	Tumor	5.3785	BRCA	67	FEMALE	I	0	1535	0	1535	0	1535	0	1535	0.55656	0.2855	0.842105	Lymphocyte Depleted	C4	BRCA.LumA	0.0960446	0.19	0.92	0.494353	0.2332	-0.0895	0.2624	-0.7169	-0.1083	-0.0755	6	17	0.410045	0.615067	116	0.129271	3	14	0.635054	0.697678	3	2.6788	16	0.966175	1.1819
TCGA-A2-A0YG-01	TCGA-A2-A0YG	Tumor	6.2288	BRCA	63	FEMALE	III	0	666	0	666	0	666	0	666	0.737531	0.2746	1.52632	Wound Healing	C1	BRCA.LumB	0.115002	0.4	0.21	1.34976	0.8365	0.0865	-0.3887	-0.6852	-0.0159	0.0019	22	1	0.664353	1.32871	319	0.892385	25	29	0.726361	1.59598	9	2.3992	12	0.965511	1.6164
TCGA-A2-A0YH-01	TCGA-A2-A0YH	Tumor	7.5801	BRCA	53	FEMALE	III	0	659	0	659	0	659	0	659	0.475869	0.3021	2.21053	IFN-gamma Dominant	C2	BRCA.LumB	0.336316	0.57	0.18	5.65083	0.4222	-0.003	0.8783	0.7412	2.3028	0.2724	44	NA	0.662967	1.89419	122	0.489669	16	21	0.903322	3.77082	65	3.24027	30	0.952685	3.14011
TCGA-A2-A0YI-01	TCGA-A2-A0YI	Tumor	7.0571	BRCA	62	FEMALE	I	0	1505	0	1505	0	1505	0	1505	0.67702	0.2845	0.368421	Inflammatory	C3	BRCA.LumA	0.263137	0.56	0.02	10.6653	-0.9712	-0.2095	0.8768	1.3906	0.3444	0.3198	1	NA	0.16481	0.302151	84	0.189102	3	7	0.737479	2.7018	39	4.2524	77	0.978958	1.59593
TCGA-A2-A0YJ-01	TCGA-A2-A0YJ	Tumor	5.3216	BRCA	39	FEMALE	III	0	566	0	566	1	559	1	559	0.266832	0.2988	1.5	Wound Healing	C1	BRCA.Basal	0.146991	0.44	0.23	17.9408	0.6819	0.0715	-0.6198	-1.3801	-1.6946	0.0762	38	1	0.531299	2.03665	221	0.737668	21	25	0.763064	1.05783	4	0	1	NA	3.13798
TCGA-A2-A0YK-01	TCGA-A2-A0YK	Tumor	7.4388	BRCA	61	FEMALE	II	0	588	0	588	NA	NA	0	588	0.664839	0.3819	7	Inflammatory	C3	BRCA.Normal	0.372037	0.6	0.04	0.400371	-0.5819	-0.2175	0.7927	2.1871	0.4959	0.3773	151	58	3.02384	7.9546	59	0.189785	6	6	0.790912	2.63548	28	4.77392	139	0.967463	1.63486
TCGA-A2-A0YL-01	TCGA-A2-A0YL	Tumor	7.9421	BRCA	48	FEMALE	III	0	1474	0	1474	0	1474	0	1474	0.607051	0.3028	0.605263	Wound Healing	C1	BRCA.LumA	0.162326	0.67	0.08	1.98586	-0.0333	-0.076	0.1137	0.431	0.4994	0.5253	11	1	0.38093	0.571396	84	0.130085	3	8	0.946892	1.6966	6	3.33109	31	0.970035	1.6317
TCGA-A2-A0YM-01	TCGA-A2-A0YM	Tumor	6.488	BRCA	67	FEMALE	II	0	965	0	965	0	965	0	965	0.564092	0.3077	2.15789	IFN-gamma Dominant	C2	BRCA.Basal	0.218609	0.42	0.14	2.83253	1.1814	0.1965	0.5523	0.2099	1.8099	0.3267	39	38	0.64078	1.9502	361	0.651939	23	36	0.939563	2.25297	11	3.49166	34	0.99016	2.88969
TCGA-A2-A0YT-01	TCGA-A2-A0YT	Tumor	6.6615	BRCA	56	FEMALE	III	1	723	0	723	0	723	0	723	0.440718	0.3009	1.81579	IFN-gamma Dominant	C2	BRCA.LumB	0.124723	0.41	0.16	0.543237	0.6563	0.0875	-0.214	-0.4662	1.0366	-0.0244	36	32	0.516726	1.55018	293	0.735461	21	44	NA	NA	NA	2.34572	13	0.91453	2.26426
TCGA-A2-A1FV-01	TCGA-A2-A1FV	Tumor	6.6612	BRCA	74	FEMALE	II	0	714	0	714	0	714	0	714	0.729578	0.3124	1.23684	Inflammatory	C3	BRCA.LumA	0.0538675	0.1	0.15	0.00681261	-0.2322	-0.1095	-0.8644	-1.6743	-1.4097	-0.0833	14	54	0.258728	1.06366	206	0.399906	9	34	NA	NA	NA	1.03972	3	0.946395	1.98621
TCGA-A2-A1FW-01	TCGA-A2-A1FW	Tumor	6.632	BRCA	62	FEMALE	III	0	528	0	528	0	528	0	528	0.737948	0.3305	2.10526	Lymphocyte Depleted	C4	BRCA.LumB	0.0656754	0.15	0.09	1.93534	0.3557	-0.097	-0.3452	-0.4229	0.8657	-0.1572	29	7	0.752975	1.70116	574	0.854168	18	33	0.87195	2.61213	20	2.70805	15	1	1.12668
TCGA-A2-A1FX-01	TCGA-A2-A1FX	Tumor	6.8071	BRCA	61	FEMALE	III	0	1847	0	1847	0	1847	0	1847	0.598128	0.3239	0.526316	Lymphocyte Depleted	C4	BRCA.LumB	0.184648	0.28	0.31	2.88832	0.5299	0.0155	0.1826	-0.2892	0.6035	0.0173	9	NA	0.165379	0.562287	135	0.582271	14	17	NA	NA	NA	3.12242	24	0.982496	0.93251
TCGA-A2-A1FZ-01	TCGA-A2-A1FZ	Tumor	7.8923	BRCA	63	FEMALE	II	0	683	0	683	0	683	0	683	0.700485	0.3362	0.789474	Inflammatory	C3	BRCA.LumA	0.241858	0.52	0	0.216671	-0.3942	-0.1485	0.3623	-0.1646	-0.2976	0.5159	5	2	0.163229	0.62027	72	0.100903	2	4	NA	NA	NA	2.24504	10	0.975006	1.5017
TCGA-A2-A1G0-01	TCGA-A2-A1G0	Tumor	7.1957	BRCA	49	FEMALE	II	0	616	0	616	0	616	0	616	0.617336	0.3449	0.605263	Inflammatory	C3	BRCA.LumA	0.213111	0.49	0	0.954842	-0.9237	-0.211	0.2318	0.7941	-0.2115	0.3154	10	144	0.0825642	0.550428	101	0.942997	16	10	0.869639	2.46387	17	3.67181	41	0.988754	1.3614
TCGA-A2-A1G1-01	TCGA-A2-A1G1	Tumor	7.727	BRCA	85	FEMALE	II	0	584	0	584	0	584	0	584	0.486107	0.3368	0.947368	IFN-gamma Dominant	C2	BRCA.Basal	0.349024	0.58	0.13	4.16859	0.9264	0.273	0.7421	0.7893	0.885	0.4342	13	0	0.300266	0.720637	195	0.674422	18	17	0.713042	3.05928	73	3.65114	44	0.964841	2.676
TCGA-A2-A1G4-01	TCGA-A2-A1G4	Tumor	6.3588	BRCA	71	FEMALE	III	0	595	0	595	0	595	0	595	0.695809	0.2954	0.973684	Wound Healing	C1	BRCA.LumB	0.125213	0.22	0	5.44146	0.4743	0.0045	-0.2555	0.0154	-0.6793	-0.1146	13	128	0.348888	0.784998	135	0.153131	4	11	0.924361	4.17977	92	3.09104	22	1	1.29255
TCGA-A2-A1G6-01	TCGA-A2-A1G6	Tumor	7.9483	BRCA	50	FEMALE	III	0	501	0	501	0	501	0	501	0.497345	0.3082	0.0526316	Inflammatory	C3	BRCA.Normal	0.100098	NA	NA	0.848334	-1.577	-0.185	0.138	0.4834	-0.5904	0.0663	3	NA	0.0561813	0.224725	55	0.000109656	NA	NA	0.907262	1.46018	5	2.61973	16	0.944868	1.75572
TCGA-A2-A259-01	TCGA-A2-A259	Tumor	8.3637	BRCA	70	FEMALE	I	0	1596	0	1596	NA	NA	0	1596	0.652267	0.3052	0.631579	Wound Healing	C1	BRCA.LumA	0.251977	0.56	0.04	1.01601	-0.6793	-0.0375	0.208	0.7411	0.2415	0.282	9	8	0.169655	0.565518	74	0.125946	4	8	0.666269	1.07232	5	3.93764	52	0.996557	1.42168
TCGA-A2-A25A-01	TCGA-A2-A25A	Tumor	8.2759	BRCA	44	FEMALE	II	0	3276	0	3276	0	3276	0	3276	0.688507	0.3222	2.78947	Wound Healing	C1	BRCA.Normal	0.202199	0.62	0	15.1079	-0.1574	-0.0725	0.4558	0.8622	0.4892	0.5678	43	4	0.732495	2.42287	65	0.11891	4	6	0.990708	1.37341	4	3.94291	55	0.983923	2.02261
TCGA-A2-A25B-01	TCGA-A2-A25B	Tumor	6.8491	BRCA	39	FEMALE	II	0	1291	0	1291	NA	NA	1	1290	0.390821	0.314	2.52632	IFN-gamma Dominant	C2	BRCA.LumB	0.158619	NA	NA	0.735059	0.9975	0.2375	0.1902	-0.3194	0.5626	0.2735	56	114	0.82328	2.40886	298	0.746453	NA	NA	0.738836	2.28377	22	3.17805	24	1	1.57148
TCGA-A2-A25C-01	TCGA-A2-A25C	Tumor	7.0627	BRCA	50	FEMALE	II	0	523	0	523	0	523	0	523	0.630041	0.333	0.736842	IFN-gamma Dominant	C2	BRCA.LumB	0.196623	0.34	0.01	1.00271	0.5117	-0.076	-0.056	0.1276	1.8679	0.1827	13	NA	0.130045	0.942825	150	0.32641	8	14	NA	0	1	3.52138	35	0.990445	1.24465
TCGA-A2-A25D-01	TCGA-A2-A25D	Tumor	6.4586	BRCA	90	FEMALE	III	0	552	0	552	NA	NA	0	552	0.665135	0.3005	1.71053	IFN-gamma Dominant	C2	BRCA.LumA	0.346153	0.43	0.04	2.34093	0.112	0.1345	0.7034	1.5786	1.7823	0.0375	11	3	0.538914	1.34728	202	0.236265	6	33	0.826527	2.86453	32	4.39349	90	0.976372	1.62667
TCGA-A2-A25E-01	TCGA-A2-A25E	Tumor	6.7879	BRCA	34	FEMALE	III	0	3204	0	3204	1	2989	1	2989	0.61131	0.3265	1.89474	Wound Healing	C1	BRCA.LumB	0.196136	0.34	0.1	1.23695	0.6456	0.156	-0.2564	-0.0584	0.3352	0.0759	30	0	0.339897	1.39049	154	0.37774	5	53	NA	NA	NA	3.00477	21	0.986942	1.05499
TCGA-A2-A25F-01	TCGA-A2-A25F	Tumor	8.4913	BRCA	66	FEMALE	II	0	322	0	322	0	322	0	322	0.668413	0.3314	0.0263158	IFN-gamma Dominant	C2	BRCA.Basal	0.773683	NA	NA	8.19384	0.7121	0.094	1.8804	2.7426	1.1632	0.4113	1	NA	0.0296378	0.0592756	58	0.00315753	NA	NA	0.709681	2.86928	57	6.00215	515	0.961242	1.46885
TCGA-A2-A3KC-01	TCGA-A2-A3KC	Tumor	7.866	BRCA	55	FEMALE	II	0	1102	0	1102	0	1102	0	1102	0.607512	0.2846	NA	Inflammatory	C3	BRCA.LumA	0.18306	0.51	0	0.526916	-0.0473	-0.161	0.2623	0.4352	-0.031	0.6548	NA	NA	0	0	73	0.140388	6	9	NA	0	1	2.93612	21	0.964394	1.82444
TCGA-A2-A3KD-01	TCGA-A2-A3KD	Tumor	7.2094	BRCA	47	FEMALE	III	0	1206	0	1206	NA	NA	0	1206	0.605769	0.2961	0.421053	Inflammatory	C3	BRCA.LumA	0.161009	0.5	0	1.05854	-0.2004	-0.1705	-0.1659	-0.0991	-0.4739	0.2449	5	NA	0.110761	0.177217	86	0.202144	3	13	0.991072	1.0888	3	2.14584	9	0.976615	1.56979
TCGA-A2-A3XS-01	TCGA-A2-A3XS	Tumor	7.0791	BRCA	62	FEMALE	III	1	1032	1	1032	1	682	1	682	0.690694	0.3169	NA	IFN-gamma Dominant	C2	BRCA.Basal	0.226381	0.57	0.38	3.96504	0.5648	0.164	0.1157	1.2516	0.5374	0.2444	NA	NA	0	0	223	0.789562	20	52	0.838877	2.73314	26	3.47613	33	0.994172	3.07029
TCGA-A2-A3XT-01	TCGA-A2-A3XT	Tumor	7.2683	BRCA	45	FEMALE	II	0	2770	0	2770	0	2770	0	2770	0.622589	0.3073	3.02632	IFN-gamma Dominant	C2	BRCA.Basal	0.338931	0.6	0.22	2.91509	0.9164	0.242	0.8632	0.6615	0.6311	0.1152	29	63	0.305895	1.39838	158	0.687435	12	66	0.917132	2.54283	16	3.41495	32	0.985347	2.6093
TCGA-A2-A3XU-01	TCGA-A2-A3XU	Tumor	4.7777	BRCA	35	FEMALE	II	1	912	1	912	1	574	1	574	0.632163	0.3179	1.05263	Wound Healing	C1	BRCA.Basal	0.0525202	0.1	0.08	NA	0.4655	0.361	-1.1647	-1.0394	-1.079	-0.2967	7	12	0.108234	0.367994	171	0.335877	7	10	NA	NA	NA	NA	0	NA	2.49167
TCGA-A2-A3XV-01	TCGA-A2-A3XV	Tumor	8.4747	BRCA	46	FEMALE	II	0	996	0	996	0	996	0	996	0.552679	0.2941	1.39474	Wound Healing	C1	BRCA.Her2	0.144274	0.34	0.03	1.21334	-0.2519	0.2245	-0.6294	-0.705	-0.6827	-0.4784	20	23	0.10583	0.783143	107	0.124443	6	8	NA	NA	NA	0.867563	3	0.78969	0.947173
TCGA-A2-A3XW-01	TCGA-A2-A3XW	Tumor	7.0656	BRCA	42	FEMALE	II	0	1712	0	1712	0	1712	0	1712	0.652238	0.2963	0.184211	IFN-gamma Dominant	C2	BRCA.Normal	0.16024	NA	NA	10.6984	-0.7302	-0.1615	0.2587	0.4987	1.3466	0.4148	0	NA	0.0433491	0.108373	92	0.0179412	NA	NA	NA	NA	NA	2.9866	23	0.952513	1.55079
TCGA-A2-A3XX-01	TCGA-A2-A3XX	Tumor	7.2216	BRCA	49	FEMALE	II	1	1439	0	1439	0	1439	0	1439	0.647655	0.3153	1.39474	Wound Healing	C1	BRCA.Basal	0.264543	0.45	0.36	8.03845	0.8117	0.2075	0.1102	1.0156	0.2896	0.2898	13	9	0.193442	0.623312	185	0.651505	19	13	0.906274	4.22635	106	3.1418	24	0.988594	2.50018
TCGA-A2-A3XY-01	TCGA-A2-A3XY	Tumor	8.9188	BRCA	49	FEMALE	II	1	1093	1	1093	1	802	1	802	0.535196	0.2994	NA	IFN-gamma Dominant	C2	BRCA.Basal	0.4126	0.61	0.56	4.2222	0.4984	0.1255	0.5678	1.3644	1.3924	0.7467	NA	NA	0	0	114	0.375155	8	9	0.828179	2.9678	36	4.06542	59	0.997029	2.15552
TCGA-A2-A3XZ-01	TCGA-A2-A3XZ	Tumor	6.6817	BRCA	46	FEMALE	I	0	1532	0	1532	0	1532	0	1532	0.706851	0.292	1.26316	IFN-gamma Dominant	C2	BRCA.Her2	0.546752	0.73	0.02	11.9977	0.1718	0.0655	0.5902	2.05	-0.1448	0.2203	19	2	0.220457	0.661372	131	0.34861	9	21	0.885567	3.58039	57	4.3729	84	0.986928	2.26574
TCGA-A2-A3Y0-01	TCGA-A2-A3Y0	Tumor	7.1418	BRCA	57	FEMALE	II	0	1546	0	1546	NA	NA	0	1546	0.56579	0.3062	5.84211	IFN-gamma Dominant	C2	BRCA.Basal	0.37183	0.37	0.48	14.7162	1.0212	0.3805	0.2351	1.3894	0.6777	-0.0428	79	0	0.86105	3.01368	282	0.591505	4	55	0.901031	3.87809	74	3.96376	56	0.984699	5.10337
TCGA-A2-A4RW-01	TCGA-A2-A4RW	Tumor	7.3954	BRCA	49	FEMALE	III	0	222	0	222	0	222	0	222	0.611672	0.2918	NA	Inflammatory	C3	BRCA.LumA	0.290327	0.51	0.03	0.693205	-0.3846	-0.1525	-0.0317	0.6022	-0.0847	0.5438	NA	NA	0	0	218	0.342562	4	58	0.482658	0.669105	4	2.77259	16	1	2.62962
TCGA-A2-A4RX-01	TCGA-A2-A4RX	Tumor	9.366	BRCA	67	FEMALE	II	0	742	0	742	0	742	0	742	0.563252	0.3083	NA	Inflammatory	C3	BRCA.Basal	0.337692	0.63	0.03	6.23689	0.27	-0.0305	0.139	1.2352	-0.3873	0.8261	NA	NA	0	0	91	0.601267	18	0	0.934009	2.92858	23	3.02803	21	0.994583	1.84508
TCGA-A2-A4RY-01	TCGA-A2-A4RY	Tumor	8.3076	BRCA	46	FEMALE	III	0	648	0	648	0	648	0	648	0.576961	0.2929	NA	Inflammatory	C3	BRCA.Normal	0.244705	0.76	0.12	0.375581	-1.0561	-0.2605	0.099	1.1288	-0.2846	0.5311	NA	NA	0	0	43	0.024287	0	2	0.893513	0.619336	2	3.01495	21	0.990286	1.65573
TCGA-A2-A4S0-01	TCGA-A2-A4S0	Tumor	6.4062	BRCA	77	FEMALE	II	0	706	0	706	0	706	0	706	0.600483	0.302	NA	Inflammatory	C3	BRCA.LumA	0.134589	0.36	0	0.100701	-1.2724	-0.4005	-0.6483	-1.7678	-0.3492	-0.118	NA	NA	0	0	55	5.44249e-05	0	0	NA	NA	NA	NA	0	NA	1.26442
TCGA-A2-A4S1-01	TCGA-A2-A4S1	Tumor	8.879	BRCA	66	FEMALE	II	0	820	0	820	0	820	0	820	0.56035	0.2898	2.44737	TGF-beta Dominant	C6	BRCA.Basal	0.429094	0.55	0.11	0.179864	-0.53	0.0105	0.9476	-0.225	0.6933	0.8277	30	10	0.199641	1.48622	240	0.714778	24	29	NA	NA	NA	0.693147	2	1	4.66441
TCGA-A2-A4S2-01	TCGA-A2-A4S2	Tumor	7.4854	BRCA	62	FEMALE	III	0	643	0	643	0	643	0	643	0.715223	0.2957	1.23684	IFN-gamma Dominant	C2	BRCA.LumA	0.27339	0.44	0	3.95379	-0.7217	-0.27	0.303	0.7012	2.5336	0.4397	10	1	0.150905	0.560503	111	0.461122	12	11	0.622371	1.29418	8	3.24638	28	0.974245	1.3366
TCGA-A2-A4S3-01	TCGA-A2-A4S3	Tumor	6.4635	BRCA	59	FEMALE	II	0	666	0	666	0	666	0	666	0.669506	0.3033	2.71053	IFN-gamma Dominant	C2	BRCA.LumB	0.334981	0.42	0.07	12.6373	0.9548	0.2845	0.0966	0.6234	0.6564	0.0917	28	42	0.498611	1.17854	228	0.913029	9	65	0.888616	3.07971	32	2.98777	21	0.98136	4.64125
TCGA-A7-A0CD-01	TCGA-A7-A0CD	Tumor	5.3868	BRCA	66	FEMALE	I	0	1165	0	1165	0	1165	0	1165	NA	0.2652	0.894737	Lymphocyte Depleted	C4	BRCA.LumA	0.0726292	0.14	0.03	0.198224	-0.1271	-0.101	-0.688	-1.0222	0.5229	0.0508	12	2	0.305902	0.550623	75	0.901553	25	10	0.913607	2.53306	16	1.38629	4	1	0.996516
TCGA-A7-A0CE-01	TCGA-A7-A0CE	Tumor	9.5092	BRCA	57	FEMALE	II	0	1074	0	1074	0	1074	0	1074	NA	0.281	2.92105	IFN-gamma Dominant	C2	BRCA.Normal	0.142401	0.27	0.24	0.39148	0.9274	0.3325	-0.4239	-0.3153	0.6408	0.2275	53	9	0.81414	2.53288	225	0.732475	9	50	0.867898	2.50855	18	2.42602	12	0.9763	1.9077
TCGA-A7-A0CE-11	TCGA-A7-A0CE	Normal	9.5889	BRCA	57	FEMALE	II	0	1074	0	1074	0	1074	0	1074	0.591729	NA	NA	NA	NA	NA	NA	NA	NA	NA	NA	NA	NA	NA	NA	NA	NA	NA	NA	NA	NA	NA	NA	NA	NA	NA	NA	NA	NA	NA	NA
TCGA-A7-A0CG-01	TCGA-A7-A0CG	Tumor	7.482	BRCA	78	FEMALE	II	0	1043	0	1043	NA	NA	0	1043	NA	0.2301	0.842105	Inflammatory	C3	BRCA.LumA	0.344307	0.61	0.06	0.47469	-0.207	-0.148	0.5018	1.4896	0.0918	0.443	21	0	0.56561	1.00553	158	0.122101	6	11	0.77275	1.69791	9	4.55738	106	0.977258	1.22114
TCGA-A7-A0CH-01	TCGA-A7-A0CH	Tumor	7.248	BRCA	79	FEMALE	II	0	1079	0	1079	0	1079	0	1079	NA	NA	NA	Wound Healing	C1	BRCA.Normal	0.0904965	0.22	0.02	0.113082	-0.4439	-0.1565	-0.4785	-1.2646	0.0523	0.3136	16	2	0.218108	0.810116	83	0.0627234	3	4	0.836392	2.97367	35	2.01981	8	0.971326	1.61355
TCGA-A7-A0CH-11	TCGA-A7-A0CH	Normal	8.1726	BRCA	79	FEMALE	II	0	1079	0	1079	0	1079	0	1079	0.595342	NA	NA	NA	NA	NA	NA	NA	NA	NA	NA	NA	NA	NA	NA	NA	NA	NA	NA	NA	NA	NA	NA	NA	NA	NA	NA	NA	NA	NA	NA
TCGA-A7-A0CJ-01	TCGA-A7-A0CJ	Tumor	6.2275	BRCA	57	FEMALE	II	0	931	0	931	NA	NA	0	931	NA	0.2683	1.47368	IFN-gamma Dominant	C2	BRCA.LumB	0.08545	0.19	0.22	2.31939	0.4592	0.184	-0.4587	-0.8184	1.0934	-0.1651	34	29	0.356495	1.5151	436	0.925483	18	54	NA	NA	NA	2.78779	17	0.983967	1.16258
TCGA-A7-A0D9-01	TCGA-A7-A0D9	Tumor	6.794	BRCA	37	FEMALE	II	0	1139	0	1139	0	1139	0	1139	0.74072	0.2619	0.605263	Wound Healing	C1	BRCA.Normal	0.0613193	0.2	0.01	2.39932	-0.6477	-0.086	-0.7559	-1.2619	-0.9596	0.3222	9	NA	0.238066	0.565406	251	0.187992	7	16	NA	NA	NA	1.60944	5	1	1.81524
TCGA-A7-A0D9-11	TCGA-A7-A0D9	Normal	7.924	BRCA	37	FEMALE	II	0	1139	0	1139	0	1139	0	1139	0.586213	NA	NA	NA	NA	NA	NA	NA	NA	NA	NA	NA	NA	NA	NA	NA	NA	NA	NA	NA	NA	NA	NA	NA	NA	NA	NA	NA	NA	NA	NA
TCGA-A7-A0DA-01	TCGA-A7-A0DA	Tumor	7.7755	BRCA	62	FEMALE	II	0	1085	0	1085	0	1085	0	1085	NA	0.2908	4.47368	Wound Healing	C1	BRCA.Basal	0.099594	0.45	0.21	0.530758	0.309	0.0525	-0.2802	-0.8729	0.498	0.5184	83	54	0.7679	3.52175	365	0.918636	15	74	NA	NA	NA	1.0114	3	0.92062	2.535
TCGA-A7-A0DB-01	TCGA-A7-A0DB	Tumor	5.97431	BRCA	56	FEMALE	II	0	1007	0	1007	NA	NA	0	1007	NA	0.298	1.10526	TGF-beta Dominant	C6	BRCA.Normal	0.170462	0.39	0.03	2.03494	-0.352	-0.082	0.3062	-0.6221	-0.6207	0.3533	11	1	0.333573	0.555955	69	0.897905	15	4	NA	0	1	1.74787	6	0.975504	1.87322
TCGA-A7-A0DB-11	TCGA-A7-A0DB	Normal	8.7406	BRCA	56	FEMALE	II	0	1007	0	1007	NA	NA	0	1007	0.618201	NA	NA	NA	NA	NA	NA	NA	NA	NA	NA	NA	NA	NA	NA	NA	NA	NA	NA	NA	NA	NA	NA	NA	NA	NA	NA	NA	NA	NA	NA
TCGA-A7-A0DC-01	TCGA-A7-A0DC	Tumor	3.12505	BRCA	63	FEMALE	I	0	906	0	906	0	906	0	906	NA	NA	NA	NA	NA	BRCA.Normal	0.105297	NA	NA	0.963506	NA	NA	NA	NA	NA	NA	NA	NA	NA	NA	112	0.711675	NA	NA	NA	NA	NA	NA	NA	NA	NA
TCGA-A7-A0DC-11	TCGA-A7-A0DC	Normal	8.3063	BRCA	63	FEMALE	I	0	906	0	906	0	906	0	906	NA	NA	NA	NA	NA	NA	NA	NA	NA	NA	NA	NA	NA	NA	NA	NA	NA	NA	NA	NA	NA	NA	NA	NA	NA	NA	NA	NA	NA	NA	NA
TCGA-A7-A13D-01	TCGA-A7-A13D	Tumor	6.16345	BRCA	46	FEMALE	II	0	965	0	965	0	965	0	965	0.629363	0.3088	3.65789	IFN-gamma Dominant	C2	BRCA.Basal	0.116386	0.45	0.36	0.147054	0.8519	0.316	-0.5546	-1.7497	0.7392	0.5657	45	23	0.491755	1.7882	684	0.855833	25	46	NA	0	1	0	1	NA	2.80132
TCGA-A7-A13E-01	TCGA-A7-A13E	Tumor	5.55935	BRCA	62	FEMALE	II	1	614	1	614	1	556	1	556	0.457168	0.321	1.23684	Wound Healing	C1	BRCA.Normal	0.051142	0.17	0.15	1.62717	0.5312	0.026	-0.503	-0.9629	0.1985	0.0446	22	70	0.497465	1.01754	168	0.651499	18	31	0.918374	1.78707	7	0.693147	2	1	2.07218
TCGA-A7-A13E-11	TCGA-A7-A13E	Normal	8.421	BRCA	62	FEMALE	II	1	614	1	614	1	556	1	556	0.555114	NA	NA	NA	NA	NA	NA	NA	NA	NA	NA	NA	NA	NA	NA	NA	NA	NA	NA	NA	NA	NA	NA	NA	NA	NA	NA	NA	NA	NA	NA
TCGA-A7-A13F-01	TCGA-A7-A13F	Tumor	6.3646	BRCA	44	FEMALE	III	0	765	0	765	0	765	0	765	0.540712	0.28	1.13158	Lymphocyte Depleted	C4	BRCA.Normal	0.0917196	0.35	0.03	0.239229	0.7422	0.1555	-0.2166	-1.3845	-1.1697	0.2931	23	33	0.158375	0.923851	207	0.924575	22	9	NA	NA	NA	1.09861	3	1	1.49831
TCGA-A7-A13F-11	TCGA-A7-A13F	Normal	8.2924	BRCA	44	FEMALE	III	0	765	0	765	0	765	0	765	0.562047	NA	NA	NA	NA	NA	NA	NA	NA	NA	NA	NA	NA	NA	NA	NA	NA	NA	NA	NA	NA	NA	NA	NA	NA	NA	NA	NA	NA	NA	NA
TCGA-A7-A13G-01	TCGA-A7-A13G	Tumor	4.11094	BRCA	79	FEMALE	II	0	718	0	718	0	718	1	586	0.734298	0.2762	0.842105	Inflammatory	C3	BRCA.LumA	0.121941	0.14	0.02	0.137208	-0.6884	-0.2145	-0.8459	-1.9242	-0.9624	0.0521	8	7	0.316274	0.546292	109	0.11498	4	9	NA	NA	NA	0.693147	2	1	1.32575
TCGA-A7-A13G-01	TCGA-A7-A13G	Tumor	4.11094	BRCA	79	FEMALE	II	0	718	0	718	0	718	1	586	0.734616	0.2762	0.842105	Inflammatory	C3	BRCA.LumA	0.121941	0.14	0.02	0.137208	-0.6884	-0.2145	-0.8459	-1.9242	-0.9624	0.0521	8	7	0.316274	0.546292	109	0.11498	4	9	NA	NA	NA	0.693147	2	1	1.32575
TCGA-A7-A13G-11	TCGA-A7-A13G	Normal	7.7882	BRCA	79	FEMALE	II	0	718	0	718	0	718	1	586	0.4759	NA	NA	NA	NA	NA	NA	NA	NA	NA	NA	NA	NA	NA	NA	NA	NA	NA	NA	NA	NA	NA	NA	NA	NA	NA	NA	NA	NA	NA	NA
TCGA-A7-A13H-01	TCGA-A7-A13H	Tumor	7.7624	BRCA	61	FEMALE	II	0	899	0	899	0	899	1	795	0.647959	0.2918	NA	Inflammatory	C3	BRCA.LumA	0.302867	0.56	0	0.0854249	-0.8482	-0.227	0.6993	0.9419	0.3693	0.4805	NA	NA	0	0	115	0.121477	4	14	0.82191	3.03193	40	3.13468	32	0.904479	1.52223
TCGA-A7-A26E-01	TCGA-A7-A26E	Tumor	5.58265	BRCA	71	FEMALE	III	0	954	0	954	0	954	0	954	0.732745	0.2833	1.81579	Inflammatory	C3	BRCA.LumA	0.194184	0.28	0.22	0.023119	-0.2708	-0.115	-0.0541	-0.9827	-0.2524	0.3415	10	3	0.304358	0.826114	48	0.310286	4	4	NA	NA	NA	2.89037	18	1	1.7871
TCGA-A7-A26E-01	TCGA-A7-A26E	Tumor	5.58265	BRCA	71	FEMALE	III	0	954	0	954	0	954	0	954	0.727132	0.2833	1.81579	Inflammatory	C3	BRCA.LumA	0.194184	0.28	0.22	0.023119	-0.2708	-0.115	-0.0541	-0.9827	-0.2524	0.3415	10	3	0.304358	0.826114	48	0.310286	4	4	NA	NA	NA	2.89037	18	1	1.7871
TCGA-A7-A26F-01	TCGA-A7-A26F	Tumor	6.58477	BRCA	55	FEMALE	I	0	738	0	738	0	738	0	738	0.575586	0.3293	1.02632	IFN-gamma Dominant	C2	BRCA.Basal	0.27558	0.54	0.57	3.89553	0.5988	0.0945	0.5889	0.5332	1.6194	0.6404	10	8	0.340757	0.908686	80	0.428884	7	25	0.897736	3.91117	78	3.89713	51	0.991175	2.50054
TCGA-A7-A26F-01	TCGA-A7-A26F	Tumor	6.58477	BRCA	55	FEMALE	I	0	738	0	738	0	738	0	738	0.587509	0.3293	1.02632	IFN-gamma Dominant	C2	BRCA.Basal	0.27558	0.54	0.57	3.89553	0.5988	0.0945	0.5889	0.5332	1.6194	0.6404	10	8	0.340757	0.908686	80	0.428884	7	25	0.897736	3.91117	78	3.89713	51	0.991175	2.50054
TCGA-A7-A26G-01	TCGA-A7-A26G	Tumor	7.67	BRCA	50	FEMALE	II	0	722	0	722	0	722	0	722	0.511788	0.3251	1.42105	Wound Healing	C1	BRCA.Basal	0.393396	0.62	0.31	14.2185	0.4444	0.0175	0.7642	1.1048	0.1034	0.6847	31	NA	0.532482	1.24246	130	0.475344	9	31	0.78412	3.72739	116	4.29063	77	0.987758	1.96083
TCGA-A7-A26H-01	TCGA-A7-A26H	Tumor	7.1711	BRCA	72	FEMALE	II	0	724	0	724	1	291	1	291	0.67318	0.301	3.05263	Wound Healing	C1	BRCA.LumA	0.230258	0.37	0.17	0.608982	-0.0682	-0.0405	0.3176	0.3194	0.6917	0.5209	38	73	1.02482	3.04244	79	0.227491	8	18	0.782788	2.76039	34	3.48567	37	0.965314	2.60065
TCGA-A7-A26I-01	TCGA-A7-A26I	Tumor	6.18808	BRCA	65	FEMALE	II	0	661	0	661	0	661	0	661	0.497318	0.3156	1.05263	Lymphocyte Depleted	C4	BRCA.Basal	0.169243	0.45	0.03	0.149303	0.9489	0.206	0.2141	-0.9572	1.0611	0.493	17	NA	0.152831	1.03925	260	0.679331	21	38	0.849789	1.65361	7	2.45831	12	0.989297	3.00895
TCGA-A7-A26J-01	TCGA-A7-A26J	Tumor	5.90764	BRCA	49	FEMALE	II	0	627	0	627	0	627	0	627	0.722097	0.3412	0.921053	IFN-gamma Dominant	C2	BRCA.LumA	0.266391	0.29	0.16	1.14126	0.2789	-0.0875	0.0524	-0.854	1.8106	0.3396	10	9	0.16498	0.371205	91	0.466797	17	15	0.996391	0.690645	2	2.56495	13	1	1.83453
TCGA-A7-A26J-01	TCGA-A7-A26J	Tumor	5.90764	BRCA	49	FEMALE	II	0	627	0	627	0	627	0	627	0.695134	0.3412	0.921053	IFN-gamma Dominant	C2	BRCA.LumA	0.266391	0.29	0.16	1.14126	0.2789	-0.0875	0.0524	-0.854	1.8106	0.3396	10	9	0.16498	0.371205	91	0.466797	17	15	0.996391	0.690645	2	2.56495	13	1	1.83453
TCGA-A7-A2KD-01	TCGA-A7-A2KD	Tumor	7.24	BRCA	53	FEMALE	III	0	679	0	679	0	679	0	679	0.62814	0.3212	1.34211	IFN-gamma Dominant	C2	BRCA.LumB	0.239375	0.45	0.14	1.61304	0.5649	0.0725	0.3647	0.5238	0.9967	0.3749	13	4	0.286918	0.573836	343	0.732196	14	39	0.836656	2.65894	24	4.07224	60	0.994601	1.88989
TCGA-A7-A3IY-01	TCGA-A7-A3IY	Tumor	8.6668	BRCA	71	FEMALE	I	0	345	0	345	0	345	0	345	0.553912	0.3096	NA	Lymphocyte Depleted	C4	BRCA.LumA	0.315006	0.57	0.05	0.0290592	-0.2349	0.063	0.7338	-0.4615	0.6189	0.4138	NA	NA	0	0	47	0.0799882	0	3	NA	NA	NA	1.60944	5	1	1.7158
TCGA-A7-A3IZ-01	TCGA-A7-A3IZ	Tumor	5.0505	BRCA	62	FEMALE	II	0	322	0	322	0	322	0	322	0.755494	0.2964	NA	Inflammatory	C3	BRCA.LumA	0.0618143	0.1	0.02	2.036	0.2099	-0.1525	-0.4147	-1.5692	-0.5363	0.0432	NA	NA	0	0	143	0.298068	5	18	NA	NA	NA	0.693147	2	1	0.774789
TCGA-A7-A3J0-01	TCGA-A7-A3J0	Tumor	7.4238	BRCA	62	FEMALE	II	0	313	0	313	0	313	0	313	0.650711	0.2958	NA	Inflammatory	C3	BRCA.LumA	0.0578258	0.13	0.04	0.212615	-0.1061	-0.131	-0.1857	0.3317	-0.4541	-0.1771	NA	NA	0	0	52	0.913874	10	0	NA	0	1	2.76163	17	0.974733	2.44104
TCGA-A7-A3J1-01	TCGA-A7-A3J1	Tumor	6.824	BRCA	63	FEMALE	I	0	343	0	343	0	343	0	343	0.681974	0.2891	NA	IFN-gamma Dominant	C2	BRCA.LumA	0.315287	0.45	0.08	0.683971	-0.6724	-0.2405	0.6571	1.6372	1.8959	0.3803	NA	NA	0	0	62	0.334765	4	17	0.591471	1.51709	13	4.49301	97	0.982142	1.27182
TCGA-A7-A3RF-01	TCGA-A7-A3RF	Tumor	6.0637	BRCA	79	FEMALE	II	0	408	0	408	1	174	1	174	0.574059	0.3081	1.05263	Lymphocyte Depleted	C4	BRCA.LumA	0.08141	0.26	0	0.15174	-0.7618	-0.191	-1.0133	-1.6321	0.0502	-0.0842	10	1	0.296379	0.402229	55	0.00225017	0	0	NA	0	1	0.693147	2	1	1.42746
TCGA-A7-A425-01	TCGA-A7-A425	Tumor	8.424	BRCA	70	FEMALE	III	0	447	0	447	1	419	1	419	0.501018	0.3052	0.894737	Inflammatory	C3	BRCA.LumA	0.225304	0.52	0.04	0.0106581	-0.1982	-0.08	0.1702	0.0096	-0.6766	0.3403	14	34	0.147338	0.54024	109	0.999993	20	10	NA	NA	NA	2.01981	8	0.971326	2.16703
TCGA-A7-A426-01	TCGA-A7-A426	Tumor	8.4336	BRCA	50	FEMALE	III	0	364	0	364	0	364	0	364	0.616552	0.3006	NA	Inflammatory	C3	BRCA.LumA	0.191732	0.56	0.03	NA	-0.5552	-0.172	-0.1433	0.7999	0.0293	0.4315	NA	NA	0	0	59	0.17078	6	10	0.689936	1.11041	5	2.65425	17	0.936834	1.60052
TCGA-A7-A4SA-01	TCGA-A7-A4SA	Tumor	7.3021	BRCA	40	FEMALE	II	0	454	0	454	0	454	0	454	0.632935	0.2899	NA	IFN-gamma Dominant	C2	BRCA.LumA	0.322224	0.57	0.05	6.55223	0.0485	-0.0845	0.4931	1.2731	1.165	0.3716	NA	NA	0	0	136	0.456602	9	59	NA	0	1	3.61019	40	0.97867	2.66019
TCGA-A7-A4SB-01	TCGA-A7-A4SB	Tumor	7.3505	BRCA	56	FEMALE	III	0	418	0	418	0	418	0	418	0.62535	0.3188	NA	Inflammatory	C3	BRCA.LumA	0.0925435	0.33	0.03	0.00660022	0.0663	-0.1265	-0.9257	-0.8658	-0.5101	0.1953	NA	NA	0	0	143	0.51462	16	22	NA	NA	NA	0.693147	2	1	3.13487
TCGA-A7-A4SC-01	TCGA-A7-A4SC	Tumor	7.231	BRCA	62	FEMALE	II	0	446	0	446	0	446	0	446	0.690247	0.3073	1.10526	Inflammatory	C3	BRCA.LumA	0.24982	NA	NA	0.310995	-0.6495	-0.274	-0.0022	0.4866	-0.4633	0.4913	14	42	0.132883	0.553679	NA	NA	NA	NA	NA	NA	NA	2.35167	11	0.980724	1.33174
TCGA-A7-A4SD-01	TCGA-A7-A4SD	Tumor	7.5603	BRCA	52	FEMALE	II	0	441	0	441	0	441	0	441	0.460571	0.3243	1.60526	IFN-gamma Dominant	C2	BRCA.Basal	0.385123	0.52	0.2	10.9138	0.6141	0.1525	0.5158	1.2541	1.392	0.6019	18	44	0.19324	0.815901	434	0.890695	16	46	0.719543	3.70802	173	3.48583	34	0.988507	5.95606
TCGA-A7-A4SE-01	TCGA-A7-A4SE	Tumor	8.4972	BRCA	54	FEMALE	II	0	644	0	644	0	644	0	644	0.533512	0.3212	3.78947	IFN-gamma Dominant	C2	BRCA.Basal	0.206808	0.51	0.12	0.053748	0.8134	0.1345	-0.0829	-0.4054	1.2368	0.6781	22	19	0.476774	1.77707	348	0.811718	13	60	NA	0	1	1.74787	6	0.975504	2.46159
TCGA-A7-A4SF-01	TCGA-A7-A4SF	Tumor	5.8192	BRCA	54	FEMALE	II	0	545	0	545	NA	NA	0	545	0.417076	0.313	NA	Wound Healing	C1	BRCA.Her2	0.169057	0.23	0.21	8.09738	0.3633	0.011	-0.3913	0.2056	-0.0146	-0.1632	NA	NA	0	0	259	0.928903	19	33	0.817361	0.897962	3	2.27187	10	0.98666	1.56889
TCGA-A7-A56D-01	TCGA-A7-A56D	Tumor	9.9112	BRCA	84	FEMALE	II	0	448	0	448	0	448	0	448	0.677021	0.2912	4.36842	IFN-gamma Dominant	C2	BRCA.LumA	NA	0.36	0.43	0.689015	-0.4925	0.042	-0.1444	0.0068	1.8522	0.4025	74	18	1.19433	2.45501	323	0.672729	12	34	0.848724	1.52071	6	0	1	NA	3.23367
TCGA-A7-A5ZV-01	TCGA-A7-A5ZV	Tumor	8.4395	BRCA	62	FEMALE	II	0	368	0	368	0	368	0	368	0.64672	NA	NA	Lymphocyte Depleted	C4	BRCA.Basal	0.180859	0.23	0.11	0.298691	0.4784	0.0805	0.019	-0.9769	-0.0892	0.2759	81	137	1.02665	3.63994	635	0.961467	14	55	NA	NA	NA	0	1	NA	2.05992
TCGA-A7-A5ZW-01	TCGA-A7-A5ZW	Tumor	8.6396	BRCA	47	FEMALE	II	0	326	0	326	0	326	0	326	0.611094	0.2967	0.789474	Wound Healing	C1	BRCA.LumA	0.204123	0.43	0.07	0	-0.7889	-0.059	0.0827	0.2139	-0.3754	0.5862	13	29	0.13443	0.560127	75	0.0597115	2	4	NA	NA	NA	1.67699	6	0.935945	1.22721
TCGA-A7-A5ZX-01	TCGA-A7-A5ZX	Tumor	8.763	BRCA	48	FEMALE	III	0	336	0	336	NA	NA	0	336	0.58596	0.2904	0.789474	Inflammatory	C3	BRCA.LumA	0.0692035	0.61	0.04	0.46729	-1.3486	-0.164	-0.3621	-0.5288	-0.6221	0.4688	18	23	0.134313	0.582023	62	0.0683595	3	6	NA	0	1	0.562335	2	0.811278	1.97048
TCGA-A7-A6VV-01	TCGA-A7-A6VV	Tumor	8.2004	BRCA	51	FEMALE	II	0	313	0	313	0	313	0	313	0.579568	0.3488	1.73684	Wound Healing	C1	BRCA.Basal	0.224365	0.47	0.17	2.29702	0.7642	0.17	0.4778	0.3946	-0.081	0.817	24	4	0.256604	0.933106	543	0.716846	21	59	0.882373	3.18618	37	2.89037	18	1	1.55552
TCGA-A7-A6VW-01	TCGA-A7-A6VW	Tumor	7.379	BRCA	48	FEMALE	II	0	285	0	285	NA	NA	0	285	0.719369	0.3487	2.39474	IFN-gamma Dominant	C2	BRCA.Basal	0.219844	0.24	0.18	1.92555	1.0414	0.457	0.1447	0.0114	1.6803	0.2402	37	166	0.355928	1.23388	296	0.921776	10	48	1	0.693147	2	0	1	NA	2.58403
TCGA-A7-A6VX-01	TCGA-A7-A6VX	Tumor	7.4279	BRCA	68	FEMALE	II	0	317	0	317	0	317	0	317	0.665683	0.355	4.42105	IFN-gamma Dominant	C2	BRCA.LumB	0.0663539	0.2	0.26	0.542103	0.1741	-0.0105	-0.2425	-0.8776	1.1415	0.4617	63	144	0.669723	2.36636	291	0.749518	17	68	NA	NA	NA	1.38629	4	1	1.22122
TCGA-A7-A6VY-01	TCGA-A7-A6VY	Tumor	7.3192	BRCA	48	FEMALE	II	0	266	0	266	0	266	0	266	0.477038	0.3463	3.65789	IFN-gamma Dominant	C2	BRCA.Basal	0.353043	0.41	0.1	1.18475	0.837	0.287	0.6199	1.0486	0.9655	0.5879	37	37	0.408918	1.88556	387	0.947902	4	76	0.764058	3.58446	109	3.07522	22	0.994881	2.79322
TCGA-A8-A06N-01	TCGA-A8-A06N	Tumor	2.1114	BRCA	66	FEMALE	III	0	0	0	0	0	0	0	0	NA	NA	NA	Lymphocyte Depleted	C4	BRCA.LumB	0.101587	0.17	0.08	3.6493	-0.2528	-0.1415	-1.0208	-1.8879	1.8244	-0.9891	17	9	0.267305	0.920717	117	0.625013	20	20	NA	NA	NA	1.09861	3	1	NA
TCGA-A8-A06O-01	TCGA-A8-A06O	Tumor	6.2321	BRCA	60	FEMALE	I	0	396	0	396	0	396	0	396	NA	0.2642	1.89474	IFN-gamma Dominant	C2	BRCA.LumB	0.16469	0.36	0.17	3.4376	0.6578	0.1755	0.0877	0.1458	0.6125	0.0088	36	174	0.34482	1.94353	162	0.787781	21	30	0.664554	2.38144	36	3.19892	26	0.981836	1.54307
TCGA-A8-A06P-01	TCGA-A8-A06P	Tumor	8.1504	BRCA	63	FEMALE	III	0	396	0	396	0	396	0	396	NA	0.2424	0.763158	Wound Healing	C1	BRCA.LumA	0.143448	0.35	0.09	1.39292	-0.7313	-0.0805	0.1213	-0.2565	-0.5691	0.6814	20	6	0.267838	0.922555	51	0.0944591	4	8	0.912065	3.67138	56	2.68595	15	0.991837	1.29156
TCGA-A8-A06Q-01	TCGA-A8-A06Q	Tumor	4.7934	BRCA	63	FEMALE	III	0	31	0	31	0	31	0	31	NA	0.3039	6.73684	Lymphocyte Depleted	C4	BRCA.LumB	0.10621	0.22	0.08	1.72241	0.5693	0.2015	-0.7646	-1.1241	-0.5022	-0.6927	100	29	1.84506	5.79463	591	0.710353	17	38	NA	NA	NA	1.03972	3	0.946395	2.49771
TCGA-A8-A06R-01	TCGA-A8-A06R	Tumor	7.4667	BRCA	69	FEMALE	II	0	547	0	547	0	547	0	547	NA	0.3035	1.89474	IFN-gamma Dominant	C2	BRCA.LumB	0.147098	0.43	0.4	0.112449	0.1627	0.0975	0.2862	0.501	0.8326	0.4156	27	160	0.452668	1.59943	968	0.799177	17	63	0.576666	1.9006	27	1.49047	5	0.926082	4.79408
TCGA-A8-A06T-01	TCGA-A8-A06T	Tumor	5.9848	BRCA	75	FEMALE	III	0	1614	0	1614	0	1614	0	1614	NA	0.2516	0.894737	IFN-gamma Dominant	C2	BRCA.LumA	0.141193	0.32	0.07	0.991124	-0.1737	0.0075	-0.2241	0.2308	1.2721	-0.177	14	4	0.0875796	0.72983	142	0.792067	23	31	0.67613	1.91562	17	3.17076	31	0.923347	1.554
TCGA-A8-A06U-01	TCGA-A8-A06U	Tumor	6.4014	BRCA	80	FEMALE	II	1	883	0	883	0	883	0	883	NA	0.2916	1.73684	IFN-gamma Dominant	C2	BRCA.LumA	0.136076	0.33	0.2	34.9514	0.2886	0.104	0.0485	0.144	1.4301	0.0688	32	9	0.574919	1.75502	886	0.783048	15	67	0.894992	3.55338	53	3.18805	27	0.967295	3.64848
TCGA-A8-A06X-01	TCGA-A8-A06X	Tumor	6.3228	BRCA	77	FEMALE	II	1	943	0	943	0	943	0	943	NA	0.2615	5.97368	IFN-gamma Dominant	C2	BRCA.LumB	0.195629	0.42	0.1	0.809082	0.4878	0.0825	-0.03	-0.1669	1.8057	0.1147	105	104	1.60243	5.25242	402	0.611996	10	59	0.922137	2.02614	9	2.67235	16	0.963847	2.11759
TCGA-A8-A06Y-01	TCGA-A8-A06Y	Tumor	4.7077	BRCA	66	FEMALE	II	0	791	0	791	1	791	1	791	NA	0.2632	1.02632	Lymphocyte Depleted	C4	BRCA.LumA	0.0280421	NA	NA	1.51418	-0.7114	-0.1805	-1.2288	-2.0676	0.5929	0	12	0	0.276294	0.767483	84	0.852092	10	4	NA	NA	NA	NA	0	NA	1.65199
TCGA-A8-A06Z-01	TCGA-A8-A06Z	Tumor	3.7105	BRCA	84	FEMALE	II	0	31	0	31	NA	NA	0	31	NA	0.2674	1.78947	Lymphocyte Depleted	C4	BRCA.LumB	0.117072	0.17	0.21	0.665431	0.208	-0.0095	-0.6428	-2.1601	-0.3193	-0.3358	42	87	0.587725	1.91011	310	0.914541	20	31	NA	NA	NA	NA	0	NA	4.00986
TCGA-A8-A075-01	TCGA-A8-A075	Tumor	7.5103	BRCA	42	FEMALE	II	0	518	0	518	0	518	0	518	0.573365	0.2806	2.39474	Wound Healing	C1	BRCA.LumB	0.254629	0.48	0.06	0.522739	0.6519	0.105	0.3412	0.9194	0.0105	0.3532	34	23	0.555777	1.87906	258	0.783028	18	55	0.54533	2.95113	224	3.27371	29	0.972208	1.67176
TCGA-A8-A076-01	TCGA-A8-A076	Tumor	7.6084	BRCA	66	FEMALE	II	0	1642	0	1642	0	1642	0	1642	NA	0.2648	1.71053	IFN-gamma Dominant	C2	BRCA.LumB	0.156405	0.42	0.11	0.631191	0.4781	0.0305	0.2096	-0.3668	1.1754	0.4296	27	0	0.278253	1.97868	208	0.591086	15	21	0.735672	2.39689	26	3.03267	22	0.981117	1.79392
TCGA-A8-A079-01	TCGA-A8-A079	Tumor	5.6597	BRCA	69	FEMALE	III	0	274	0	274	0	274	0	274	NA	0.267	1.73684	Wound Healing	C1	BRCA.LumB	0.100756	0.27	0.54	2.8392	0.9836	0.1695	-0.1049	-0.2188	-0.2834	0.0719	39	16	0.557743	1.70258	202	0.6693	11	31	0.841915	3.34265	53	1.56071	5	0.969724	1.2297
TCGA-A8-A07B-01	TCGA-A8-A07B	Tumor	6.5034	BRCA	69	FEMALE	II	0	1308	0	1308	0	1308	0	1308	NA	0.2543	1.78947	Wound Healing	C1	BRCA.LumA	0.0815412	0.26	0.27	1.20943	0.3497	0	-0.4745	-1.2056	0.0792	0.1914	28	8	0.515449	1.84955	274	0.672064	14	29	NA	NA	NA	0	1	NA	1.8962
TCGA-A8-A07C-01	TCGA-A8-A07C	Tumor	6.2003	BRCA	57	FEMALE	II	0	1034	0	1034	0	1034	0	1034	NA	NA	NA	IFN-gamma Dominant	C2	BRCA.Basal	0.240848	NA	NA	12.3472	1.2436	0.1445	0.2856	0.7604	-0.4754	-0.175	53	36	1.09976	3.43674	NA	NA	NA	NA	0.768009	3.16968	62	3.67976	40	0.997528	1.7978
TCGA-A8-A07E-01	TCGA-A8-A07E	Tumor	8.7905	BRCA	81	FEMALE	NA	0	608	0	608	0	608	0	608	NA	NA	NA	Wound Healing	C1	BRCA.LumA	0.252573	0.48	0.01	0.0293304	0.4317	0.0735	0.2407	0.3189	0.1986	0.7209	31	82	0.2965	1.40164	155	0.213791	5	20	NA	NA	NA	3.80928	47	0.989385	2.33644
TCGA-A8-A07F-01	TCGA-A8-A07F	Tumor	7.1808	BRCA	65	FEMALE	II	0	577	0	577	0	577	0	577	NA	0.2604	0.842105	Inflammatory	C3	BRCA.LumA	0.120499	0.32	0	0.0866337	-0.0026	-0.155	0.0514	-0.2879	0.3757	0.2683	7	6	0.299868	0.749671	71	0.6104	18	5	0.903903	1.75891	7	3.29245	28	0.988069	1.54917
TCGA-A8-A07G-01	TCGA-A8-A07G	Tumor	8.1425	BRCA	65	FEMALE	II	0	577	0	577	0	577	0	577	NA	0.2784	1.28947	Wound Healing	C1	BRCA.LumA	0.190835	0.52	0.46	0.078291	-0.4894	-0.033	0.048	0.4578	0.2458	0.6852	32	1	0.416323	1.38774	184	0.40293	5	38	0.99328	0.688489	2	3.01197	30	0.885561	1.6709
TCGA-A8-A07I-01	TCGA-A8-A07I	Tumor	7.3757	BRCA	69	FEMALE	III	0	426	0	426	0	426	0	426	NA	0.2736	1.47368	IFN-gamma Dominant	C2	BRCA.Her2	0.171013	0.29	0.01	3.68948	0.4155	-0.0585	0.3482	0.2815	1.9335	0.6052	28	0	0.31001	1.11604	359	0.244763	4	25	0.828312	3.17131	46	2.09513	10	0.909902	0.977104
TCGA-A8-A07J-01	TCGA-A8-A07J	Tumor	7.7229	BRCA	35	FEMALE	II	0	365	0	365	0	365	0	365	NA	0.2569	0.842105	TGF-beta Dominant	C6	BRCA.LumA	0.217595	0.41	0.03	0.373337	-0.9608	-0.207	0.8368	-0.0599	0.8214	0.5916	21	5	0.394068	0.879076	95	0.161236	5	13	0.953151	0.660674	2	2.75219	17	0.971403	1.61078
TCGA-A8-A07L-01	TCGA-A8-A07L	Tumor	6.435	BRCA	58	FEMALE	III	0	975	0	975	0	975	0	975	NA	0.2776	2.65789	Wound Healing	C1	BRCA.LumB	0.104267	0.19	0.17	5.87787	0.9924	0.212	-0.6151	-1.3252	-0.2111	0.1996	35	20	0.529919	2.26688	404	0.64868	4	71	NA	NA	NA	1.38629	4	1	1.559
TCGA-A8-A07O-01	TCGA-A8-A07O	Tumor	6.6795	BRCA	51	FEMALE	II	0	304	0	304	0	304	0	304	NA	0.2673	1.42105	Wound Healing	C1	BRCA.Basal	0.355729	0.45	0.13	5.97957	1.2014	0.3795	0.1246	-0.0045	-0.144	0.0967	23	2	0.386381	1.04026	358	0.313639	9	23	0.715125	0.785645	3	2.73011	17	0.96361	3.03244
TCGA-A8-A07P-01	TCGA-A8-A07P	Tumor	6.7247	BRCA	68	FEMALE	II	0	334	0	334	0	334	0	334	NA	0.2679	1.5	Wound Healing	C1	BRCA.LumA	0.179248	0.23	0.15	2.35161	-0.11	0.0265	0.0249	-0.5034	0.2767	0.1374	18	114	0.45821	1.25244	147	0.442959	4	23	NA	NA	NA	2.5993	14	0.984936	1.88422
TCGA-A8-A07R-01	TCGA-A8-A07R	Tumor	6.9356	BRCA	80	FEMALE	III	0	273	0	273	NA	NA	0	273	NA	0.2971	NA	IFN-gamma Dominant	C2	BRCA.Basal	0.132227	NA	NA	0.316325	1.1429	0.4005	-0.5149	-0.5929	2.2218	0.1239	NA	NA	NA	NA	387	0.922203	13	87	0.894739	3.60164	56	1.03972	3	0.946395	5.41665
TCGA-A8-A07S-01	TCGA-A8-A07S	Tumor	6.5043	BRCA	73	FEMALE	II	0	243	0	243	NA	NA	0	243	NA	NA	NA	Lymphocyte Depleted	C4	BRCA.LumB	0.0892351	NA	NA	0.447883	0.1745	-0.0625	-0.3114	-1.5268	0.5455	0.2323	NA	NA	NA	NA	131	0.106451	5	10	NA	NA	NA	1.27703	4	0.921185	0.69207
TCGA-A8-A07U-01	TCGA-A8-A07U	Tumor	6.9355	BRCA	66	FEMALE	III	0	760	0	760	0	760	0	760	NA	0.2869	0.921053	IFN-gamma Dominant	C2	BRCA.Basal	0.616481	0.81	0.1	17.3427	0.752	0.061	1.083	2.0825	2.3681	0.2943	30	4	0.604512	1.4838	154	0.429231	23	33	0.798039	3.87832	129	4.734	118	0.99231	2.74319
TCGA-A8-A07W-01	TCGA-A8-A07W	Tumor	7.2756	BRCA	76	FEMALE	IV	0	304	0	304	NA	NA	0	304	NA	0.2628	2.68421	Wound Healing	C1	BRCA.LumB	0.162302	0.32	0.5	6.99233	0.7522	0.1365	0.2123	-0.5624	-0.0931	0.4276	70	35	0.921279	3.29877	256	0.747899	22	24	0.888345	2.40568	15	2.94162	20	0.981936	3.40382
TCGA-A8-A07Z-01	TCGA-A8-A07Z	Tumor	5.9563	BRCA	85	FEMALE	II	0	1371	0	1371	0	1371	0	1371	NA	0.2957	0.710526	IFN-gamma Dominant	C2	BRCA.LumA	0.144197	0.12	0.16	1.24368	0.1157	0.038	-0.1578	-0.1538	1.536	0.0763	6	0	0.179945	0.449862	124	0.935956	10	11	NA	0	1	1.60944	5	1	0.855394
TCGA-A8-A081-01	TCGA-A8-A081	Tumor	5.5311	BRCA	80	FEMALE	II	0	0	0	0	0	0	0	0	NA	0.2701	2.84211	IFN-gamma Dominant	C2	BRCA.LumB	0.260801	0.31	0.08	1.3166	0.6637	0.126	0.336	1.1458	0.4005	-0.2528	50	16	0.628249	2.6925	291	0.92038	19	33	0.831231	3.7122	87	4.07301	77	0.937659	NA
TCGA-A8-A082-01	TCGA-A8-A082	Tumor	7.016	BRCA	58	FEMALE	II	0	549	0	549	0	549	0	549	NA	0.2483	0.631579	Lymphocyte Depleted	C4	BRCA.LumB	0.116798	0.22	0.04	8.23594	0.5021	-0.038	-0.0176	-2.0552	-0.3057	0.4325	6	14	0.267816	0.476118	95	0.123705	5	12	NA	NA	NA	NA	0	NA	0.810417
TCGA-A8-A083-01	TCGA-A8-A083	Tumor	5.0648	BRCA	67	FEMALE	II	0	0	0	0	0	0	0	0	NA	0.2715	0.763158	Lymphocyte Depleted	C4	BRCA.LumA	0.16059	NA	NA	0.0592336	-1.1776	-0.25	-0.8509	-1.4391	1.641	-0.2667	18	6	0.0332641	0.931396	63	0.181859	8	8	NA	NA	NA	1.09861	3	1	NA
TCGA-A8-A084-01	TCGA-A8-A084	Tumor	7.1605	BRCA	81	FEMALE	II	0	458	0	458	NA	NA	0	458	NA	NA	NA	NA	NA	NA	NA	NA	NA	NA	NA	NA	NA	NA	NA	NA	NA	NA	NA	NA	NA	NA	NA	NA	NA	NA	NA	NA	NA	NA	NA
TCGA-A8-A085-01	TCGA-A8-A085	Tumor	5.9752	BRCA	44	MALE	II	0	1124	0	1124	0	1124	0	1124	NA	0.2599	2.05263	Lymphocyte Depleted	C4	BRCA.LumB	0.063676	0.16	0.01	1.34701	0.2065	0.087	-1.1713	-2.9971	-0.9275	0.1403	23	6	0.517203	1.82542	187	0.297367	3	41	NA	NA	NA	NA	0	NA	1.3894
TCGA-A8-A086-01	TCGA-A8-A086	Tumor	7.323	BRCA	59	FEMALE	II	0	396	0	396	0	396	0	396	NA	NA	NA	Wound Healing	C1	BRCA.LumA	0.108497	0.28	0.03	1.19426	0.2221	0.082	-0.1304	-1.2454	0.394	0.525	10	65	0.180872	0.482325	98	0.277416	12	14	NA	0	1	2.13833	9	0.973197	1.37566
TCGA-A8-A08A-01	TCGA-A8-A08A	Tumor	7.288	BRCA	89	FEMALE	I	0	30	0	30	0	30	0	30	NA	NA	NA	Inflammatory	C3	BRCA.LumA	0.195322	0.3	0.01	0.178021	-0.4299	-0.096	0.1556	-0.5455	-0.3997	0.3295	10	32	0.234363	0.615202	70	0.0863693	3	11	0.550162	0.885451	5	2.52321	13	0.983727	1.23281
TCGA-A8-A08B-01	TCGA-A8-A08B	Tumor	6.9569	BRCA	52	FEMALE	II	0	1156	0	1156	0	1156	0	1156	NA	0.2653	1.10526	IFN-gamma Dominant	C2	BRCA.Her2	0.185218	0.34	0.3	7.64404	0.6563	0.047	-0.3863	0.1578	1.8909	-0.1791	30	1	0.476862	1.19216	292	0.829912	18	26	0.999994	0.693143	2	1.34381	4	0.969354	2.34481
TCGA-A8-A08C-01	TCGA-A8-A08C	Tumor	6.1363	BRCA	65	FEMALE	II	0	881	0	881	0	881	0	881	NA	0.2634	0.0526316	Inflammatory	C3	BRCA.LumA	0.0478868	0.1	0.12	NA	-0.5227	-0.1805	-0.5666	-1.2197	-0.277	-0.1178	NA	NA	0	0	99	0.946921	15	4	NA	NA	NA	2.58231	14	0.978496	1.27797
TCGA-A8-A08F-01	TCGA-A8-A08F	Tumor	6.5197	BRCA	59	FEMALE	III	0	1004	0	1004	0	1004	0	1004	NA	0.2655	3.31579	NA	NA	NA	NA	NA	NA	NA	NA	NA	NA	NA	NA	NA	NA	NA	NA	NA	NA	NA	NA	NA	NA	NA	NA	NA	NA	NA	NA
TCGA-A8-A08G-01	TCGA-A8-A08G	Tumor	6.4046	BRCA	41	FEMALE	II	0	607	0	607	0	607	0	607	NA	0.2544	1.05263	IFN-gamma Dominant	C2	BRCA.LumB	0.143148	0.31	0.23	1.82482	0.3614	0.0635	0.1592	-0.3444	1.5426	0.2496	23	NA	0.269262	1.31639	364	0.927554	21	24	NA	NA	NA	3.11916	24	0.981469	2.19522
TCGA-A8-A08H-01	TCGA-A8-A08H	Tumor	8.749	BRCA	66	FEMALE	II	0	0	0	0	0	0	0	0	NA	0.2613	1.28947	TGF-beta Dominant	C6	BRCA.Normal	0.600114	0.22	0.04	0.0252048	0.1783	0.041	1.5938	0.9183	0.4637	0.745	42	79	1.58581	3.08013	71	0.0367571	0	0	0.966107	0.669654	2	3.47844	38	0.956249	NA
TCGA-A8-A08I-01	TCGA-A8-A08I	Tumor	6.5874	BRCA	53	FEMALE	II	0	365	0	365	0	365	0	365	NA	NA	NA	IFN-gamma Dominant	C2	BRCA.LumB	0.245031	0.35	0.3	15.2177	0.5201	-0.025	1.171	1.4768	1.5574	-0.361	NA	NA	0.337632	0.982204	369	0.809414	14	33	0.821576	4.28446	184	4.68784	141	0.947275	1.61704
TCGA-A8-A08J-01	TCGA-A8-A08J	Tumor	7.5269	BRCA	52	FEMALE	IV	1	1127	1	1127	NA	NA	1	1127	NA	0.271	0.894737	IFN-gamma Dominant	C2	BRCA.Her2	0.155798	0.37	0.48	0.16936	0.3125	0.0545	0.1636	-0.2941	1.5436	0.3686	13	0	0.121477	0.911077	449	0.559364	13	39	0.855934	3.51864	61	2.36938	11	0.988109	4.01659
TCGA-A8-A08L-01	TCGA-A8-A08L	Tumor	6.367	BRCA	89	FEMALE	III	1	304	0	304	0	304	0	304	NA	0.2911	6.34211	Wound Healing	C1	BRCA.Her2	0.210411	0.25	0.09	6.82385	0.7417	0.209	0.2972	0.7716	-0.0526	0.1684	95	24	1.64477	5.81996	250	0.941132	8	79	0.838107	2.32373	16	3.99269	57	0.987543	1.96427
TCGA-A8-A08O-01	TCGA-A8-A08O	Tumor	7.6798	BRCA	45	FEMALE	IV	0	943	0	943	NA	NA	1	762	0.656055	0.2784	0.736842	Wound Healing	C1	BRCA.LumA	0.082664	0.25	0.13	8.16277	0.0078	-0.0445	-0.6981	-0.5842	-0.4177	0.4108	11	0	0.254241	0.635604	412	0.752057	5	25	NA	NA	NA	1.38629	4	1	1.52728
TCGA-A8-A08P-01	TCGA-A8-A08P	Tumor	7.7724	BRCA	70	FEMALE	III	0	943	0	943	0	943	0	943	NA	0.26	1.18421	IFN-gamma Dominant	C2	BRCA.LumB	0.367829	NA	NA	13.9435	0.4511	0.092	0.8123	0.9601	1.439	0.3035	36	0	0.496116	1.73641	472	0.819813	NA	NA	0.801045	1.11048	4	3.19493	31	0.930386	2.07226
TCGA-A8-A08R-01	TCGA-A8-A08R	Tumor	6.4385	BRCA	52	FEMALE	II	0	30	0	30	0	30	0	30	NA	0.2989	5.55263	IFN-gamma Dominant	C2	BRCA.Basal	0.367813	0.52	0.53	0.593783	1.0288	0.2315	0.7247	1.0808	1.4451	0.2489	138	179	1.88185	5.56129	290	0.758522	15	85	0.80414	4.07103	158	3.85813	50	0.986224	3.96419
TCGA-A8-A08S-01	TCGA-A8-A08S	Tumor	6.3216	BRCA	71	FEMALE	II	0	1004	0	1004	0	1004	0	1004	NA	0.291	1.44737	NA	NA	NA	NA	NA	NA	NA	NA	NA	NA	NA	NA	NA	NA	NA	NA	NA	NA	NA	NA	NA	NA	NA	NA	NA	NA	NA	NA
TCGA-A8-A08T-01	TCGA-A8-A08T	Tumor	6.8149	BRCA	64	FEMALE	IV	1	3409	1	3409	NA	NA	1	2557	NA	0.2501	1.18421	Wound Healing	C1	BRCA.LumA	0.105163	0.22	0.04	0.338084	-0.2809	-0.084	-0.2216	-0.3052	-1.2386	0.2033	20	0	0.330218	1.11073	195	0.375559	8	12	0.876193	3.11517	35	2.39591	12	0.964184	1.40199
TCGA-A8-A08X-01	TCGA-A8-A08X	Tumor	6.9203	BRCA	43	FEMALE	III	0	1308	0	1308	1	366	1	366	NA	0.266	0.631579	Wound Healing	C1	BRCA.Her2	0.446117	0.65	0.5	13.3751	0.5487	0.1145	0.6262	1.1424	0.0117	0.5541	19	NA	0.235196	0.823187	202	0.646517	21	35	0.862873	3.20434	41	2.78104	18	0.962173	1.27002
TCGA-A8-A08Z-01	TCGA-A8-A08Z	Tumor	9.0026	BRCA	76	FEMALE	III	0	1217	0	1217	0	1217	0	1217	NA	0.251	1	TGF-beta Dominant	C6	BRCA.LumA	0.184649	0.38	0.01	0.824609	-0.1204	-0.0455	0.7402	-0.4218	-0.2257	0.6456	7	1	0.360091	0.810204	82	0.105436	5	13	NA	0	1	2.39425	13	0.933448	1.9855
TCGA-A8-A090-01	TCGA-A8-A090	Tumor	6.8958	BRCA	74	FEMALE	II	0	0	0	0	0	0	0	0	NA	0.2517	1.02632	IFN-gamma Dominant	C2	BRCA.LumA	0.195755	0.41	0.09	0.625408	0.2327	-0.0485	0.404	-0.1561	1.0364	0.315	14	3	0.336613	0.948638	157	0.916371	14	13	0.830217	1.48755	6	2.71296	16	0.978494	NA
TCGA-A8-A091-01	TCGA-A8-A091	Tumor	5.5901	BRCA	61	FEMALE	II	0	1004	0	1004	1	243	1	243	NA	0.277	0.631579	Inflammatory	C3	BRCA.LumA	0.124673	0.24	0.08	0.754387	-0.2945	-0.223	-0.1254	-0.1182	-0.9431	0.1947	9	0	0.215686	0.492997	169	0.879436	13	11	0.887917	2.74459	22	2.69801	16	0.973102	0.879235
TCGA-A8-A092-01	TCGA-A8-A092	Tumor	6.2957	BRCA	48	FEMALE	III	0	942	0	942	0	942	0	942	NA	0.2734	2.28947	IFN-gamma Dominant	C2	BRCA.LumB	0.125693	0.29	0.18	0.84404	0.9142	0.157	-0.0397	-0.8042	0.8395	0.1099	33	2	0.458446	2.07829	92	0.693378	20	13	NA	NA	NA	2.96502	20	0.989747	1.92802
TCGA-A8-A093-01	TCGA-A8-A093	Tumor	7.1675	BRCA	61	FEMALE	II	0	546	0	546	0	546	0	546	NA	0.2626	3.47368	Wound Healing	C1	BRCA.LumA	0.0629364	0.22	0.01	0.142823	-0.2941	-0.1495	-0.7729	-1.6526	-0.7393	0.3993	56	7	0.999379	2.56091	135	0.946898	18	7	NA	0	1	NA	0	NA	0.488667
TCGA-A8-A094-01	TCGA-A8-A094	Tumor	6.8412	BRCA	75	FEMALE	II	0	0	0	0	0	0	0	0	NA	0.2589	5.84211	IFN-gamma Dominant	C2	BRCA.Her2	0.33166	0.42	0.29	0.16696	0.6612	0.075	0.7154	1.0077	0.2286	0.2231	71	239	1.37296	5.06468	297	0.84934	10	39	0.923853	3.4308	41	3.10725	26	0.953701	NA
TCGA-A8-A095-01	TCGA-A8-A095	Tumor	7.4944	BRCA	45	FEMALE	I	0	1277	0	1277	0	1277	0	1277	NA	0.2437	3.97368	Wound Healing	C1	BRCA.LumB	0.182144	0.35	0.12	0.059976	0.6131	0.06	-0.2282	-0.099	-0.6674	0.2495	70	0	1.10672	3.46205	47	0.263003	8	6	NA	NA	NA	2.24189	12	0.902204	1.51279
TCGA-A8-A096-01	TCGA-A8-A096	Tumor	7.4717	BRCA	73	FEMALE	II	0	0	0	0	0	0	0	0	NA	0.2556	0.894737	TGF-beta Dominant	C6	BRCA.LumB	0.252701	0.37	0	2.51534	0.0129	-0.05	0.9291	0.5512	0.9779	0.5691	14	14	0.17437	0.784664	39	0.0682915	2	6	0.763395	2.20649	18	3.91148	59	0.959275	NA
TCGA-A8-A097-01	TCGA-A8-A097	Tumor	7.9183	BRCA	65	FEMALE	II	0	365	0	365	0	365	0	365	NA	0.277	3.02632	Wound Healing	C1	BRCA.LumA	0.178316	0.47	0.19	1.56126	0.4901	0.08	0.2487	0.0645	0.0525	0.4942	40	132	0.807908	2.39487	290	0.750056	15	51	0.936209	1.50677	5	2.63906	14	1	4.68996
TCGA-A8-A099-01	TCGA-A8-A099	Tumor	5.9605	BRCA	76	FEMALE	NA	0	304	0	304	NA	NA	0	304	NA	0.2753	0.842105	Inflammatory	C3	BRCA.LumA	0.0777622	0.14	0	1.15925	-0.6063	-0.25	-0.3175	-0.9172	-0.1499	-0.032	15	NA	0.125681	0.84835	86	0.396432	4	12	NA	NA	NA	2.25273	10	0.978347	1.2213
TCGA-A8-A09A-01	TCGA-A8-A09A	Tumor	7.3015	BRCA	40	FEMALE	NA	0	304	0	304	NA	NA	0	304	NA	0.256	3.63158	Inflammatory	C3	BRCA.LumA	0.245599	0.64	0.55	4.28399	-0.0574	-0.0995	0.0901	0.3199	-0.2353	0.4755	110	111	1.48402	5.57993	197	0.583753	12	70	NA	NA	NA	3.36521	32	0.970995	2.04532
TCGA-A8-A09B-01	TCGA-A8-A09B	Tumor	7.2221	BRCA	58	FEMALE	III	0	365	0	365	0	365	0	365	NA	0.2659	1.18421	Wound Healing	C1	BRCA.LumA	0.124927	0.31	0.34	1.7677	-0.3054	-0.0895	-0.3782	-0.6761	-0.4356	0.2942	22	2	0.410008	1.13541	104	0.759248	25	13	NA	NA	NA	2.27187	10	0.98666	1.85161
TCGA-A8-A09C-01	TCGA-A8-A09C	Tumor	6.4453	BRCA	69	FEMALE	NA	0	31	0	31	NA	NA	0	31	NA	0.2644	0.763158	Wound Healing	C1	BRCA.LumB	0.0575277	0.16	0.34	5.09612	0.16	0.06	-0.5945	-1.18	-1.0019	0.108	18	NA	0.39091	0.69161	251	0.532018	15	24	NA	NA	NA	1.88916	7	0.970836	1.88202
TCGA-A8-A09D-01	TCGA-A8-A09D	Tumor	7.9408	BRCA	47	FEMALE	II	0	1522	0	1522	0	1522	0	1522	NA	0.2589	1.13158	TGF-beta Dominant	C6	BRCA.LumA	0.244529	0.43	0.07	1.04927	0.2741	0.0065	0.5542	-0.1995	0.7293	0.4724	17	0	0.543018	1.08604	394	0.23599	3	24	NA	NA	NA	3.10281	24	0.976324	2.6362
TCGA-A8-A09E-01	TCGA-A8-A09E	Tumor	6.398	BRCA	73	FEMALE	III	0	1492	0	1492	NA	NA	0	1492	NA	0.2972	1.28947	NA	NA	NA	NA	NA	NA	NA	NA	NA	NA	NA	NA	NA	NA	NA	NA	NA	NA	NA	NA	NA	NA	NA	NA	NA	NA	NA	NA
TCGA-A8-A09G-01	TCGA-A8-A09G	Tumor	6.1999	BRCA	79	FEMALE	III	0	0	0	0	0	0	0	0	NA	0.2422	7.44737	IFN-gamma Dominant	C2	BRCA.Her2	0.300535	0.39	0.11	0.99876	0.4075	-0.0025	0.2662	0.9751	0.7406	-0.0765	112	89	1.76122	6.39909	149	0.242434	8	10	0.651583	2.59916	54	3.88305	58	0.956313	NA
TCGA-A8-A09I-01	TCGA-A8-A09I	Tumor	6.7376	BRCA	84	FEMALE	II	0	1371	0	1371	0	1371	0	1371	NA	0.275	3.97368	IFN-gamma Dominant	C2	BRCA.LumB	0.175808	0.41	0.17	5.3299	0.9337	0.2295	0.3705	0.1718	1.9545	0.2275	68	16	1.16448	3.29937	382	0.548046	14	34	0.847198	3.12521	40	3.24997	31	0.946414	1.37771
TCGA-A8-A09K-01	TCGA-A8-A09K	Tumor	4.1036	BRCA	68	FEMALE	II	0	912	0	912	0	912	0	912	NA	0.2914	1.15789	NA	NA	NA	NA	NA	NA	NA	NA	NA	NA	NA	NA	NA	NA	NA	NA	NA	NA	NA	NA	NA	NA	NA	NA	NA	NA	NA	NA
TCGA-A8-A09M-01	TCGA-A8-A09M	Tumor	5.7126	BRCA	75	FEMALE	III	0	1006	0	1006	0	1006	0	1006	NA	0.2519	2.94737	IFN-gamma Dominant	C2	BRCA.LumB	0.203942	0.22	0.49	1.23922	0.2333	0.068	0.3454	0.7826	1.3619	-0.1122	68	4	1.23198	3.51114	184	0.782541	2	51	0.876927	2.82272	25	2.84487	20	0.949641	3.72279
TCGA-A8-A09N-01	TCGA-A8-A09N	Tumor	6.2604	BRCA	57	FEMALE	III	0	31	0	31	0	31	0	31	NA	0.2927	2.39474	Wound Healing	C1	BRCA.LumB	0.128835	0.17	0.13	0.656523	0.44	0.037	-0.3833	-0.1269	0.3927	0.1005	37	1	0.840542	1.62105	458	0.845083	11	22	0.483454	0.778089	5	2.81336	17	0.992991	1.25641
TCGA-A8-A09Q-01	TCGA-A8-A09Q	Tumor	6.0027	BRCA	83	FEMALE	III	0	761	0	761	NA	NA	0	761	NA	0.2681	3.21053	IFN-gamma Dominant	C2	BRCA.LumB	0.242393	0.51	0.1	24.5826	0.3279	0.072	0.7961	1.0414	-0.4335	0.2352	74	2	1.1677	3.62287	667	0.7252	20	46	0.848507	4.05512	119	4.19166	68	0.993401	1.46642
TCGA-A8-A09R-01	TCGA-A8-A09R	Tumor	7.3733	BRCA	82	FEMALE	II	0	273	0	273	0	273	0	273	NA	NA	NA	Wound Healing	C1	BRCA.LumB	0.237724	0.48	0.29	1.49537	0.1448	-0.0895	0.4481	-0.0448	0.7459	0.6174	33	106	0.555365	1.82036	157	0.61335	18	16	0.750403	1.34454	6	3.13133	24	0.985299	1.62867
TCGA-A8-A09T-01	TCGA-A8-A09T	Tumor	6.67	BRCA	68	FEMALE	III	0	579	0	579	0	579	0	579	NA	0.282	0.578947	Lymphocyte Depleted	C4	BRCA.LumA	0.115898	0.37	0.21	0.897283	-0.0438	0	-0.1971	-1.6629	-0.3325	0.128	15	5	0.0601107	0.631162	94	0.394625	12	10	NA	NA	NA	NA	0	NA	1.84592
TCGA-A8-A09V-01	TCGA-A8-A09V	Tumor	6.774	BRCA	51	FEMALE	II	0	457	0	457	0	457	0	457	NA	0.2656	0.657895	Inflammatory	C3	BRCA.LumA	0.0783956	0.17	0	0.406553	-0.1421	-0.264	-0.5992	-1.4221	-0.4543	0.3084	11	160	0.296818	0.647602	77	0.0702506	3	4	0.676072	0.742741	3	1.09861	3	1	1.74717
TCGA-A8-A09W-01	TCGA-A8-A09W	Tumor	6.351	BRCA	70	FEMALE	III	0	30	0	30	NA	NA	0	30	NA	0.2509	2.47368	IFN-gamma Dominant	C2	BRCA.LumB	0.147108	0.27	0.08	0.0357292	0.8036	0.133	0.0909	-0.4192	0.4612	0.0417	49	10	0.514705	2.14965	193	0.421562	6	56	0.549498	0.884384	5	2.6225	16	0.945866	1.48582
TCGA-A8-A09X-01	TCGA-A8-A09X	Tumor	6.8538	BRCA	62	FEMALE	III	1	426	NA	426	NA	NA	0	426	NA	0.2478	1.52632	IFN-gamma Dominant	C2	BRCA.Her2	0.415114	0.7	0.18	0.065299	0.4951	0.16	0.8033	1.3469	0.5466	0.0935	25	0	0.506486	1.36118	138	0.572501	17	26	0.87606	3.58689	60	3.78168	53	0.952495	1.45448
TCGA-A8-A09Z-01	TCGA-A8-A09Z	Tumor	5.0837	BRCA	83	FEMALE	II	0	0	0	0	NA	NA	0	0	NA	0.7713	45.1053	Inflammatory	C3	BRCA.LumB	0.1335	0.15	0	20.4176	-0.3249	-0.209	0.2488	0.1504	0.7638	-0.1997	NA	NA	9.92954	29.9325	70	0.120478	4	10	0.945183	1.03839	3	3.35247	30	0.985673	NA
TCGA-A8-A0A1-01	TCGA-A8-A0A1	Tumor	7.151	BRCA	84	FEMALE	II	0	365	0	365	0	365	0	365	NA	0.2575	0.973684	Inflammatory	C3	BRCA.LumA	0.225439	0.38	0.12	5.3969	-0.1787	-0.1415	0.8665	0.0841	0.3648	0.3917	17	55	0.358776	1.25571	99	0.309926	3	18	NA	NA	NA	3.07703	27	0.933611	1.15713
TCGA-A8-A0A2-01	TCGA-A8-A0A2	Tumor	6.3324	BRCA	66	FEMALE	II	0	579	0	579	0	579	0	579	NA	0.2664	1	Inflammatory	C3	BRCA.LumA	0.130924	0.35	0.23	3.81556	-0.4814	-0.0905	0.1125	0.4069	-0.5077	0.2851	13	1	0.497122	0.690447	108	0.601473	14	14	0.731485	3.43165	109	3.68344	41	0.991885	1.51414
TCGA-A8-A0A4-01	TCGA-A8-A0A4	Tumor	6.674	BRCA	73	FEMALE	II	0	396	0	396	0	396	0	396	NA	0.2617	0.736842	Wound Healing	C1	BRCA.LumA	0.0826324	0.37	0.03	0.288891	0.0074	-0.0305	-0.3724	-0.4823	0.513	0.2906	16	0	0.275578	0.612395	147	0.33099	4	28	NA	0	1	2.33837	11	0.975177	1.9891
TCGA-A8-A0A6-01	TCGA-A8-A0A6	Tumor	7.5081	BRCA	64	FEMALE	III	0	640	0	640	0	640	0	640	0.671092	0.2919	0.789474	Inflammatory	C3	BRCA.LumA	0.252816	0.69	0.11	NA	-0.5544	-0.095	0.7996	1.5968	0.3557	0.299	12	13	0.301841	0.724418	144	0.38866	15	14	0.915794	4.11067	89	3.78779	48	0.978454	1.69433
TCGA-A8-A0A7-01	TCGA-A8-A0A7	Tumor	7.5444	BRCA	57	FEMALE	II	0	30	0	30	0	30	0	30	NA	0.217	3.15789	IFN-gamma Dominant	C2	BRCA.Her2	0.655341	0.78	0.39	6.41026	0.196	0.05	1.3976	2.7944	1.3249	0.3644	54	0	1.64053	4.78255	133	0.218413	14	21	0.812943	4.05694	147	5.35679	264	0.960696	4.05255
TCGA-A8-A0A9-01	TCGA-A8-A0A9	Tumor	7.3651	BRCA	80	FEMALE	II	0	822	0	822	0	822	0	822	NA	0.2626	1.39474	IFN-gamma Dominant	C2	BRCA.LumA	0.0760798	0.25	0.59	1.26637	0.0811	0	-0.0313	-0.6456	0.8046	0.4001	26	NA	0.327514	1.50656	119	0.724981	28	11	NA	NA	NA	2.61563	14	0.991123	0.958868
TCGA-A8-A0AB-01	TCGA-A8-A0AB	Tumor	6.2331	BRCA	54	FEMALE	II	0	518	0	518	0	518	0	518	NA	0.2865	0.894737	Wound Healing	C1	BRCA.LumA	0.0302086	0.17	0.29	0.217606	0.1762	-0.091	-1.0355	-1.9199	-2.1375	0.2359	17	0	0.279276	0.726116	139	0.811188	14	18	0.999955	0.693116	2	0	1	NA	1.14867
TCGA-A8-A0AD-01	TCGA-A8-A0AD	Tumor	7.6555	BRCA	83	FEMALE	I	0	1157	0	1157	0	1157	0	1157	0.738377	0.2601	1.13158	Lymphocyte Depleted	C4	BRCA.LumA	0.176644	0.24	0.04	0.30126	-0.1582	-0.077	0.367	-1.4466	-0.2476	0.3169	9	1	0.324281	0.707522	423	0.465452	7	8	NA	NA	NA	1.47508	5	0.916516	2.1761
TCGA-AC-A23C-01	TCGA-AC-A23C	Tumor	7.1255	BRCA	62	FEMALE	II	0	585	0	585	0	585	0	585	0.602574	0.3232	2.94737	IFN-gamma Dominant	C2	BRCA.LumA	0.33475	0.52	0.11	9.78022	0.0279	-0.0245	0.2699	0.5749	0.7319	0.3636	44	87	0.890147	3.19225	299	0.247194	4	26	0.821505	3.63994	84	3.44691	33	0.985814	2.41825
TCGA-AC-A23E-01	TCGA-AC-A23E	Tumor	8.8152	BRCA	50	FEMALE	II	0	698	0	698	0	698	0	698	0.613201	0.3013	0.684211	Lymphocyte Depleted	C4	BRCA.LumA	0.153825	0.5	0.1	2.89922	-0.4372	-0.028	0.3191	-1.3378	0.0494	0.756	8	30	0.17305	0.461467	91	0.774577	16	8	NA	0	1	1.03972	3	0.946395	1.26375
TCGA-AC-A23G-01	TCGA-AC-A23G	Tumor	9.6108	BRCA	76	FEMALE	II	0	2248	0	2248	0	2248	0	2248	0.599348	0.3164	NA	Wound Healing	C1	BRCA.LumA	0.282247	0.78	0	0.687204	-0.5649	-0.195	0.4497	0.1541	-0.3884	0.9977	NA	NA	0	0	77	0.287704	16	6	NA	NA	NA	2.44102	12	0.982337	1.40015
TCGA-AC-A23H-01	TCGA-AC-A23H	Tumor	7.5034	BRCA	90	FEMALE	II	1	174	1	174	NA	NA	1	174	0.687563	0.3208	149.316	Wound Healing	C1	BRCA.Normal	0.0570073	0.33	0.12	2.30207	0.5265	0.117	-0.5545	-1.5218	-0.2737	0.327	1838	105	36.1814	113.654	285	0.875266	15	21	0.904214	1.88026	8	1.60944	5	1	1.09327
TCGA-AC-A23H-11	TCGA-AC-A23H	Normal	7.4386	BRCA	90	FEMALE	II	1	174	1	174	NA	NA	1	174	0.611642	NA	NA	NA	NA	NA	NA	NA	NA	NA	NA	NA	NA	NA	NA	NA	NA	NA	NA	NA	NA	NA	NA	NA	NA	NA	NA	NA	NA	NA	NA
TCGA-AC-A2B8-01	TCGA-AC-A2B8	Tumor	8.9251	BRCA	84	FEMALE	II	0	677	0	677	0	677	1	654	0.628178	0.3158	2.94737	TGF-beta Dominant	C6	BRCA.LumA	0.291165	0.47	0.05	0.713863	-0.4828	-0.126	0.4851	0.1525	0.3194	0.6119	43	3	1.0484	2.25098	74	0.108801	3	19	0.99232	0.687824	2	3.80695	46	0.994333	1.17811
TCGA-AC-A2BK-01	TCGA-AC-A2BK	Tumor	2.826	BRCA	78	FEMALE	III	0	2222	0	2222	0	2222	0	2222	0.260719	0.3604	3.21053	Wound Healing	C1	BRCA.Basal	0.0533086	0.14	0.18	2.62175	0.957	0.2175	-0.898	-1.1449	-1.0505	-0.2691	44	25	0.384655	1.65175	276	0.922252	10	49	0.861564	2.49024	18	1.56071	5	0.969724	3.08577
TCGA-AC-A2BM-01	TCGA-AC-A2BM	Tumor	6.1033	BRCA	41	FEMALE	II	0	3022	0	3022	0	3022	0	3022	0.737562	0.3186	0.631579	IFN-gamma Dominant	C2	BRCA.LumB	0.244658	0.42	0.12	5.44472	0.1546	0.001	0.0945	0.3963	1.233	-0.0549	7	NA	0.0437798	0.350239	316	0.789015	16	25	0.832379	3.00565	37	3.73217	43	0.99228	1.25329
TCGA-AC-A2FB-01	TCGA-AC-A2FB	Tumor	7.0498	BRCA	65	FEMALE	II	0	1234	0	1234	0	1234	0	1234	0.657366	0.3286	0.184211	IFN-gamma Dominant	C2	BRCA.Normal	0.477305	0.77	0.02	NA	-0.3938	-0.1515	0.9249	2.0054	1.6955	0.259	7	NA	0.122206	0.274965	115	0.097387	4	8	0.996511	0.690729	2	5.26974	230	0.969044	1.71447
TCGA-AC-A2FB-11	TCGA-AC-A2FB	Normal	8.6606	BRCA	65	FEMALE	II	0	1234	0	1234	0	1234	0	1234	0.552689	NA	NA	NA	NA	NA	NA	NA	NA	NA	NA	NA	NA	NA	NA	NA	NA	NA	NA	NA	NA	NA	NA	NA	NA	NA	NA	NA	NA	NA	NA
TCGA-AC-A2FE-01	TCGA-AC-A2FE	Tumor	7.9709	BRCA	62	FEMALE	III	1	2636	1	2636	1	766	1	766	0.668185	0.259	NA	TGF-beta Dominant	C6	BRCA.LumA	0.44216	0.63	0	0.0336879	-0.3809	-0.0895	0.7453	1.4806	0.7589	0.4986	NA	NA	0	0	153	0.186205	5	14	NA	0	1	4.46038	89	0.993704	1.45151
TCGA-AC-A2FF-01	TCGA-AC-A2FF	Tumor	6.887	BRCA	40	FEMALE	II	0	2759	0	2759	0	2759	0	2759	0.634212	0.322	0.263158	Inflammatory	C3	BRCA.Normal	0.332366	0	0.16	1.13384	-0.3068	-0.123	0.6044	1.4678	0.3021	0.5238	4	124	0	0.250712	95	0.0745054	0	0	0.863345	3.5491	61	4.59823	104	0.990061	1.31599
TCGA-AC-A2FF-11	TCGA-AC-A2FF	Normal	7.1606	BRCA	40	FEMALE	II	0	2759	0	2759	0	2759	0	2759	0.578396	NA	NA	NA	NA	NA	NA	NA	NA	NA	NA	NA	NA	NA	NA	NA	NA	NA	NA	NA	NA	NA	NA	NA	NA	NA	NA	NA	NA	NA	NA
TCGA-AC-A2FG-01	TCGA-AC-A2FG	Tumor	7.569	BRCA	79	FEMALE	II	0	1853	0	1853	0	1853	0	1853	0.519084	0.3255	1.13158	Inflammatory	C3	BRCA.LumA	0.100431	0.43	0	0.870032	-0.8991	-0.139	-0.2015	0.1212	-0.8156	0.1852	14	2	0.341038	0.837094	74	0.0788387	3	10	0.929135	1.66479	6	3.25975	28	0.978255	1.63214
TCGA-AC-A2FK-01	TCGA-AC-A2FK	Tumor	8.09	BRCA	45	FEMALE	III	0	2650	0	2650	0	2650	0	2650	0.622159	0.2964	0.0263158	Inflammatory	C3	BRCA.Normal	0.249457	0	0.03	1.93812	-1.5932	-0.3585	0.0936	0.5781	-0.5246	0.0731	NA	NA	0	0	45	1.59842e-05	0	0	NA	NA	NA	2.7511	18	0.951816	1.34522
TCGA-AC-A2FM-01	TCGA-AC-A2FM	Tumor	5.917	BRCA	87	FEMALE	II	1	792	1	792	1	780	1	780	0.735394	0.3114	NA	Wound Healing	C1	BRCA.Normal	0.0680969	0.11	0.49	2.12391	-0.0006	-0.019	-0.8215	-0.8957	-0.8519	-0.135	NA	NA	0	0	203	0.771947	9	10	0.612754	1.09791	6	1.56071	5	0.969724	1.08578
TCGA-AC-A2FM-11	TCGA-AC-A2FM	Normal	8.917	BRCA	87	FEMALE	II	1	792	1	792	1	780	1	780	0.553438	NA	NA	NA	NA	NA	NA	NA	NA	NA	NA	NA	NA	NA	NA	NA	NA	NA	NA	NA	NA	NA	NA	NA	NA	NA	NA	NA	NA	NA	NA
TCGA-AC-A2FO-01	TCGA-AC-A2FO	Tumor	8.5559	BRCA	65	FEMALE	II	0	2255	0	2255	0	2255	0	2255	0.623477	0.3027	0.684211	Inflammatory	C3	BRCA.LumA	0.377758	0.62	0.2	0.0481464	-0.7259	-0.1645	0.5843	1.7159	0.3753	0.343	8	0	0.145077	0.638339	126	0.134556	2	22	0.751794	2.79184	41	3.74478	44	0.989585	2.54294
TCGA-AC-A2QH-01	TCGA-AC-A2QH	Tumor	5.96956	BRCA	58	FEMALE	II	0	1005	0	1005	0	1005	0	1005	0.511265	0.3517	0.947368	Lymphocyte Depleted	C4	BRCA.Basal	0.0526268	0.19	0.56	0.0204562	0.5777	0.2355	-0.2663	-1.9971	-0.6835	0.6556	10	54	0.360701	0.623029	404	0.567788	15	40	NA	NA	NA	0	1	NA	2.95873
TCGA-AC-A2QH-01	TCGA-AC-A2QH	Tumor	5.96956	BRCA	58	FEMALE	II	0	1005	0	1005	0	1005	0	1005	0.5413	0.3517	0.947368	Lymphocyte Depleted	C4	BRCA.Basal	0.0526268	0.19	0.56	0.0204562	0.5777	0.2355	-0.2663	-1.9971	-0.6835	0.6556	10	54	0.360701	0.623029	404	0.567788	15	40	NA	NA	NA	0	1	NA	2.95873
TCGA-AC-A2QI-01	TCGA-AC-A2QI	Tumor	7.8703	BRCA	76	FEMALE	III	0	588	0	588	0	588	0	588	0.588865	0.3177	NA	Inflammatory	C3	BRCA.LumA	0.247209	0.42	0.09	1.79499	-1.0989	-0.193	0.3235	0.8548	-0.1739	0.5187	NA	NA	0	0	69	0.255801	5	11	0.958282	1.99269	8	3.00477	21	0.986942	0.774089
TCGA-AC-A2QJ-01	TCGA-AC-A2QJ	Tumor	10.3802	BRCA	48	FEMALE	III	1	446	1	446	1	237	1	237	0.484039	0.3069	NA	Wound Healing	C1	BRCA.Basal	0.416416	0.47	0.69	0.0841189	-0.2346	0.2455	0.8156	0.0149	-0.0286	0.9256	NA	NA	0	0	116	0.624619	20	9	NA	NA	NA	0.693147	2	1	2.70919
TCGA-AC-A3BB-01	TCGA-AC-A3BB	Tumor	8.2866	BRCA	46	FEMALE	III	0	987	0	987	0	987	0	987	0.662208	0.3178	NA	Inflammatory	C3	BRCA.LumA	0.392257	0.73	0.01	1.32661	-0.8698	-0.093	0.6364	1.8719	0.3968	0.6038	NA	NA	0	0	73	0.267031	11	7	0.927383	3.32329	36	4.16676	69	0.984094	0.964531
TCGA-AC-A3EH-01	TCGA-AC-A3EH	Tumor	7.504	BRCA	79	FEMALE	III	1	197	0	197	0	197	0	197	0.624456	0.3295	NA	Wound Healing	C1	BRCA.LumA	0.0990285	0.3	0	0.0626989	-0.3765	-0.076	-0.3749	-0.8536	-0.7048	0.5117	NA	NA	0	0	131	0.366419	12	11	NA	NA	NA	2.07944	8	1	1.5336
TCGA-AC-A3HN-01	TCGA-AC-A3HN	Tumor	7.7488	BRCA	87	FEMALE	II	0	496	0	496	0	496	0	496	0.64131	0.2907	0.631579	Inflammatory	C3	BRCA.LumA	0.271159	0.52	0	1.00104	-0.3133	-0.1245	0.5168	1.1143	0.2076	0.6455	5	0	0.159252	0.227503	82	0.152657	5	10	0.923267	4.01049	77	3.75847	45	0.987341	1.34246
TCGA-AC-A3OD-01	TCGA-AC-A3OD	Tumor	4.42098	BRCA	68	FEMALE	II	0	451	0	451	0	451	0	451	0.672671	0.2962	1.13158	IFN-gamma Dominant	C2	BRCA.LumA	0.35774	0.58	0	14.7203	-0.0764	-0.082	0.8811	1.2962	1.1934	0.3311	8	0	0.0826273	0.516421	192	0.318721	5	25	0.77151	2.62406	30	4.7478	124	0.984964	1.52646
TCGA-AC-A3OD-01	TCGA-AC-A3OD	Tumor	4.42098	BRCA	68	FEMALE	II	0	451	0	451	0	451	0	451	0.756644	0.2962	1.13158	IFN-gamma Dominant	C2	BRCA.LumA	0.35774	0.58	0	14.7203	-0.0764	-0.082	0.8811	1.2962	1.1934	0.3311	8	0	0.0826273	0.516421	192	0.318721	5	25	0.77151	2.62406	30	4.7478	124	0.984964	1.52646
TCGA-AC-A3QP-01	TCGA-AC-A3QP	Tumor	8.3562	BRCA	79	FEMALE	II	0	675	0	675	0	675	0	675	0.629639	0.2972	0.921053	Wound Healing	C1	BRCA.LumA	0.285499	0.57	0	1.03347	-1.0799	0.022	0.4713	0.6516	-0.1591	0.3745	12	0	0.177745	0.444362	66	0.0716322	2	10	0.997643	0.691514	2	1.35221	5	0.840175	1.0861
TCGA-AC-A3QQ-01	TCGA-AC-A3QQ	Tumor	5.89162	BRCA	54	FEMALE	I	0	734	0	734	NA	NA	0	734	0.577212	0.3129	1.23684	Wound Healing	C1	BRCA.LumA	0.163095	0.29	0.07	0.015614	-0.0163	0.094	-0.0744	0.9386	-0.1472	0.1387	18	2	0.10813	0.519025	117	0.134425	6	14	NA	NA	NA	2.38946	12	0.96159	1.30943
TCGA-AC-A3TM-01	TCGA-AC-A3TM	Tumor	8.8773	BRCA	50	FEMALE	III	0	762	0	762	0	762	0	762	0.610909	0.3054	NA	Wound Healing	C1	BRCA.LumA	0.223515	0.56	0.03	1.55875	0.1109	0.2455	-0.186	0.6722	-0.3967	0.1866	NA	NA	0	0	135	0.1223	4	8	NA	NA	NA	2.84648	18	0.984815	1.73018
TCGA-AC-A3TN-01	TCGA-AC-A3TN	Tumor	7.5178	BRCA	75	FEMALE	II	0	456	0	456	0	456	0	456	0.701212	0.3194	NA	Inflammatory	C3	BRCA.LumA	0.0784569	0.23	0.01	0.175982	-0.9554	-0.1095	-0.7378	-0.7538	-0.8563	0.1293	NA	NA	0	0	45	0.0710024	4	7	NA	NA	NA	1.79176	6	1	1.07146
TCGA-AC-A3W5-01	TCGA-AC-A3W5	Tumor	8.6422	BRCA	65	FEMALE	II	0	504	0	504	NA	NA	0	504	0.682126	0.3228	4.36842	Wound Healing	C1	BRCA.Her2	0.253575	0.52	0.46	3.1099	0.1316	-0.0545	0.7556	1.2803	0.3893	0.806	62	145	0.776589	2.28539	227	0.625986	22	36	0.889034	3.40379	46	3.52024	36	0.982343	2.22094
TCGA-AC-A3W6-01	TCGA-AC-A3W6	Tumor	8.5365	BRCA	90	FEMALE	III	0	602	0	602	0	602	0	602	0.628186	0.3196	NA	Wound Healing	C1	BRCA.LumA	0.382678	0.64	0.1	0.298421	-0.2546	-0.083	0.5482	1.09	0.4005	0.7113	NA	NA	0	0	62	0.189765	5	2	0.915493	2.108	10	3.8807	51	0.986996	1.72954
TCGA-AC-A3W7-01	TCGA-AC-A3W7	Tumor	7.7121	BRCA	66	FEMALE	II	0	471	0	471	0	471	0	471	0.619879	0.3095	NA	Inflammatory	C3	BRCA.LumA	0.14593	0.42	0.01	0.0399521	-0.4585	-0.176	-0.3468	-0.1769	-0.4142	0.5497	NA	NA	0	0	71	0.145361	7	8	NA	0	1	2.83899	18	0.982223	1.09868
TCGA-AC-A3YI-01	TCGA-AC-A3YI	Tumor	9.7401	BRCA	74	FEMALE	III	0	707	0	707	0	707	0	707	0.58354	0.281	0.315789	Wound Healing	C1	BRCA.Normal	0.348133	0	0.06	1.26114	-0.956	-0.0645	0.1224	0.135	-0.3618	0.828	4	0	0.0660024	0.26401	79	0.0571355	0	3	0.946894	1.31267	4	1.90615	7	0.97957	1.43905
TCGA-AC-A3YJ-01	TCGA-AC-A3YJ	Tumor	5.1215	BRCA	66	FEMALE	II	0	754	0	754	0	754	0	754	0.680161	0.2942	1.05263	Inflammatory	C3	BRCA.LumA	0.184555	0.03	0.05	10.3298	-0.8014	-0.076	0.1683	-0.5216	-0.3738	-0.1663	10	44	0.242745	0.331016	63	0.0443027	1	3	NA	0	1	1.8867	7	0.96957	1.59058
TCGA-AC-A4ZE-01	TCGA-AC-A4ZE	Tumor	6.2915	BRCA	63	FEMALE	II	0	890	0	890	0	890	0	890	0.421765	0.3411	1.89474	Inflammatory	C3	BRCA.LumA	0.0858714	0.25	0.02	1.03964	-0.073	-0.142	-0.4551	-0.2661	-0.5152	-0.0572	33	41	0.151744	0.953818	147	0.345444	5	13	NA	NA	NA	2.83321	17	1	0.971678
TCGA-AC-A5EH-01	TCGA-AC-A5EH	Tumor	8.233	BRCA	76	FEMALE	II	0	511	0	511	0	511	0	511	0.69755	0.3111	4.68421	Wound Healing	C1	BRCA.Her2	0.227954	0.58	0.08	1.94002	0.0464	0.1105	0.2164	-0.6509	0.1451	0.6513	67	7	0.99069	2.74168	250	0.749628	21	37	NA	NA	NA	2.45831	12	0.989297	5.33256
TCGA-AC-A5XS-01	TCGA-AC-A5XS	Tumor	8.6565	BRCA	74	FEMALE	II	0	588	0	588	0	588	0	588	0.525087	0.3059	16.8158	IFN-gamma Dominant	C2	BRCA.LumA	0.36183	0.52	0.08	4.07898	-0.1539	0.0305	0.5853	1.4765	1.4884	0.1692	178	92	3.03789	8.56548	77	0.260251	8	25	0.431433	1.13858	14	3.05984	24	0.962802	4.20163
TCGA-AC-A5XU-01	TCGA-AC-A5XU	Tumor	7.4465	BRCA	74	FEMALE	II	0	455	0	455	0	455	0	455	0.442065	0.3039	2.36842	Wound Healing	C1	BRCA.LumA	0.118243	0.22	0.6	1.8838	0.2083	-0.017	-0.3576	-0.0985	-0.4683	0.347	29	4	0.551883	1.12676	515	0.713736	4	23	0.863349	4.03428	107	1.38629	4	1	2.50193
TCGA-AC-A62V-01	TCGA-AC-A62V	Tumor	8.3057	BRCA	58	MALE	IV	1	348	1	348	NA	NA	1	348	0.665196	0.3584	2.68421	Wound Healing	C1	BRCA.LumB	0.108472	0.34	0.07	0.279981	0.4018	0.2805	-0.4055	-1.4086	-1.1163	0.1582	26	5	0.439175	1.38687	441	0.500509	18	28	NA	NA	NA	1.09861	3	1	3.45228
TCGA-AC-A62X-01	TCGA-AC-A62X	Tumor	8.0673	BRCA	72	FEMALE	II	0	417	0	417	0	417	0	417	0.42983	0.3234	2.13158	IFN-gamma Dominant	C2	BRCA.Basal	0.0399397	0.21	0.08	0.224489	0.6016	0.145	-1.1772	-1.6206	2.6291	-0.1327	33	0	0.289057	1.13399	173	0.864475	25	24	NA	NA	NA	NA	0	NA	1.79677
TCGA-AC-A62Y-01	TCGA-AC-A62Y	Tumor	7.4758	BRCA	79	FEMALE	II	0	530	0	530	NA	NA	0	530	0.639346	0.2991	2.36842	Lymphocyte Depleted	C4	BRCA.LumA	0.232617	0.45	0.06	0.0745038	-0.2815	-0.033	0.5381	-0.2813	1.0396	0.1418	28	35	0.358478	1.23227	75	0.569164	18	15	NA	NA	NA	1.74787	6	0.975504	1.10116
TCGA-AC-A6IV-01	TCGA-AC-A6IV	Tumor	8.7373	BRCA	47	FEMALE	II	0	568	0	568	0	568	0	568	0.600812	0.3393	0.710526	TGF-beta Dominant	C6	BRCA.LumA	0.412268	0.7	0.06	1.24317	-0.1619	-0.098	0.9094	1.035	0.6153	0.6121	7	NA	0.0911833	0.319142	59	0.123799	5	12	0.881529	1.41877	5	3.82964	48	0.989263	2.45952
TCGA-AC-A6IW-01	TCGA-AC-A6IW	Tumor	4.809	BRCA	73	FEMALE	II	0	413	0	413	0	413	0	413	0.600551	0.3474	4.34211	IFN-gamma Dominant	C2	BRCA.Basal	0.501145	0.46	0.39	14.9479	0.8906	0.296	1.271	1.5366	1.3345	-0.2785	73	2	1.05062	2.539	302	0.672649	12	31	0.833652	2.64939	24	4.04376	63	0.976015	2.18039
TCGA-AC-A6IX-01	TCGA-AC-A6IX	Tumor	7.1789	BRCA	49	FEMALE	III	0	373	0	373	0	373	0	373	0.632157	0.3363	1.78947	Wound Healing	C1	BRCA.LumA	0.508243	0.5	0	12.2649	-0.2583	-0.102	0.2633	0.6145	0.7023	0.4435	29	NA	0.118225	0.51589	178	0.191158	4	24	0.884651	3.80759	74	3.02803	21	0.994583	1.69995
TCGA-AC-A6IX-06	TCGA-AC-A6IX	Tumor	5.5348	BRCA	49	FEMALE	III	0	373	0	373	0	373	0	373	NA	NA	NA	NA	NA	NA	NA	NA	NA	NA	NA	NA	NA	NA	NA	NA	NA	NA	NA	NA	NA	NA	NA	NA	NA	NA	NA	NA	NA	NA	NA
TCGA-AC-A6NO-01	TCGA-AC-A6NO	Tumor	6.7633	BRCA	43	FEMALE	II	0	51	0	51	0	51	0	51	0.646074	0.331	1	Wound Healing	C1	BRCA.LumA	0.116109	0.23	0.11	2.8206	0.0178	0.0155	-0.656	-0.1931	-1.1061	0.1556	14	4	0.261417	0.479264	77	0.174947	7	6	NA	NA	NA	0.693147	2	1	1.57582
TCGA-AC-A7VB-01	TCGA-AC-A7VB	Tumor	5.3459	BRCA	51	FEMALE	II	0	250	0	250	0	250	0	250	0.659635	0.3405	1.15789	IFN-gamma Dominant	C2	BRCA.LumB	0.0614431	0.12	0.01	0.230472	0.5953	0.197	-1.4323	-1.5426	1.2338	-0.3181	9	74	0.134689	0.471413	422	0.351456	5	24	0.629797	1.12844	6	NA	0	NA	1.10438
TCGA-AC-A7VC-01	TCGA-AC-A7VC	Tumor	9.0682	BRCA	56	FEMALE	II	0	1	0	1	0	1	0	1	0.375105	0.3371	0.921053	Lymphocyte Depleted	C4	BRCA.Basal	0.110442	0.16	0.6	0.0198886	0.4233	0.3605	-0.0622	-1.3968	-1.016	0.9222	2	NA	0.13783	0.275659	84	0.624643	1	8	NA	NA	NA	0	1	NA	2.78572
TCGA-AC-A8OP-01	TCGA-AC-A8OP	Tumor	6.3198	BRCA	72	FEMALE	I	0	614	0	614	0	614	0	614	0.479951	0.3014	6.10526	Inflammatory	C3	BRCA.LumA	0.227973	0.58	0.05	0.342406	-0.2923	-0.1745	-0.1309	0.3968	0.0176	0.3306	65	155	1.09214	2.81772	245	0.428092	18	36	NA	NA	NA	2.62505	15	0.96935	3.05552
TCGA-AC-A8OQ-01	TCGA-AC-A8OQ	Tumor	7.4007	BRCA	72	FEMALE	II	0	34	0	34	0	34	0	34	0.444534	0.3364	2.02632	Wound Healing	C1	BRCA.Basal	0.469419	0.78	0.12	1.36049	0.5775	0.086	0.6445	1.5927	0.5807	0.5381	41	1	0.424516	1.42213	460	0.661932	19	71	0.750161	4.21075	274	3.84002	48	0.991945	5.50335
TCGA-AC-A8OR-01	TCGA-AC-A8OR	Tumor	8.1218	BRCA	75	FEMALE	I	0	40	0	40	0	40	0	40	0.598725	0.3115	1.28947	Lymphocyte Depleted	C4	BRCA.LumA	0.10474	0.16	0.01	0.0457143	-0.7501	-0.142	-0.2794	-1.7248	-0.2938	-0.162	10	77	0.224103	0.291334	80	0.0328366	1	4	NA	NA	NA	NA	0	NA	1.21622
TCGA-AC-A8OS-01	TCGA-AC-A8OS	Tumor	7.1896	BRCA	71	FEMALE	II	0	70	0	70	0	70	0	70	0.667184	0.3361	1.68421	Inflammatory	C3	BRCA.LumA	0.26575	0.54	0.01	2.12312	-0.7602	-0.2695	0.3196	1.0926	-0.1277	0.5089	20	34	0.447027	0.84935	67	0.134449	8	7	0.909434	1.46368	5	3.2761	28	0.983162	1.54773
TCGA-AN-A03X-01	TCGA-AN-A03X	Tumor	8.1947	BRCA	74	FEMALE	II	0	10	0	10	0	10	0	10	NA	0.271	1.02632	Wound Healing	C1	BRCA.LumA	0.169775	0.44	0.11	NA	-0.7321	-0.194	-0.1496	-1.5925	0.43	0.7429	18	2	0.242368	1.03007	116	0.30722	13	12	NA	NA	NA	0	1	NA	0.804581
TCGA-AN-A03Y-01	TCGA-AN-A03Y	Tumor	6.1542	BRCA	66	FEMALE	II	0	10	0	10	0	10	0	10	NA	0.2659	1.05263	Wound Healing	C1	BRCA.LumB	0.149549	0.33	0.03	NA	0.5056	0.12	-0.107	0.3627	-0.1312	-0.0451	15	1	0.345872	0.749388	156	0.946927	21	10	NA	NA	NA	3.34788	30	0.984323	1.87137
TCGA-AN-A041-01	TCGA-AN-A041	Tumor	7.0071	BRCA	29	FEMALE	II	0	7	0	7	0	7	0	7	NA	0.2731	0.736842	Wound Healing	C1	BRCA.LumA	0.116011	0.39	0.31	NA	-0.1037	-0.0065	-0.2371	-0.8821	-0.1265	0.4583	13	8	0.19698	0.675361	203	0.608139	13	17	0.979125	2.03603	8	1.90615	7	0.97957	1.36497
TCGA-AN-A046-01	TCGA-AN-A046	Tumor	6.5714	BRCA	68	FEMALE	II	0	10	0	10	0	10	0	10	NA	0.2695	169.026	IFN-gamma Dominant	C2	BRCA.LumA	0.318569	0.61	0.12	NA	-0.2187	-0.0005	0.4822	0.7946	1.1064	0.4907	1995	12	35.1254	151.468	80	0.141589	7	8	NA	NA	NA	4.23921	73	0.988055	0.952941
TCGA-AN-A049-01	TCGA-AN-A049	Tumor	7.4342	BRCA	62	FEMALE	II	0	19	0	19	NA	NA	0	19	NA	0.2375	0.947368	IFN-gamma Dominant	C2	BRCA.LumA	0.172007	0.31	0.03	NA	0.2674	0.131	0.1308	0.1126	1.7438	0.4833	17	36	0.201666	0.777856	210	0.379643	9	40	0.819412	0.900216	3	2.86792	20	0.957336	1.50674
TCGA-AN-A04A-01	TCGA-AN-A04A	Tumor	7.6343	BRCA	36	FEMALE	III	0	90	0	90	NA	NA	0	90	NA	0.2812	0.947368	Wound Healing	C1	BRCA.LumA	0.115856	0.44	0.09	NA	-0.0561	0.042	-0.27	-0.3114	0.1659	0.7116	23	0	0.361416	1.00084	231	0.5433	12	43	NA	0	1	2.36938	11	0.988109	2.10113
TCGA-AN-A04C-01	TCGA-AN-A04C	Tumor	6.2161	BRCA	51	FEMALE	II	0	54	0	54	NA	NA	0	54	NA	0.2757	2.02632	Wound Healing	C1	BRCA.Her2	0.18599	0.36	0.13	NA	0.6742	0.2605	-0.282	0.0904	-0.3036	-0.0411	41	8	0.621775	1.75227	344	0.767167	15	35	0.629691	1.97439	23	2.78779	17	0.983967	2.10822
TCGA-AN-A04D-01	TCGA-AN-A04D	Tumor	5.3277	BRCA	58	FEMALE	II	0	52	0	52	NA	NA	0	52	NA	0.2756	2.92105	Wound Healing	C1	BRCA.Basal	0.0377482	0.09	0.03	NA	1.2499	0.2325	-1.1551	-1.1631	-1.1574	-0.3185	24	18	0.971191	2.11377	171	0.369397	4	61	NA	NA	NA	1.09861	3	1	1.7573
TCGA-AN-A0AJ-01	TCGA-AN-A0AJ	Tumor	6.6203	BRCA	79	FEMALE	II	0	303	0	303	0	303	0	303	NA	0.252	2.5	IFN-gamma Dominant	C2	BRCA.LumB	0.190279	0.36	0.17	32.5834	1.0801	0.3095	0.5355	1.0608	0.5327	0.1189	40	62	0.630473	2.07155	468	0.728742	15	40	0.791497	2.66521	29	4.23766	72	0.990879	1.73142
TCGA-AN-A0AK-01	TCGA-AN-A0AK	Tumor	5.7621	BRCA	76	FEMALE	II	0	224	0	224	0	224	0	224	NA	0.8283	38.3421	Wound Healing	C1	BRCA.LumB	0.167705	0.31	0.18	2.51368	0.9204	0.261	-0.3124	-0.2438	-0.5159	-0.2714	287	990	11.0533	30.6738	113	0.647196	9	16	0.744369	1.54787	8	2.64533	16	0.954101	2.76379
TCGA-AN-A0AL-01	TCGA-AN-A0AL	Tumor	8.07	BRCA	41	FEMALE	III	0	227	0	227	0	227	0	227	NA	0.3054	2.47368	IFN-gamma Dominant	C2	BRCA.Basal	0.192378	0.22	0.22	5.0714	0.7884	0.212	0.4595	1.3539	1.0619	0.6675	24	26	0.459806	2.08445	176	0.880262	6	66	0.825074	3.91492	115	3.14458	25	0.976919	4.03328
TCGA-AN-A0AM-01	TCGA-AN-A0AM	Tumor	7.5565	BRCA	56	FEMALE	II	0	5	0	5	0	5	0	5	NA	0.2894	1.57895	IFN-gamma Dominant	C2	BRCA.LumB	0.26661	0.66	0.38	7.02378	0.6273	0.2825	0.1131	0.3458	0.9425	0.3401	53	7	0.78657	2.21925	783	0.591543	20	44	0.841108	2.99043	35	3.52138	35	0.990445	2.76532
TCGA-AN-A0AR-01	TCGA-AN-A0AR	Tumor	4.6781	BRCA	55	FEMALE	II	0	10	0	10	0	10	0	10	NA	0.2932	3.71053	Wound Healing	C1	BRCA.Basal	0.120587	0.09	0.06	4.74462	0.8812	0.2525	-0.5439	-0.8903	-1.4938	-0.1127	44	29	0.814194	3.01553	611	0.945744	9	75	NA	NA	NA	1.09861	3	1	6.42427
TCGA-AN-A0AS-01	TCGA-AN-A0AS	Tumor	8.6946	BRCA	70	FEMALE	III	0	10	0	10	0	10	0	10	NA	0.2944	0.894737	TGF-beta Dominant	C6	BRCA.LumA	0.116549	0.44	0.36	1.03319	-0.1725	-0.0915	0.1633	-1.2846	-0.2846	0.6386	19	4	0.180474	1.08284	245	0.639953	22	21	NA	NA	NA	1.67699	6	0.935945	1.34545
TCGA-AN-A0AT-01	TCGA-AN-A0AT	Tumor	6.0088	BRCA	62	FEMALE	II	0	10	0	10	0	10	0	10	NA	0.2819	3.34211	Wound Healing	C1	BRCA.Basal	0.334098	0.36	0.12	9.53754	1.2488	0.511	0.0733	0.6699	-0.4788	0.1397	68	82	0.587267	3.10413	481	0.932617	7	67	0.86814	3.41337	51	3.64723	41	0.982136	5.9872
TCGA-AN-A0FD-01	TCGA-AN-A0FD	Tumor	7.3558	BRCA	71	FEMALE	II	0	196	0	196	0	196	0	196	NA	0.3047	1.05263	IFN-gamma Dominant	C2	BRCA.LumA	0.1098	0.24	0.1	NA	-0.0345	0.1355	-0.2467	0.0096	1.1729	0.5692	12	0	0.329317	0.87818	304	0.427183	4	20	0.713537	2.29679	25	2.88758	19	0.980689	1.74133
TCGA-AN-A0FF-01	TCGA-AN-A0FF	Tumor	6.6663	BRCA	32	FEMALE	I	0	172	0	172	0	172	0	172	NA	0.2735	0.684211	IFN-gamma Dominant	C2	BRCA.LumB	0.183308	0.26	0.05	13.291	0.2492	-0.0495	0.354	0.4921	1.4766	0.4341	12	0	0.139888	0.475619	88	0.150892	3	11	0.945398	1.52156	5	3.38927	30	0.996493	1.87289
TCGA-AN-A0FJ-01	TCGA-AN-A0FJ	Tumor	5.2518	BRCA	59	FEMALE	IV	0	242	0	242	NA	NA	0	242	NA	0.2694	3.15789	Wound Healing	C1	BRCA.Basal	0.122604	0.19	0.2	4.13741	0.7742	0.1795	-0.3976	-0.4029	-1.1654	0.1015	48	27	0.606857	2.22514	709	0.871986	11	27	NA	NA	NA	1.73287	6	0.967132	3.51398
TCGA-AN-A0FK-01	TCGA-AN-A0FK	Tumor	6.1773	BRCA	88	FEMALE	III	0	213	0	213	0	213	0	213	NA	0.2848	1.13158	Wound Healing	C1	BRCA.LumA	0.117183	0.3	0.03	0.102727	-0.1007	-0.027	-0.6572	-0.6918	0.1186	0.1117	19	122	0.569325	0.882454	67	0.621574	21	9	0.377627	0.869518	10	1.09861	3	1	1.11229
TCGA-AN-A0FL-01	TCGA-AN-A0FL	Tumor	4.9208	BRCA	62	FEMALE	II	0	231	0	231	0	231	0	231	NA	0.2919	5.13158	IFN-gamma Dominant	C2	BRCA.Basal	0.0348339	0.06	0.13	8.88777	-0.0044	0.012	-0.8532	-1.2146	0.8761	-0.1192	63	108	1.14689	4.18613	536	0.544049	7	57	NA	NA	NA	0.693147	2	1	2.16335
TCGA-AN-A0FN-01	TCGA-AN-A0FN	Tumor	9.127	BRCA	61	FEMALE	I	0	218	0	218	0	218	0	218	NA	0.3094	0.578947	TGF-beta Dominant	C6	BRCA.LumA	0.531944	0.82	0.02	3.0578	-0.4496	-0.0615	0.9153	1.8788	0.4832	0.8583	16	49	0.267242	0.920501	57	0.112771	3	3	0.859444	4.02403	108	4.94181	147	0.990257	1.3677
TCGA-AN-A0FS-01	TCGA-AN-A0FS	Tumor	7.0105	BRCA	55	FEMALE	I	0	210	0	210	0	210	0	210	NA	0.3024	1.39474	Wound Healing	C1	BRCA.LumA	0.0904668	0.36	0.04	0.867539	-0.5535	-0.0925	-0.4112	-0.7797	-0.2108	0.4477	39	5	0.684872	1.54841	187	0.138444	3	12	NA	NA	NA	2.43079	12	0.978222	1.06874
TCGA-AN-A0FT-01	TCGA-AN-A0FT	Tumor	7.7083	BRCA	63	FEMALE	II	0	214	0	214	0	214	0	214	NA	0.2927	3.02632	Wound Healing	C1	BRCA.LumA	0.0921252	0.38	0.12	NA	-0.3531	0.046	-0.0274	-0.5628	-0.2001	0.3182	28	24	0.907917	2.1735	537	0.725443	16	57	NA	NA	NA	2.73634	16	0.986926	2.19353
TCGA-AN-A0FV-01	TCGA-AN-A0FV	Tumor	6.8735	BRCA	58	FEMALE	II	0	10	0	10	0	10	0	10	NA	0.2554	2.42105	Lymphocyte Depleted	C4	BRCA.Her2	0.123011	0.45	0.07	0.11142	0.2181	0.0995	-0.4677	-2.0272	0.1636	0.4722	40	98	0.666352	1.99906	286	0.943004	17	35	NA	NA	NA	NA	0	NA	5.15697
TCGA-AN-A0FW-01	TCGA-AN-A0FW	Tumor	7.3392	BRCA	67	FEMALE	III	0	11	0	11	0	11	0	11	NA	0.3358	2.84211	Wound Healing	C1	BRCA.LumA	0.125137	0.35	0.1	0.0195997	0.28	0.039	-0.3952	0.2961	-0.9014	0.1148	55	8	0.834164	2.78055	252	0.875088	18	23	NA	0	1	3.31949	28	0.996185	4.17389
TCGA-AN-A0FX-01	TCGA-AN-A0FX	Tumor	7.5315	BRCA	52	FEMALE	II	0	10	0	10	0	10	0	10	NA	0.3678	3.05263	Wound Healing	C1	BRCA.Basal	0.122848	0.5	0.06	1.20955	0.5817	0.125	-0.3862	0.0395	-0.3279	0.5078	59	NA	0.869988	3.10296	313	0.680535	11	59	0.703129	1.80349	13	3.02803	21	0.994583	2.79139
TCGA-AN-A0FY-01	TCGA-AN-A0FY	Tumor	7.6075	BRCA	55	FEMALE	I	0	10	0	10	0	10	0	10	NA	0.2826	1.60526	Wound Healing	C1	BRCA.LumB	0.0822923	0.26	0.24	5.16104	0.8197	0.241	-0.3593	-0.7202	-0.3054	0.3093	23	4	0.249832	1.2214	309	0.903086	15	42	NA	NA	NA	2.81336	17	0.992991	1.52507
TCGA-AN-A0FZ-01	TCGA-AN-A0FZ	Tumor	6.7409	BRCA	45	FEMALE	III	0	10	0	10	0	10	0	10	NA	0.2641	1.47368	Wound Healing	C1	BRCA.LumA	0.0673241	0.17	0.59	0.183952	0.0194	-0.029	-0.7722	-1.8938	-0.528	0.2275	36	2	0.403179	1.47832	440	0.635876	15	28	NA	NA	NA	1.38629	4	1	4.49223
TCGA-AN-A0G0-01	TCGA-AN-A0G0	Tumor	6.1392	BRCA	56	FEMALE	II	0	16	0	16	0	16	0	16	NA	0.3083	1.13158	Wound Healing	C1	BRCA.Basal	0.168836	NA	NA	1.71452	0.9909	0.133	-0.1516	-0.3124	-0.4502	0.4722	18	0	0.199755	0.856092	NA	NA	NA	NA	0.733078	2.9509	56	2.99573	20	1	4.04169
TCGA-AN-A0XL-01	TCGA-AN-A0XL	Tumor	8.1363	BRCA	61	FEMALE	II	0	163	0	163	0	163	0	163	0.436082	NA	NA	Wound Healing	C1	BRCA.LumA	0.147554	0.48	0.08	NA	-0.0774	-0.089	-0.213	-0.6336	-0.6826	0.4301	15	98	0.272634	0.848196	81	0.343689	12	20	NA	NA	NA	1.56071	5	0.969724	1.90574
TCGA-AN-A0XN-01	TCGA-AN-A0XN	Tumor	9.1051	BRCA	68	FEMALE	III	0	10	0	10	0	10	0	10	0.579536	0.3135	3.89474	TGF-beta Dominant	C6	BRCA.LumA	0.150794	0.53	0.22	NA	-0.1033	-0.037	0.6593	-0.6881	0.6909	0.8499	68	32	0.845415	3.6271	541	0.585179	10	71	NA	NA	NA	1.90615	7	0.97957	1.57571
TCGA-AN-A0XO-01	TCGA-AN-A0XO	Tumor	8.0823	BRCA	59	FEMALE	III	0	375	0	375	0	375	0	375	0.59638	0.3185	1	Wound Healing	C1	BRCA.LumA	0.0618911	0.33	0.53	NA	-0.0904	-0.0275	-1.0473	-1.8714	-0.4466	0.6176	19	6	0.25181	0.944288	110	0.336998	3	23	NA	NA	NA	0	1	NA	2.02796
TCGA-AN-A0XP-01	TCGA-AN-A0XP	Tumor	7.3316	BRCA	69	FEMALE	III	0	9	0	9	0	9	0	9	0.685745	0.2804	0.921053	IFN-gamma Dominant	C2	BRCA.LumA	0.085892	0.42	0.15	NA	-0.5818	-0.1835	-0.4953	-1.4982	2.3432	0.3072	13	1	0.137145	0.685724	82	0.351375	14	5	NA	NA	NA	1.73287	6	0.967132	1.12823
TCGA-AN-A0XR-01	TCGA-AN-A0XR	Tumor	6.9041	BRCA	55	FEMALE	III	0	10	0	10	0	10	0	10	0.854792	0.2961	1.07895	IFN-gamma Dominant	C2	BRCA.LumB	0.0424645	0.15	0	NA	0.4489	0.0625	-0.9292	-1.7714	2.2601	0.0951	15	5	0.161843	0.78224	140	0.120087	5	10	NA	NA	NA	1.47508	5	0.916516	1.04681
TCGA-AN-A0XS-01	TCGA-AN-A0XS	Tumor	8.4252	BRCA	63	FEMALE	III	0	10	0	10	0	10	0	10	0.634639	0.2944	1	Inflammatory	C3	BRCA.LumA	0.215172	0.55	0.08	NA	-0.5168	-0.1335	0.3377	1.3433	-0.0447	0.5131	8	45	0.106811	0.640865	66	0.468272	16	9	0.766878	3.70273	125	3.73483	47	0.970049	1.57245
TCGA-AN-A0XT-01	TCGA-AN-A0XT	Tumor	6.3872	BRCA	54	FEMALE	III	0	10	0	10	0	10	0	10	0.7049	0.2982	0.5	Inflammatory	C3	BRCA.LumA	0.0938736	0.19	0.04	NA	-0.7785	-0.215	-0.6806	-0.4039	-0.3506	-0.0198	5	NA	0.188161	0.295681	227	0.950514	8	35	NA	NA	NA	1.51571	5	0.941762	1.52312
TCGA-AN-A0XU-01	TCGA-AN-A0XU	Tumor	7.4352	BRCA	54	FEMALE	II	0	10	0	10	0	10	0	10	0.563617	0.3016	3.26316	Wound Healing	C1	BRCA.Basal	0.166928	0.39	0.32	NA	1.1818	0.2455	0.1717	0.4686	0.225	0.1668	60	72	0.75039	3.18916	487	0.797952	9	84	0.744014	3.22213	76	2.54612	14	0.964783	2.14919
TCGA-AN-A0XV-01	TCGA-AN-A0XV	Tumor	7.3134	BRCA	67	FEMALE	III	0	162	0	162	0	162	0	162	0.753053	0.2715	0.894737	Wound Healing	C1	BRCA.LumA	0.174524	0.48	0.03	NA	0.056	-0.0225	-0.0768	0.6348	0.2768	0.3508	14	27	0.2569	0.834926	208	0.0908349	1	7	0.851847	3.05261	36	3.66204	44	0.967722	1.63886
TCGA-AN-A0XW-01	TCGA-AN-A0XW	Tumor	8.2587	BRCA	36	FEMALE	III	0	170	0	170	0	170	0	170	0.655625	0.2638	7	Wound Healing	C1	BRCA.LumA	0.27195	0.49	0.02	NA	0.4515	0.063	0.8382	1.0054	0.674	0.6988	148	1	2.52561	8.01882	301	0.249493	6	26	0.750407	2.88918	47	3.86388	59	0.947601	1.7143
TCGA-AO-A03L-01	TCGA-AO-A03L	Tumor	7.1024	BRCA	34	FEMALE	III	0	2442	0	2442	0	2442	0	2442	0.661209	0.2649	0.789474	IFN-gamma Dominant	C2	BRCA.LumA	0.224624	0.49	0.26	19.8723	0.7071	0.1665	0.0042	0.5468	1.4399	0.4307	19	12	0.224379	0.897515	334	0.666726	19	32	0.841831	3.0841	39	3.66903	41	0.988006	1.46689
TCGA-AO-A03M-01	TCGA-AO-A03M	Tumor	6.8758	BRCA	29	FEMALE	I	0	1866	0	1866	0	1866	0	1866	0.686391	NA	NA	IFN-gamma Dominant	C2	BRCA.LumA	0.340167	0.69	0.03	NA	0.4247	0.0925	0.5623	1.3742	1.5449	0.4026	408	NA	6.99341	19.4444	179	0.405854	13	22	0.486202	1.88219	48	4.86829	138	0.988033	1.57551
TCGA-AO-A03N-01	TCGA-AO-A03N	Tumor	7.1589	BRCA	59	FEMALE	II	0	2031	0	2031	1	1645	1	1645	0.688065	NA	NA	Wound Healing	C1	BRCA.LumB	0.0812297	0.37	0.23	NA	0.2349	0.1485	-0.7962	-1.1023	-0.3849	0.2124	34	NA	0.887189	2.43262	239	0.637968	19	19	NA	NA	NA	1.34738	4	0.971927	2.70877
TCGA-AO-A03O-01	TCGA-AO-A03O	Tumor	5.845	BRCA	69	FEMALE	II	1	2483	0	2483	0	2483	0	2483	NA	0.2729	1.86842	IFN-gamma Dominant	C2	BRCA.LumB	0.184395	0.35	0.16	1.99488	0.6844	0.079	0.1257	0.4803	2.5175	-0.186	NA	NA	0.534639	1.90094	661	0.754866	22	46	0.749921	2.35137	23	3.07493	25	0.955281	1.32748
TCGA-AO-A03P-01	TCGA-AO-A03P	Tumor	5.3579	BRCA	54	FEMALE	II	1	2911	1	2911	NA	NA	1	1922	NA	0.239	1.55263	IFN-gamma Dominant	C2	BRCA.LumB	0.0810354	0.22	0.35	1.99454	0.2698	0.1325	-0.4564	-0.6144	0.906	-0.1357	15	46	0.508896	0.989519	447	0.52142	9	25	0.944537	3.00179	24	2.04319	8	0.982568	1.40268
TCGA-AO-A03R-01	TCGA-AO-A03R	Tumor	8.0739	BRCA	57	FEMALE	II	0	2091	0	2091	0	2091	0	2091	NA	0.2568	1.07895	Wound Healing	C1	BRCA.Normal	0.239826	0.38	0	NA	0.8332	0.2045	0.1392	1.3274	-0.1978	-0.0219	18	9	0.375801	0.982864	94	0.280491	6	13	0.742803	1.02974	4	3.37459	32	0.973702	0.893711
TCGA-AO-A03T-01	TCGA-AO-A03T	Tumor	6.8124	BRCA	42	FEMALE	II	0	2124	0	2124	0	2124	0	2124	NA	0.2639	2.55263	IFN-gamma Dominant	C2	BRCA.Normal	0.249996	0.47	0.04	0.466563	0.2826	0.1415	-0.2315	0.3473	0.9723	0.0201	47	151	0.609352	2.35431	125	0.320127	6	43	0.967486	0.67061	2	2.96787	21	0.974822	3.02499
TCGA-AO-A03U-01	TCGA-AO-A03U	Tumor	9.6627	BRCA	31	FEMALE	I	1	1793	0	1793	0	1793	1	1614	0.618806	NA	NA	Inflammatory	C3	BRCA.Normal	0.339404	0.71	0.07	NA	-0.7136	-0.2725	1.0824	0.4946	0.1934	0.7125	3	96	0.0868963	0.115862	47	0.033895	0	0	0.948534	0.657473	2	2.83413	18	0.98054	0.918943
TCGA-AO-A03V-01	TCGA-AO-A03V	Tumor	7.0591	BRCA	41	FEMALE	I	0	1351	0	1351	0	1351	0	1351	NA	0.2742	1.57895	Wound Healing	C1	BRCA.LumA	0.0952678	0.27	0.09	0.48376	-0.3556	-0.0525	-0.5483	0.019	0.2018	0.1791	31	1	0.269157	1.46541	446	0.336941	7	41	NA	NA	NA	2.83899	18	0.982223	1.92083
TCGA-AO-A0J2-01	TCGA-AO-A0J2	Tumor	8.0168	BRCA	41	FEMALE	I	0	997	0	997	0	997	0	997	NA	0.2894	2.34211	IFN-gamma Dominant	C2	BRCA.Her2	0.175586	0.34	0.15	5.52473	1.0221	0.3905	-0.1057	0.4457	1.1853	0.0466	25	78	0.754324	1.47722	528	0.829001	9	83	0.970951	0.673012	2	3.27082	31	0.952483	0.815657
TCGA-AO-A0J3-01	TCGA-AO-A0J3	Tumor	3.6612	BRCA	67	FEMALE	II	0	651	0	651	0	651	0	651	NA	0.288	2.23684	Lymphocyte Depleted	C4	BRCA.LumB	0.072289	0.11	0.11	3.37796	0.2641	0.02	-0.9111	-1.1205	0.7352	-0.5693	45	174	0.552889	2.12426	320	0.79477	11	39	NA	NA	NA	1.47508	5	0.916516	4.01992
TCGA-AO-A0J4-01	TCGA-AO-A0J4	Tumor	6.9228	BRCA	41	FEMALE	I	0	1587	0	1587	0	1587	0	1587	NA	0.2752	2.78947	IFN-gamma Dominant	C2	BRCA.Basal	0.381471	0.55	0.53	4.15443	0.8503	0.1825	0.5052	1.6183	1.1325	0.459	58	75	0.825729	2.58728	293	0.696758	16	52	0.897936	4.12612	99	4.95726	148	0.992005	3.07009
TCGA-AO-A0J5-01	TCGA-AO-A0J5	Tumor	8.0428	BRCA	48	FEMALE	IV	1	792	1	792	NA	NA	1	792	NA	0.277	1.42105	Wound Healing	C1	BRCA.LumA	0.14746	0.36	0.16	0.233807	-0.2273	-0.0995	-0.0408	-0.4451	-0.4658	0.7027	22	5	0.414223	1.27029	159	0.245028	3	18	NA	NA	NA	2.91249	19	0.989151	1.84878
TCGA-AO-A0J6-01	TCGA-AO-A0J6	Tumor	6.6465	BRCA	61	FEMALE	II	0	1140	0	1140	0	1140	0	1140	NA	0.2929	3.34211	IFN-gamma Dominant	C2	BRCA.Basal	0.291437	0.34	0.09	5.57958	0.8107	0.236	0.3595	0.4292	1.4903	0.0185	40	188	0.583169	2.69369	368	0.573454	2	73	0.782863	1.80261	10	3.77405	57	0.933467	3.1528
TCGA-AO-A0J7-01	TCGA-AO-A0J7	Tumor	5.7309	BRCA	71	FEMALE	II	0	618	0	618	0	618	0	618	NA	0.2727	0.578947	Wound Healing	C1	BRCA.LumB	0.085589	0.13	0.15	1.02288	0.5019	0.1425	-0.9463	-1.5421	-1.317	-0.0078	10	1	0.132993	0.452175	58	0.815142	12	4	NA	NA	NA	0.693147	2	1	0.531338
TCGA-AO-A0J8-01	TCGA-AO-A0J8	Tumor	7.7846	BRCA	61	FEMALE	II	0	680	0	680	0	680	0	680	NA	0.2595	0.763158	IFN-gamma Dominant	C2	BRCA.LumA	0.168687	0.26	0	0.395899	-0.431	-0.112	0.1831	0.1952	1.0461	0.4233	10	3	0.192116	0.548902	72	0.130784	5	4	0.83242	1.15398	4	3.80569	47	0.988453	1.46489
TCGA-AO-A0J9-01	TCGA-AO-A0J9	Tumor	8.3109	BRCA	61	FEMALE	III	0	1613	0	1613	1	1066	1	1066	NA	0.2677	3.07895	Wound Healing	C1	BRCA.LumA	0.319722	0.62	0.04	0.499029	-0.0526	0.076	0.7926	0.9007	0.2484	0.4104	48	96	0.85064	2.71656	86	0.433718	15	9	NA	0	1	3.65334	43	0.971324	2.01197
TCGA-AO-A0JA-01	TCGA-AO-A0JA	Tumor	7.176	BRCA	36	FEMALE	III	0	655	0	655	1	143	1	143	0.692738	0.2673	0.921053	Wound Healing	C1	BRCA.LumA	0.14364	0.34	0.04	0.0943849	0.204	-0.098	0.3328	0.0088	0.6828	0.5318	11	11	0.311037	0.653178	143	0.947063	9	37	0.890132	1.43261	5	3.11024	24	0.978661	1.66978
TCGA-AO-A0JB-01	TCGA-AO-A0JB	Tumor	7.1159	BRCA	50	FEMALE	III	0	1542	0	1542	0	1542	0	1542	0.576951	0.2855	2.5	Wound Healing	C1	BRCA.Normal	0.0644009	0.27	0.06	0.332881	-0.0355	0.021	-0.0694	0.5795	-0.0646	0.2001	20	56	0.797493	2.66854	317	0.493131	5	68	0.860876	0.945769	3	0.693147	2	1	1.93503
TCGA-AO-A0JC-01	TCGA-AO-A0JC	Tumor	6.8129	BRCA	64	FEMALE	II	0	1547	0	1547	0	1547	0	1547	0.731772	0.2592	0.263158	IFN-gamma Dominant	C2	BRCA.LumA	0.879216	NA	NA	23.4242	-0.0547	-0.1095	1.6484	3.8104	0.7509	-0.2378	72	NA	1.10283	3.48732	59	6.09108e-05	NA	NA	0.900442	3.36556	42	6.42683	708	0.979335	2.46468
TCGA-AO-A0JD-01	TCGA-AO-A0JD	Tumor	5.3747	BRCA	59	FEMALE	III	0	2190	0	2190	0	2190	0	2190	0.591416	0.2721	2.94737	IFN-gamma Dominant	C2	BRCA.LumB	0.286474	0.38	0.32	4.45999	1.0009	0.412	-0.2	0.0574	0.0032	-0.2067	50	32	0.725211	2.87063	424	0.661855	6	51	0.949967	0.658467	2	2.70884	22	0.876351	3.84541
TCGA-AO-A0JE-01	TCGA-AO-A0JE	Tumor	7.7979	BRCA	53	FEMALE	III	0	2335	0	2335	NA	NA	0	2335	0.674505	0.2746	1.18421	IFN-gamma Dominant	C2	BRCA.Her2	0.339864	0.52	0.11	4.14114	0.2207	0.087	0.7734	1.1233	1.8641	0.758	30	NA	0.319494	1.21408	361	0.412059	10	34	0.74598	3.45014	102	4.09843	70	0.964678	2.77125
TCGA-AO-A0JF-01	TCGA-AO-A0JF	Tumor	8.3543	BRCA	68	FEMALE	II	0	1980	0	1980	0	1980	0	1980	0.632172	0.2755	0.684211	Inflammatory	C3	BRCA.LumA	0.262503	0.58	0.01	0.176036	-0.5981	-0.1075	0.4684	0.3551	-0.1303	0.5901	10	1	0.289705	0.666321	79	0.0536133	2	4	NA	NA	NA	3.53845	40	0.959222	2.01954
TCGA-AO-A0JG-01	TCGA-AO-A0JG	Tumor	6.0032	BRCA	49	FEMALE	III	0	798	0	798	NA	NA	0	798	0.672054	0.2799	0.421053	Inflammatory	C3	BRCA.LumA	0.235885	0.46	0.01	6.05574	-1.0171	-0.2535	0.268	1.4413	0.3206	0.2221	9	NA	0.0298949	0.418529	148	0.22841	5	16	0.925713	2.94196	24	4.56439	103	0.984823	1.31034
TCGA-AO-A0JI-01	TCGA-AO-A0JI	Tumor	4.8445	BRCA	56	FEMALE	II	0	1528	0	1528	0	1528	0	1528	0.847111	0.2769	0.552632	Lymphocyte Depleted	C4	BRCA.LumA	0.097669	0.2	0.03	6.12885	0.0173	-0.0975	-0.6876	-0.0028	0.2916	-0.2964	6	2	0.089242	0.386715	140	0.542515	6	14	0.878002	2.18175	12	2.5993	14	0.984936	1.61008
TCGA-AO-A0JJ-01	TCGA-AO-A0JJ	Tumor	7.018	BRCA	54	FEMALE	II	0	1887	0	1887	0	1887	0	1887	0.639672	0.2537	0.421053	TGF-beta Dominant	C6	BRCA.LumA	0.239506	0.49	0.02	0.546226	-0.0779	-0.071	0.7165	1.7016	0.5772	0.4762	6	62	0.123592	0.432572	65	0.208934	3	10	0.957571	2.91535	21	4.28567	85	0.964664	1.06304
TCGA-AO-A0JL-01	TCGA-AO-A0JL	Tumor	6.3127	BRCA	59	FEMALE	III	0	1683	0	1683	0	1683	0	1683	0.677776	NA	NA	Wound Healing	C1	BRCA.Basal	0.0654579	NA	NA	1.52073	0.6154	0.059	-0.5355	-0.3576	-1.0403	0.1153	NA	NA	NA	NA	247	0.707262	20	45	0.969703	1.06533	3	0	1	NA	3.52643
TCGA-AO-A0JM-01	TCGA-AO-A0JM	Tumor	7.9698	BRCA	40	FEMALE	II	0	2184	0	2184	0	2184	0	2184	0.677093	0.2626	1.23684	IFN-gamma Dominant	C2	BRCA.LumB	0.141429	0.45	0.11	1.96906	0.6694	0.112	-0.1713	-0.5733	1.2278	0.5635	17	5	0.299259	0.957627	371	0.564584	11	36	NA	0	1	2.4582	13	0.958383	1.67789
TCGA-AO-A124-01	TCGA-AO-A124	Tumor	5.8893	BRCA	38	FEMALE	II	0	3506	0	3506	0	3506	0	3506	0.376807	0.3181	4.63158	IFN-gamma Dominant	C2	BRCA.Basal	0.10551	0.2	0.19	NA	0.9385	0.232	-0.4117	-0.0323	0.9506	0.0242	61	50	0.861178	3.67436	585	0.934629	14	89	0.855707	1.53322	6	2.7334	17	0.964771	6.7535
TCGA-AO-A125-01	TCGA-AO-A125	Tumor	3.0446	BRCA	72	FEMALE	II	0	3456	0	3456	0	3456	0	3456	0.654371	NA	NA	Inflammatory	C3	BRCA.LumA	0.0192018	0.04	0.02	NA	-0.5013	-0.257	-1.2821	-2.7254	-0.57	-0.3862	14	0	0.329034	0.767745	65	0.115362	5	4	NA	NA	NA	NA	0	NA	1.31099
TCGA-AO-A126-01	TCGA-AO-A126	Tumor	7.625	BRCA	39	FEMALE	II	0	3307	0	3307	1	267	1	267	0.700414	NA	NA	Wound Healing	C1	BRCA.LumA	0.0764572	0.26	0	NA	-0.3568	-0.077	-0.0553	-0.2092	-0.1695	0.4982	6	NA	0.108224	0.459951	144	0.153509	4	19	NA	NA	NA	3.09224	24	0.972999	1.17033
TCGA-AO-A128-01	TCGA-AO-A128	Tumor	7.276	BRCA	61	FEMALE	II	0	3248	0	3248	0	3248	0	3248	0.68085	0.3857	25.9211	IFN-gamma Dominant	C2	BRCA.Basal	0.603079	0.73	0.14	NA	0.566	0.0595	1.6353	2.2725	2.069	-0.0234	345	157	9.22149	22.8957	95	0.530532	22	15	0.818832	3.68459	90	4.88344	252	0.883173	4.39859
TCGA-AO-A129-01	TCGA-AO-A129	Tumor	7.0725	BRCA	29	FEMALE	II	0	3286	0	3286	0	3286	0	3286	0.571518	NA	NA	IFN-gamma Dominant	C2	BRCA.Basal	0.448563	0.47	0.4	NA	0.8566	0.266	0.5211	1.7454	0.556	0.3272	55	95	0.961192	2.82703	336	0.567575	8	65	0.84863	3.77017	85	4.26578	74	0.991105	2.86647
TCGA-AO-A12A-01	TCGA-AO-A12A	Tumor	7.3646	BRCA	47	FEMALE	II	0	3112	0	3112	NA	NA	0	3112	NA	0.2771	0.473684	Wound Healing	C1	BRCA.LumA	0.138761	0.59	0.33	0.256394	-0.2647	-0.087	0.0827	0.5582	0.4183	0.425	5	NA	0.0843305	0.393542	65	0.52172	22	7	NA	0	1	3.82526	48	0.988133	1.85902
TCGA-AO-A12B-01	TCGA-AO-A12B	Tumor	5.4276	BRCA	63	FEMALE	II	0	2989	0	2989	0	2989	0	2989	0.861649	NA	NA	Lymphocyte Depleted	C4	BRCA.LumA	0.0534408	NA	NA	NA	-0.2769	-0.1215	-0.6372	-0.9562	0.9792	-0.4307	5	8	0.0875548	0.525329	59	0.94696	17	5	0.726699	0.798361	3	2.25386	10	0.978838	0.861736
TCGA-AO-A12C-01	TCGA-AO-A12C	Tumor	7.2611	BRCA	42	FEMALE	II	0	2372	0	2372	0	2372	0	2372	0.725211	NA	NA	Wound Healing	C1	BRCA.LumA	0.0559419	NA	NA	NA	-0.7109	-0.1765	-0.3023	-0.9766	-0.1179	0.6792	NA	NA	NA	NA	NA	NA	NA	NA	NA	NA	NA	0.693147	2	1	1.4237
TCGA-AO-A12D-01	TCGA-AO-A12D	Tumor	7.2933	BRCA	43	FEMALE	II	0	2515	0	2515	0	2515	0	2515	NA	0.2829	1.18421	IFN-gamma Dominant	C2	BRCA.Her2	0.387799	0.7	0.11	9.26167	0.2013	-0.074	0.7251	1.1951	1.1005	0.5479	23	12	0.470203	1.35529	297	0.490505	14	26	0.796576	3.66036	99	4.3893	83	0.993315	2.50961
TCGA-AO-A12E-01	TCGA-AO-A12E	Tumor	8.0214	BRCA	51	FEMALE	II	0	2142	0	2142	0	2142	0	2142	0.643305	NA	NA	Lymphocyte Depleted	C4	BRCA.LumA	0.127325	0.44	0.16	NA	0.1858	-0.0655	0.2977	-0.6123	1.7405	0.2337	18	5	0.265575	0.767217	128	0.401294	16	10	NA	NA	NA	2.27187	10	0.98666	1.66385
TCGA-AO-A12F-01	TCGA-AO-A12F	Tumor	8.2177	BRCA	36	FEMALE	II	0	1842	0	1842	0	1842	0	1842	NA	0.3132	0.894737	Wound Healing	C1	BRCA.Basal	0.0360643	0.23	0.25	0.000534177	0.8644	0.3145	-0.4247	-1.1089	-1.5664	0.4513	17	15	0.187806	1.00163	465	0.833217	18	56	0.726074	1.50983	8	1.76776	7	0.90845	1.59498
TCGA-AO-A12G-01	TCGA-AO-A12G	Tumor	6.5457	BRCA	75	FEMALE	II	0	1639	0	1639	0	1639	0	1639	0.70464	NA	NA	Wound Healing	C1	BRCA.LumA	0.125001	0.32	0.04	NA	-0.2359	0.015	-0.1008	0.1494	-0.5729	0.3692	17	4	0.318295	0.954886	149	0.316759	5	31	NA	0	1	3.08785	24	0.971616	1.0731
TCGA-AO-A12H-01	TCGA-AO-A12H	Tumor	5.4906	BRCA	69	FEMALE	II	0	1234	0	1234	0	1234	0	1234	NA	0.2725	0.657895	Lymphocyte Depleted	C4	BRCA.LumA	0.113926	0.26	0	0.177749	-0.461	-0.103	-0.1996	-1.3347	0.4648	-0.0596	10	0	0.175417	0.555486	43	2.44803e-06	0	0	NA	NA	NA	1.27703	4	0.921185	0.875637
TCGA-AO-A1KO-01	TCGA-AO-A1KO	Tumor	6.6789	BRCA	46	FEMALE	II	0	622	0	622	0	622	0	622	0.563872	0.3223	0.131579	Inflammatory	C3	BRCA.Normal	0.14195	NA	NA	0.151541	-1.2625	-0.2705	-0.2133	-0.0741	-0.789	0.0213	2	NA	0.0331518	0	49	9.4372e-06	NA	NA	NA	0	1	2.57028	15	0.949126	1.78066
TCGA-AO-A1KP-01	TCGA-AO-A1KP	Tumor	6.1799	BRCA	77	FEMALE	II	0	2953	0	2953	0	2953	0	2953	0.629297	0.2922	0.526316	Wound Healing	C1	BRCA.LumB	0.0433258	0.1	0.06	0.895526	0.2548	0.0075	-1.226	-1.7816	-0.2069	-0.1281	10	NA	0.154626	0.463878	123	0.203073	6	16	NA	NA	NA	1.79176	6	1	1.76792
TCGA-AO-A1KQ-01	TCGA-AO-A1KQ	Tumor	7.4874	BRCA	84	MALE	III	0	1882	0	1882	0	1882	0	1882	0.494423	NA	NA	IFN-gamma Dominant	C2	BRCA.LumB	0.261264	NA	NA	1.73064	0.7355	0.309	0.15	1.1621	0.97	0.142	NA	NA	NA	NA	187	0.649701	NA	NA	0.800173	2.21855	16	3.84002	48	0.991945	3.56518
TCGA-AO-A1KR-01	TCGA-AO-A1KR	Tumor	7.2173	BRCA	51	FEMALE	II	0	2513	0	2513	0	2513	0	2513	0.606255	0.313	1.81579	IFN-gamma Dominant	C2	BRCA.Basal	0.34031	0.59	0.19	12.8374	0.8848	0.2395	-0.8229	0.4354	0.5213	-0.1964	31	18	0.772073	1.98053	353	0.596082	11	40	0.859631	0.595851	2	2.29312	12	0.922821	1.74065
TCGA-AO-A1KS-01	TCGA-AO-A1KS	Tumor	5.8405	BRCA	69	FEMALE	II	0	350	0	350	0	350	0	350	0.716886	0.3351	1.39474	Lymphocyte Depleted	C4	BRCA.LumB	0.13051	0.36	0.21	5.00954	0.6438	0.0905	-0.1174	-0.7373	0.5317	-0.1516	10	NA	0.463251	0.895619	189	0.807646	21	23	NA	NA	NA	3.32847	29	0.98847	2.09232
TCGA-AO-A1KT-01	TCGA-AO-A1KT	Tumor	8.6257	BRCA	78	FEMALE	II	0	541	0	541	0	541	0	541	0.595879	0.3339	1.18421	Wound Healing	C1	BRCA.LumB	0.145359	0.26	0.37	0.516812	0.5297	0.1815	0.0995	-0.6718	0.0267	0.3787	21	12	0.417513	0.918528	121	0.373206	9	29	0.893336	1.73835	7	1.88916	7	0.970836	2.30541
TCGA-AQ-A04H-01	TCGA-AQ-A04H	Tumor	6.0235	BRCA	61	FEMALE	III	0	754	0	754	0	754	0	754	0.650936	0.2685	NA	Wound Healing	C1	BRCA.LumB	0.0866933	0.28	0.01	2.972	0.4469	0.0165	-0.5186	-0.6163	-0.902	0.149	32	8	0.501162	1.70985	303	0.420273	13	25	0.97428	0.675319	2	2.54004	13	0.990287	1.12823
TCGA-AQ-A04J-01	TCGA-AQ-A04J	Tumor	7.5582	BRCA	45	FEMALE	II	0	819	0	819	0	819	0	819	NA	0.2782	1.60526	Wound Healing	C1	BRCA.Basal	0.460003	0.55	0.12	17.5796	0.7975	0.189	0.7188	2.0456	0.4386	0.4478	49	57	0.727534	1.79085	194	0.419084	5	59	0.79219	2.86053	37	4.64821	112	0.985103	2.71613
TCGA-AQ-A04L-01	TCGA-AQ-A04L	Tumor	7.2701	BRCA	48	FEMALE	II	0	3957	0	3957	0	3957	0	3957	0.750146	NA	NA	Wound Healing	C1	BRCA.LumA	0.0606161	NA	NA	3.92323	-0.1655	0.07	-0.2765	-0.9871	-0.7145	0.2167	NA	NA	NA	NA	607	0.7546	15	40	NA	NA	NA	2.07944	8	1	1.5447
TCGA-AQ-A0Y5-01	TCGA-AQ-A0Y5	Tumor	8.0726	BRCA	70	FEMALE	III	1	172	0	172	0	172	0	172	0.606407	0.3277	1.42105	Lymphocyte Depleted	C4	BRCA.LumA	0.0868746	0.5	0.1	0.331165	-0.5776	-0.0395	-0.0621	-1.9246	-0.53	0.5852	27	1	0.483358	1.51049	329	0.636091	19	17	NA	NA	NA	0.693147	2	1	1.99031
TCGA-AQ-A1H2-01	TCGA-AQ-A1H2	Tumor	5.9503	BRCA	84	FEMALE	III	0	475	0	475	0	475	0	475	0.574248	0.306	0.973684	Lymphocyte Depleted	C4	BRCA.LumA	0.0851619	0.11	0.02	NA	-0.8494	-0.1855	-0.1954	-1.2677	1.7076	-0.0771	6	9	0.271833	0.634277	172	0.915468	9	27	NA	NA	NA	2.77097	17	0.978032	2.02815
TCGA-AQ-A1H3-01	TCGA-AQ-A1H3	Tumor	7.7411	BRCA	49	FEMALE	III	0	989	0	989	0	989	0	989	0.695327	0.3378	0.868421	Wound Healing	C1	BRCA.LumA	0.237712	0.41	0.01	NA	-0.0199	-0.1105	0.0767	0.6036	0.5368	0.5068	5	9	0.268001	0.595559	66	0.203783	9	9	0.822634	1.80751	9	4.01803	59	0.985405	1.49512
TCGA-AQ-A54N-01	TCGA-AQ-A54N	Tumor	3.6782	BRCA	51	FEMALE	II	0	78	0	78	0	78	0	78	0.724333	0.331	NA	Lymphocyte Depleted	C4	BRCA.Basal	0.0714633	0.09	0.12	4.08283	0.1452	0.012	-0.6069	-0.7829	0.3655	-0.7422	NA	NA	0	0	697	0.936494	19	35	0.94582	0.655593	2	NA	0	NA	1.9516
TCGA-AQ-A54O-01	TCGA-AQ-A54O	Tumor	6.5372	BRCA	51	MALE	II	0	1001	0	1001	0	1001	0	1001	0.641533	0.2926	0.815789	Wound Healing	C1	BRCA.LumB	0.154085	0.26	0.34	5.12847	-0.4856	-0.0415	-0.3569	0.1334	0.2891	-0.1239	9	4	0.120042	0.408142	172	0.865701	19	16	NA	NA	NA	0	1	NA	1.74155
TCGA-AQ-A7U7-01	TCGA-AQ-A7U7	Tumor	7.6978	BRCA	55	FEMALE	III	1	584	0	584	0	584	0	584	0.649753	0.3192	1.21053	IFN-gamma Dominant	C2	BRCA.LumA	0.495475	0.74	0.03	3.2111	-0.3898	-0.2125	1.1298	2.4832	1.9066	0.584	32	51	0.471635	1.02902	111	0.26624	8	14	0.313295	1.31731	67	4.81372	135	0.981336	1.75678
TCGA-AR-A0TP-01	TCGA-AR-A0TP	Tumor	5.6588	BRCA	43	FEMALE	II	0	4275	0	4275	0	4275	0	4275	0.81875	0.3145	2.02632	Wound Healing	C1	BRCA.Basal	0.0302292	0.07	0.19	0.237415	0.682	0.101	-0.6899	-1.8878	-1.4452	0.3218	18	22	0.476198	1.40058	343	0.930399	5	70	NA	NA	NA	NA	0	NA	2.50677
TCGA-AR-A0TQ-01	TCGA-AR-A0TQ	Tumor	6.8577	BRCA	27	FEMALE	III	0	2991	0	2991	0	2991	0	2991	0.685633	0.2818	0.868421	IFN-gamma Dominant	C2	BRCA.LumB	0.294747	0.67	0.05	NA	0.8442	0.142	0.3321	1.2397	1.7798	0.1785	15	2	0.357986	0.826122	116	0.290361	11	10	0.813868	3.02236	41	4.53587	98	0.989291	0.805677
TCGA-AR-A0TR-01	TCGA-AR-A0TR	Tumor	3.3842	BRCA	68	FEMALE	II	1	160	NA	160	0	160	0	160	0.733874	0.2857	1.10526	Inflammatory	C3	BRCA.LumA	0.0996774	0.25	0.05	6.96955	-0.7996	-0.1895	-0.7188	0.3442	-0.7156	-0.7225	15	2	0.298183	0.786118	96	0.602706	16	16	0.943659	1.69081	6	3.07522	22	0.994881	1.33372
TCGA-AR-A0TS-01	TCGA-AR-A0TS	Tumor	7.2947	BRCA	46	FEMALE	II	0	2558	0	2558	0	2558	0	2558	NA	0.2793	1.42105	IFN-gamma Dominant	C2	BRCA.Basal	0.665903	NA	NA	9.66876	0.8995	0.034	0.9003	2.3188	0.526	0.3221	42	30	0.647292	1.60416	138	0.53385	11	49	0.888795	3.27866	40	5.39183	227	0.993895	2.17247
TCGA-AR-A0TT-01	TCGA-AR-A0TT	Tumor	7.1101	BRCA	53	FEMALE	III	0	3316	0	3316	0	3316	0	3316	0.692697	0.2872	1.36842	TGF-beta Dominant	C6	BRCA.LumB	0.502155	0.61	0.55	6.60136	0.1454	-0.0285	1.2429	2.1562	0.6476	0.2988	28	5	0.481594	1.33776	402	0.593765	9	38	0.740285	3.9758	215	5.13834	181	0.988428	3.22689
TCGA-AR-A0TU-01	TCGA-AR-A0TU	Tumor	5.7052	BRCA	35	FEMALE	II	0	709	0	709	0	709	0	709	0.484195	0.3095	2.5	IFN-gamma Dominant	C2	BRCA.Basal	0.246029	NA	NA	6.16589	1.4047	0.4095	0.3189	0.4111	1.1035	-0.4503	25	34	0.722646	1.75949	NA	NA	NA	NA	0.823042	1.47469	6	3.34066	35	0.939615	2.55408
TCGA-AR-A0TV-01	TCGA-AR-A0TV	Tumor	5.4912	BRCA	66	FEMALE	II	0	2288	0	2288	0	2288	0	2288	0.558299	0.2892	2.10526	IFN-gamma Dominant	C2	BRCA.LumB	0.153847	0.39	0.1	4.98846	0.5675	0	0.3717	0.6922	1.0916	-0.5074	41	12	0.391067	1.5084	358	0.857908	12	36	0.8493	3.233	45	4.12096	65	0.987202	1.55897
TCGA-AR-A0TW-01	TCGA-AR-A0TW	Tumor	5.9317	BRCA	50	FEMALE	III	0	3009	0	3009	1	739	1	739	0.663379	0.2729	1.44737	IFN-gamma Dominant	C2	BRCA.LumA	0.32327	0.52	0.12	14.3393	-0.2115	-0.0125	0.3132	0.813	0.4275	-0.0495	32	2	0.458602	1.43695	411	0.583399	14	58	0.793387	4.23854	209	3.70411	43	0.984821	1.87417
TCGA-AR-A0TX-01	TCGA-AR-A0TX	Tumor	6.9726	BRCA	64	FEMALE	II	0	1972	0	1972	0	1972	0	1972	0.680541	0.2842	9	Inflammatory	C3	BRCA.Her2	0.417922	0.59	0	0.20515	0.2413	-0.038	0.7372	1.5001	0.1214	0.3278	149	2	2.14341	7.10005	259	0.223681	5	22	0.715822	3.1631	83	4.34247	81	0.988172	1.40356
TCGA-AR-A0TY-01	TCGA-AR-A0TY	Tumor	5.9411	BRCA	54	FEMALE	II	1	1699	1	1699	1	544	1	544	NA	0.2519	1.86842	Wound Healing	C1	BRCA.LumB	0.121883	0.24	0.05	0.149583	0.9003	0.2795	-0.5873	-0.349	-1.1229	-0.1379	31	2	0.508078	2.00409	342	0.921198	7	35	0.806055	1.29729	5	2.47622	13	0.965407	4.21735
TCGA-AR-A0TZ-01	TCGA-AR-A0TZ	Tumor	6.1006	BRCA	43	FEMALE	III	1	3262	NA	3262	1	1313	1	1313	0.756303	0.3295	1.60526	Wound Healing	C1	BRCA.LumA	0.0693861	0.14	0.05	5.81991	0.5211	-0.0585	-0.3833	-1.3455	-0.0834	0.2563	32	5	0.350594	1.42934	200	0.947111	6	26	NA	NA	NA	2.56495	13	1	1.24173
TCGA-AR-A0U0-01	TCGA-AR-A0U0	Tumor	8.3781	BRCA	73	FEMALE	II	0	1988	0	1988	0	1988	0	1988	0.583618	0.2984	1.07895	IFN-gamma Dominant	C2	BRCA.Basal	0.409016	0.6	0.34	7.58206	0.7622	0.232	0.7689	1.2201	2.8784	-0.0451	21	3	0.241333	1.05583	117	0.58864	16	32	0.745896	3.40453	96	3.6681	47	0.952718	2.82574
TCGA-AR-A0U2-01	TCGA-AR-A0U2	Tumor	5.7388	BRCA	47	FEMALE	III	1	2551	1	2551	1	1609	1	1609	0.573384	0.3097	1.55263	Inflammatory	C3	BRCA.LumB	0.195155	0.33	0.16	1.91812	1.3127	0.021	-0.0053	0.0761	-0.1859	-0.2764	17	1	0.349977	1.30446	187	0.826855	18	40	0.33827	0.606099	6	3.50284	38	0.962957	3.92402
TCGA-AR-A0U3-01	TCGA-AR-A0U3	Tumor	5.5167	BRCA	59	FEMALE	II	0	4080	0	4080	0	4080	0	4080	0.768966	0.2992	1.02632	Wound Healing	C1	BRCA.LumA	0.0943668	0.21	0.1	10.8691	0.6134	0.0845	-0.3291	-0.4677	-0.1753	-0.0369	13	3	0.217399	0.760896	360	0.922374	13	31	NA	0	1	2.52321	13	0.983727	1.0502
TCGA-AR-A0U4-01	TCGA-AR-A0U4	Tumor	7.6329	BRCA	54	FEMALE	II	0	3261	0	3261	0	3261	0	3261	0.637577	NA	NA	Lymphocyte Depleted	C4	BRCA.Basal	0.53285	0.58	0.25	2.30726	0.7203	0.204	1.2421	0.6956	0.0639	0.1481	58	30	1.25237	4.23878	320	0.584158	10	78	0.625272	1.98715	24	3.27545	28	0.982969	2.53638
TCGA-AR-A1AH-01	TCGA-AR-A1AH	Tumor	8.0475	BRCA	51	FEMALE	II	0	3807	0	3807	0	3807	1	1136	NA	NA	NA	Wound Healing	C1	BRCA.Basal	0.0878291	0.15	0.07	0.31191	1.0343	0.2475	-0.7289	-1.4049	-0.9758	0.0596	45	46	0.904102	1.94116	298	0.94154	8	27	NA	0	1	0.693147	2	1	2.35722
TCGA-AR-A1AI-01	TCGA-AR-A1AI	Tumor	4.445	BRCA	47	FEMALE	II	0	3296	0	3296	1	588	1	588	NA	NA	NA	IFN-gamma Dominant	C2	BRCA.Basal	0.472731	0.62	0.08	16.5609	1.0544	0.2505	0.775	1.3911	0.7282	-0.1098	39	6	0.404368	1.99295	323	0.703739	19	47	0.733107	4.01483	239	4.05016	73	0.943992	1.52405
TCGA-AR-A1AJ-01	TCGA-AR-A1AJ	Tumor	8.1134	BRCA	83	FEMALE	I	0	3072	0	3072	0	3072	0	3072	NA	NA	NA	IFN-gamma Dominant	C2	BRCA.Basal	0.613631	0.81	0.51	18.4777	0.8379	0.1125	1.3598	2.0456	2.078	0.2908	NA	NA	0.218343	0.900666	92	0.297436	28	12	0.790092	3.42168	76	4.94271	163	0.970348	2.35973
TCGA-AR-A1AK-01	TCGA-AR-A1AK	Tumor	7.3785	BRCA	70	FEMALE	I	0	3159	0	3159	0	3159	0	3159	NA	NA	NA	IFN-gamma Dominant	C2	BRCA.LumA	0.200853	0.53	0.03	19.4461	-0.062	-0.068	0.8055	0.7191	1.8569	0.2999	29	3	0.445047	1.52985	107	0.343964	13	18	NA	NA	NA	4.13462	65	0.990474	1.55302
TCGA-AR-A1AL-01	TCGA-AR-A1AL	Tumor	8.4489	BRCA	60	FEMALE	III	0	2971	0	2971	0	2971	0	2971	NA	NA	NA	Inflammatory	C3	BRCA.LumA	0.165684	0.58	0	0.871912	-0.3459	-0.1565	0.0644	0.4508	-0.5955	0.4344	10	1	0.109615	0.602883	69	0.081656	3	10	0.966455	1.73166	6	3.81344	46	0.996029	1.61341
TCGA-AR-A1AM-01	TCGA-AR-A1AM	Tumor	7.0003	BRCA	52	FEMALE	III	0	2991	0	2991	0	2991	0	2991	NA	NA	NA	Wound Healing	C1	BRCA.LumA	0.251176	0.55	0.12	2.69687	-1.0518	-0.1255	0.0724	0.7619	0.4447	0.3857	NA	NA	0	0	73	0.121613	2	21	0.918875	2.20337	11	2.91249	19	0.989151	1.91937
TCGA-AR-A1AN-01	TCGA-AR-A1AN	Tumor	8.2013	BRCA	46	FEMALE	II	0	2920	0	2920	0	2920	0	2920	NA	NA	NA	Wound Healing	C1	BRCA.LumA	0.183131	0.45	0.03	2.10448	-0.2883	-0.022	0.0489	-0.1102	-0.4481	0.6304	10	3	0.108392	0.569058	280	0.336719	8	30	0.363102	0.251683	2	2.75167	16	0.992454	1.20985
TCGA-AR-A1AO-01	TCGA-AR-A1AO	Tumor	8.1483	BRCA	47	FEMALE	II	0	2618	0	2618	0	2618	0	2618	NA	NA	NA	IFN-gamma Dominant	C2	BRCA.Normal	0.541283	0.34	0.1	3.64328	0.0999	0.0355	1.571	1.7217	1.2215	0.6083	45	42	0.649831	2.05347	63	0.0167996	0	0	0.749015	2.16493	18	4.89375	141	0.988885	3.79488
TCGA-AR-A1AP-01	TCGA-AR-A1AP	Tumor	7.2754	BRCA	80	FEMALE	I	0	2856	0	2856	0	2856	0	2856	NA	NA	NA	IFN-gamma Dominant	C2	BRCA.LumA	0.159172	0.3	0.07	10.5423	-0.0209	-0.0375	0.1879	-0.1542	0.8056	0.3974	10	NA	0.135936	0.815616	240	0.394787	11	19	0.959978	0.665406	2	2.39331	12	0.96314	1.9875
TCGA-AR-A1AQ-01	TCGA-AR-A1AQ	Tumor	7.5167	BRCA	49	FEMALE	II	0	3021	0	3021	0	3021	0	3021	NA	NA	NA	IFN-gamma Dominant	C2	BRCA.Basal	0.458265	0.54	0.11	16.686	0.9874	0.2355	0.8981	1.8155	1.368	0.1667	13	31	0.242138	0.914745	191	0.757563	15	31	0.797291	3.60518	92	3.93845	69	0.930172	2.6111
TCGA-AR-A1AR-01	TCGA-AR-A1AR	Tumor	8.3456	BRCA	50	FEMALE	III	1	524	1	524	1	268	1	268	NA	NA	NA	IFN-gamma Dominant	C2	BRCA.Basal	0.397777	0.46	0.12	20.2209	1.0337	0.188	1.0217	0.8283	0.7191	0.2858	22	39	0.296884	1.18753	297	0.608395	13	26	0.883343	1.42169	5	4.30583	82	0.977106	1.82418
TCGA-AR-A1AS-01	TCGA-AR-A1AS	Tumor	7.0398	BRCA	54	FEMALE	II	0	1150	0	1150	0	1150	0	1150	NA	NA	NA	Lymphocyte Depleted	C4	BRCA.LumA	0.0685402	0.23	0.15	0.0639344	0.0962	0.0875	-0.4378	-2.4233	-1.383	0.3775	14	0	0.320621	0.786978	98	0.223892	6	9	NA	NA	NA	NA	0	NA	1.62291
TCGA-AR-A1AT-01	TCGA-AR-A1AT	Tumor	7.3962	BRCA	62	FEMALE	II	1	1272	NA	1272	0	1272	0	1272	NA	NA	NA	IFN-gamma Dominant	C2	BRCA.Her2	0.385063	NA	NA	5.19407	0.3921	0.01	0.6578	1.1344	1.4509	0.2862	10	56	0.196552	0.70197	NA	NA	NA	NA	0.890604	3.37022	44	3.60064	40	0.97608	1.11148
TCGA-AR-A1AU-01	TCGA-AR-A1AU	Tumor	7.9328	BRCA	39	FEMALE	III	0	2868	0	2868	0	2868	0	2868	NA	NA	NA	Wound Healing	C1	BRCA.LumA	0.0894158	0.49	0	1.39463	0.0069	-0.059	-0.203	-0.2792	-0.1203	0.5865	7	3	0.170288	0.510863	271	0.21555	5	22	0.735015	0.509474	2	2.14584	9	0.976615	2.0754
TCGA-AR-A1AV-01	TCGA-AR-A1AV	Tumor	6.4355	BRCA	68	MALE	II	0	1864	0	1864	0	1864	0	1864	NA	NA	NA	Lymphocyte Depleted	C4	BRCA.LumA	0.0741002	0.35	0.08	1.26212	-0.216	-0.141	-0.3227	-1.8682	-0.8407	0.3945	15	4	0.192703	1.07363	73	0.877859	20	6	NA	NA	NA	1.79176	6	1	1.91184
TCGA-AR-A1AW-01	TCGA-AR-A1AW	Tumor	6.7653	BRCA	65	FEMALE	II	0	2632	0	2632	0	2632	0	2632	NA	NA	NA	IFN-gamma Dominant	C2	BRCA.LumB	0.619751	0.74	0.43	34.2608	0.2747	-0.076	1.5204	2.8691	1.71	0.1697	11	2	0.270502	0.703305	94	0.388182	10	16	0.669516	2.67069	54	5.52814	262	0.992779	1.40656
TCGA-AR-A1AX-01	TCGA-AR-A1AX	Tumor	7.0059	BRCA	64	FEMALE	I	0	2629	0	2629	0	2629	0	2629	NA	NA	NA	IFN-gamma Dominant	C2	BRCA.LumA	0.516085	0.81	0.19	21.6824	0.2181	-0.057	0.8389	2.1511	1.563	0.3202	13	1	0.237821	0.581341	61	0.185992	5	6	0.699422	2.83996	58	4.98594	152	0.992447	2.13141
TCGA-AR-A1AY-01	TCGA-AR-A1AY	Tumor	6.9473	BRCA	65	FEMALE	I	0	1026	0	1026	0	1026	0	1026	NA	NA	NA	Wound Healing	C1	BRCA.Basal	0.0812092	0.21	0.04	0.219168	1.2034	0.2785	-0.3369	-1.0864	-0.5342	0.254	29	15	0.408056	1.36019	211	0.922829	12	33	NA	NA	NA	1.94591	7	1	1.89657
TCGA-AR-A24H-01	TCGA-AR-A24H	Tumor	6.2283	BRCA	65	FEMALE	II	0	4894	0	4894	0	4894	0	4894	0.528409	0.2995	4.23684	IFN-gamma Dominant	C2	BRCA.LumB	0.133352	0.25	0.28	3.2366	0.9729	0.136	0.0447	-0.0186	1.8255	-0.341	58	55	1.01022	3.59892	308	0.875184	12	65	0.399339	0.642711	5	3.75268	43	0.997736	1.81039
TCGA-AR-A24K-01	TCGA-AR-A24K	Tumor	7.1408	BRCA	46	FEMALE	II	0	1548	0	1548	0	1548	0	1548	0.6693	0.3624	0.815789	Wound Healing	C1	BRCA.LumB	0.0465453	0.22	0.02	8.41025	0.4409	0.1145	-0.962	-1.8188	-1.082	-0.0166	16	5	0.12616	0.725422	207	0.938337	16	24	NA	NA	NA	0.693147	2	1	1.68053
TCGA-AR-A24L-01	TCGA-AR-A24L	Tumor	7.3513	BRCA	26	FEMALE	II	1	2866	1	2866	1	1414	1	1414	0.696737	0.3085	1.26316	IFN-gamma Dominant	C2	BRCA.LumA	0.147688	0.41	0.11	1.24764	0.2339	0.012	-0.1722	-0.8527	0.7234	0.548	13	34	0.343499	1.05912	152	0.43242	7	50	NA	NA	NA	1.94591	7	1	2.91369
TCGA-AR-A24M-01	TCGA-AR-A24M	Tumor	7.3024	BRCA	38	FEMALE	III	0	3660	0	3660	0	3660	0	3660	0.70676	0.3199	0.631579	TGF-beta Dominant	C6	BRCA.LumA	0.0902799	0.31	0	3.26508	-0.2743	-0.105	0.0083	-1.1515	0.1412	0.4353	7	0	0.296417	0.385342	63	0.157859	3	11	NA	NA	NA	1.74787	6	0.975504	1.40865
TCGA-AR-A24N-01	TCGA-AR-A24N	Tumor	6.9443	BRCA	54	FEMALE	I	0	3035	0	3035	0	3035	0	3035	0.739065	0.3066	0.973684	IFN-gamma Dominant	C2	BRCA.LumB	0.102569	0.23	0.02	10.5715	0.3982	0	-0.3304	-0.2005	1.3681	0.1973	19	1	0.29363	0.939615	56	0.159675	2	9	0.648237	2.84864	81	2.19722	9	1	1.24138
TCGA-AR-A24O-01	TCGA-AR-A24O	Tumor	7.977	BRCA	43	FEMALE	III	0	3607	0	3607	1	2561	1	2561	0.640769	0.3187	0.526316	IFN-gamma Dominant	C2	BRCA.LumA	0.289818	0.58	0.06	1.7599	-0.0107	-0.054	0.4779	0.7352	0.867	0.6304	12	34	0.114875	0.48822	57	0.113611	4	4	0.941998	1.83304	7	3.85206	49	0.989785	2.56601
TCGA-AR-A24P-01	TCGA-AR-A24P	Tumor	7.3687	BRCA	47	FEMALE	I	0	84	0	84	0	84	0	84	0.75404	0.3262	0.631579	Wound Healing	C1	BRCA.LumA	0.18027	0.36	0	1.72084	0.2078	-0.003	-0.0062	-0.1099	0.1741	0.5653	11	2	0.0966432	0.579859	44	0.158734	7	6	0.967168	1.34078	4	3.07522	22	0.994881	1.40177
TCGA-AR-A24Q-01	TCGA-AR-A24Q	Tumor	7.2341	BRCA	49	FEMALE	II	0	3172	0	3172	0	3172	0	3172	0.523356	0.3299	5.10526	Wound Healing	C1	BRCA.Basal	0.263168	0.46	0.25	9.79798	0.8461	0.1365	0.3129	1.0412	-0.2388	0.4997	75	10	1.56737	4.16979	292	0.78827	14	72	0.808477	3.80755	111	4.39106	84	0.991028	4.53101
TCGA-AR-A24R-01	TCGA-AR-A24R	Tumor	6.5236	BRCA	45	FEMALE	III	0	3430	0	3430	0	3430	0	3430	0.711624	0.3522	0.842105	IFN-gamma Dominant	C2	BRCA.LumB	0.192499	0.43	0.36	5.81562	0.321	0.006	0.0432	0.2422	1.5856	0.0288	11	222	0.197257	0.624647	217	0.528446	13	14	0.945893	2.35045	12	4.08259	62	0.989206	1.07573
TCGA-AR-A24S-01	TCGA-AR-A24S	Tumor	7.5101	BRCA	61	FEMALE	I	0	2976	0	2976	0	2976	0	2976	0.605893	0.3249	1.42105	IFN-gamma Dominant	C2	BRCA.LumB	0.309774	0.54	0.11	2.0551	0.4762	0.084	1.0049	0.3898	1.4727	0.5526	19	2	0.332924	1.18037	196	0.837437	13	28	0.738044	1.02315	4	3.99818	56	0.99325	5.05139
TCGA-AR-A24T-01	TCGA-AR-A24T	Tumor	7.6245	BRCA	46	FEMALE	III	0	3202	0	3202	0	3202	0	3202	0.702209	0.3378	0.736842	TGF-beta Dominant	C6	BRCA.LumA	0.151455	NA	NA	1.19127	-0.8057	-0.119	0.3561	-0.0132	0.4956	0.5908	10	9	0.11978	0.568956	78	0.216926	NA	NA	NA	NA	NA	2.5993	14	0.984936	2.03843
TCGA-AR-A24U-01	TCGA-AR-A24U	Tumor	7.7146	BRCA	47	FEMALE	II	0	3128	0	3128	0	3128	0	3128	0.599629	0.3456	0.710526	IFN-gamma Dominant	C2	BRCA.Her2	0.554675	0.69	0.49	19.6955	0.471	0.0105	0.9463	1.4996	0.806	0.3541	15	31	0.295258	0.738144	188	0.270056	8	23	0.818519	4.36097	206	4.7002	112	0.996121	3.28881
TCGA-AR-A24V-01	TCGA-AR-A24V	Tumor	8.5987	BRCA	52	FEMALE	II	0	3203	0	3203	0	3203	0	3203	0.511474	0.3138	0.684211	IFN-gamma Dominant	C2	BRCA.LumA	0.132516	0.48	0.23	1.05857	-0.1773	-0.0555	0.3925	-0.6221	1.701	0.7175	16	NA	0.241799	0.574272	119	0.60533	19	18	NA	NA	NA	2.35167	11	0.980724	1.21887
TCGA-AR-A24W-01	TCGA-AR-A24W	Tumor	7.7206	BRCA	55	FEMALE	II	0	1550	0	1550	0	1550	0	1550	0.629551	0.3248	0.263158	Inflammatory	C3	BRCA.LumA	0.109986	0.82	0.17	1.08879	-1.003	-0.171	-0.3562	-0.2781	-0.8213	0.3874	6	0	0.0280932	0.280932	46	0.416659	24	8	0.893264	1.43765	5	1.60944	5	1	1.6419
TCGA-AR-A24X-01	TCGA-AR-A24X	Tumor	9.6179	BRCA	52	FEMALE	II	0	3004	0	3004	0	3004	0	3004	0.647105	0.3918	0.973684	Wound Healing	C1	BRCA.LumA	0.186278	0.28	0	16.3774	-0.1279	-0.012	-0.339	0.4559	-0.5084	0.3145	10	9	0.209955	0.719845	67	0.0713365	3	4	0.629808	1.38383	9	3.31949	28	0.996185	1.28563
TCGA-AR-A24Z-01	TCGA-AR-A24Z	Tumor	6.0396	BRCA	57	FEMALE	II	0	3001	0	3001	0	3001	0	3001	0.639761	0.3301	1.21053	IFN-gamma Dominant	C2	BRCA.LumB	0.0867883	0.19	0.18	0.884205	0.5883	-0.0105	-0.217	-1.049	1.9714	0.056	21	44	0.376113	1.12834	518	0.523586	16	33	NA	0	1	3.02803	21	0.994583	1.67623
TCGA-AR-A250-01	TCGA-AR-A250	Tumor	7.4871	BRCA	58	FEMALE	II	0	2707	0	2707	0	2707	0	2707	0.614553	0.3337	2.28947	Wound Healing	C1	BRCA.LumB	0.172004	0.47	0.62	16.518	0.4545	-0.02	0.4464	0.0905	0.8904	0.6145	45	19	0.7986	3.04651	221	0.642929	18	30	0.85522	3.47257	58	3.65263	40	0.990173	0.959998
TCGA-AR-A251-01	TCGA-AR-A251	Tumor	7.268	BRCA	51	FEMALE	III	0	3030	0	3030	0	3030	0	3030	0.571767	0.3554	4.73684	Wound Healing	C1	BRCA.Basal	0.189947	0.32	0.05	4.77039	1.0614	0.1595	0.1367	0.0999	0.1683	0.2124	96	168	1.00572	4.66288	546	0.941158	10	79	0.794025	3.18192	55	3.21064	28	0.96352	4.3804
TCGA-AR-A252-01	TCGA-AR-A252	Tumor	6.7099	BRCA	50	FEMALE	I	0	2838	0	2838	0	2838	0	2838	0.662423	0.3281	0.184211	IFN-gamma Dominant	C2	BRCA.LumA	0.544078	0.91	0.02	17.9772	-0.067	-0.095	1.1267	2.0941	1.0479	0.1522	7	NA	0.0586358	0.322497	105	0.123363	14	3	0.721535	3.7509	181	5.40248	271	0.964364	3.02339
TCGA-AR-A254-01	TCGA-AR-A254	Tumor	7.2439	BRCA	50	FEMALE	III	0	2605	0	2605	0	2605	0	2605	0.646317	0.3291	0.947368	TGF-beta Dominant	C6	BRCA.Her2	0.294218	0.55	0.06	2.27285	0.7106	0.108	0.9148	0.6388	0.4263	0.4689	15	0	0.296529	0.889587	292	0.441334	10	21	0.757683	3.38374	87	4.06039	62	0.983829	1.28578
TCGA-AR-A255-01	TCGA-AR-A255	Tumor	7.1964	BRCA	62	FEMALE	I	0	2161	0	2161	0	2161	0	2161	0.6527	0.3501	1.60526	IFN-gamma Dominant	C2	BRCA.LumA	0.225381	0.56	0.08	7.20704	0.1676	0.025	0.393	0.4514	1.9832	0.4677	34	NA	0.482908	1.78072	213	0.75463	22	41	0.999112	0.692531	2	3.6679	43	0.975194	1.78116
TCGA-AR-A256-01	TCGA-AR-A256	Tumor	5.597	BRCA	45	FEMALE	II	1	2854	NA	2854	1	1640	1	1640	0.333229	0.3504	5.86842	IFN-gamma Dominant	C2	BRCA.Basal	0.147404	0.27	0.26	NA	1.1981	0.359	0.1562	-0.4549	0.4971	0.2046	80	112	1.32947	4.68204	674	0.764084	14	63	NA	NA	NA	2.89037	18	1	2.74409
TCGA-AR-A2LE-01	TCGA-AR-A2LE	Tumor	5.5519	BRCA	69	FEMALE	I	0	5062	0	5062	0	5062	1	4203	0.707541	0.3011	9.94737	Inflammatory	C3	BRCA.LumA	0.159729	0.26	0	0.24032	-0.6345	-0.192	-0.3448	-0.3029	-0.601	0.0947	127	83	2.73375	6.84846	62	0.0724898	4	7	NA	NA	NA	1.74787	6	0.975504	0.904289
TCGA-AR-A2LH-01	TCGA-AR-A2LH	Tumor	8.6668	BRCA	55	FEMALE	III	1	616	NA	616	1	434	1	434	0.659417	0.3086	0.684211	IFN-gamma Dominant	C2	BRCA.Normal	0.535847	0.77	0.4	20.2878	0.0848	0.016	0.785	1.9949	1.5242	0.2354	26	1	0.308918	1.43226	27	7.78116e-07	2	0	0.758552	2.73907	37	4.48357	91	0.993949	1.39214
TCGA-AR-A2LJ-01	TCGA-AR-A2LJ	Tumor	7.4701	BRCA	40	FEMALE	III	0	2632	0	2632	0	2632	0	2632	0.593481	0.2971	NA	TGF-beta Dominant	C6	BRCA.LumA	0.28673	0.6	0	10.1243	-0.4836	-0.0255	0.8369	1.3637	-0.0389	0.5249	NA	NA	0	0	119	0.0873887	3	9	NA	0	1	3.3177	29	0.985271	1.42298
TCGA-AR-A2LK-01	TCGA-AR-A2LK	Tumor	6.5755	BRCA	62	FEMALE	III	1	1649	NA	1649	1	1304	1	1304	0.63255	0.3271	1.26316	Wound Healing	C1	BRCA.LumB	0.120207	0.24	0.3	1.42161	0.6569	0.046	0.0989	-0.6098	-0.504	0.2611	17	13	0.339558	0.848896	52	0.66261	21	8	0.830535	2.13028	13	3.12242	24	0.982496	1.30366
TCGA-AR-A2LL-01	TCGA-AR-A2LL	Tumor	5.961	BRCA	70	FEMALE	II	0	2012	0	2012	0	2012	0	2012	0.736412	0.3014	0.815789	NA	NA	NA	NA	NA	NA	NA	NA	NA	NA	NA	NA	NA	NA	NA	NA	NA	NA	NA	NA	NA	NA	NA	NA	NA	NA	NA	NA
TCGA-AR-A2LM-01	TCGA-AR-A2LM	Tumor	7.8104	BRCA	49	FEMALE	II	0	1935	0	1935	0	1935	0	1935	0.648712	0.2864	0.421053	Inflammatory	C3	BRCA.LumA	0.206921	0.43	0.11	0.643145	-0.8477	-0.2295	0.1046	0.0992	-0.4442	0.6388	7	0	0.0816507	0.299386	80	0.10002	4	10	NA	0	1	3.03912	22	0.983201	1.6015
TCGA-AR-A2LN-01	TCGA-AR-A2LN	Tumor	8.025	BRCA	65	FEMALE	II	0	1161	0	1161	0	1161	0	1161	0.679524	0.2847	1.13158	Inflammatory	C3	BRCA.LumA	0.254972	0.58	0	0.30545	-1.5044	-0.3695	0.2953	0.7294	0.1732	0.6669	12	2	0.377213	0.889144	82	0.09828	2	8	0.921447	2.55479	16	3.20478	25	0.99562	1.5518
TCGA-AR-A2LO-01	TCGA-AR-A2LO	Tumor	7.4848	BRCA	46	FEMALE	II	0	1198	0	1198	0	1198	0	1198	0.620484	0.3064	0.315789	Inflammatory	C3	BRCA.LumA	0.33234	0.67	0.12	1.40527	0.0127	-0.0455	0.4582	1.5375	-0.2208	0.4052	8	NA	0.0869427	0.31879	59	0.333083	10	20	0.822441	2.22721	15	4.08908	61	0.994698	1.26708
TCGA-AR-A2LQ-01	TCGA-AR-A2LQ	Tumor	9.2097	BRCA	59	FEMALE	II	0	1233	0	1233	0	1233	0	1233	0.558494	0.3312	0.131579	Inflammatory	C3	BRCA.Normal	0.270373	0.81	0.03	0.530528	-0.6906	-0.2645	0.3344	0.109	-0.5035	0.8207	5	NA	0.0580173	0.20306	45	0.00471873	1	2	0.969018	3.64467	43	2.04319	8	0.982568	1.51026
TCGA-AR-A2LR-01	TCGA-AR-A2LR	Tumor	7.9778	BRCA	49	FEMALE	I	0	1742	0	1742	0	1742	0	1742	0.729015	0.3277	1.81579	NA	NA	NA	NA	NA	NA	NA	NA	NA	NA	NA	NA	NA	NA	NA	NA	NA	NA	NA	NA	NA	NA	NA	NA	NA	NA	NA	NA
TCGA-AR-A5QM-01	TCGA-AR-A5QM	Tumor	7.6616	BRCA	62	FEMALE	II	0	2231	0	2231	NA	NA	1	968	0.607631	0.2924	0.842105	TGF-beta Dominant	C6	BRCA.LumA	NA	0.62	0.05	0.288297	-0.3041	-0.163	0.3266	0.4398	0.6914	0.5035	9	NA	0.111744	0.536371	68	0.901959	16	13	0.963873	2.39513	12	2.27187	10	0.98666	1.27792
TCGA-AR-A5QN-01	TCGA-AR-A5QN	Tumor	8.4122	BRCA	68	FEMALE	III	0	1013	0	1013	NA	NA	0	1013	0.641747	0.2848	1.55263	IFN-gamma Dominant	C2	BRCA.LumA	0.186579	0.4	0.09	3.17612	-0.2318	-0.072	0.0673	0.3376	1.6289	0.4553	15	16	0.20628	0.66468	113	0.201183	5	17	0.709798	0.779793	3	2.04319	8	0.982568	1.52516
TCGA-AR-A5QP-01	TCGA-AR-A5QP	Tumor	7.4228	BRCA	54	FEMALE	II	0	1185	0	1185	NA	NA	0	1185	0.635681	0.3078	0.947368	Wound Healing	C1	BRCA.LumA	0.15945	0.63	0.06	1.06676	-0.164	0.053	-0.1523	0.5646	-0.5175	0.3553	14	23	0.0654626	0.480059	88	0.229979	7	15	0.922598	1.48486	5	2.69415	17	0.950918	1.89412
TCGA-AR-A5QQ-01	TCGA-AR-A5QQ	Tumor	8.0103	BRCA	68	FEMALE	III	1	322	1	322	NA	NA	1	301	0.595359	0.3139	1.92105	IFN-gamma Dominant	C2	BRCA.Basal	0.58043	0.71	0.25	4.41935	0.9682	0.536	0.9542	1.9404	0.8779	0.6808	25	46	0.315787	1.35337	49	0.118671	7	13	0.853736	3.49549	60	3.38611	31	0.986059	3.52997
TCGA-B6-A0I1-01	TCGA-B6-A0I1	Tumor	6.4468	BRCA	73	FEMALE	II	1	2361	0	2361	1	1120	1	1120	0.560413	0.2998	2.21053	IFN-gamma Dominant	C2	BRCA.Basal	0.149929	0.22	0.07	3.19411	0.6646	0.1985	-1.0064	-0.6881	0.3762	-0.2988	30	NA	0.217209	1.0426	271	0.376819	7	43	0.867983	2.08133	11	NA	0	NA	2.7713
TCGA-B6-A0I2-01	TCGA-B6-A0I2	Tumor	7.383	BRCA	45	FEMALE	I	0	4361	0	4361	NA	NA	0	4361	NA	0.2733	1.71053	IFN-gamma Dominant	C2	BRCA.Basal	0.454664	0.54	0.11	0.433397	0.5835	0.207	0.6002	1.8509	0.4965	-0.3934	16	1	0.421184	1.29163	170	0.856405	20	40	0.828022	4.14338	149	4.33329	88	0.967828	2.99655
TCGA-B6-A0I5-01	TCGA-B6-A0I5	Tumor	7.7525	BRCA	49	FEMALE	II	0	8556	0	8556	0	8556	0	8556	NA	0.2711	0.684211	Wound Healing	C1	BRCA.LumA	0.150272	0.36	0.06	0.565783	-0.319	0.031	-0.1667	0.5142	-0.9596	0.3396	9	0	0.140176	0.504632	55	0.892475	9	4	NA	NA	NA	2.33837	11	0.975177	2.11224
TCGA-B6-A0I6-01	TCGA-B6-A0I6	Tumor	7.1755	BRCA	49	FEMALE	II	1	991	1	991	1	859	1	859	NA	0.2894	2.52632	Wound Healing	C1	BRCA.Basal	0.114669	NA	NA	3.92149	0.9941	0.1945	-0.3038	-0.3923	-0.7879	0.4703	NA	NA	NA	NA	NA	NA	NA	NA	0.489736	0.788199	5	1.09861	3	1	1.64143
TCGA-B6-A0I8-01	TCGA-B6-A0I8	Tumor	6.2071	BRCA	46	FEMALE	NA	1	749	1	749	NA	NA	1	746	NA	0.2944	3.55263	Inflammatory	C3	BRCA.LumA	0.107172	NA	NA	0.139716	-0.6069	-0.244	-0.7742	-1.5825	-0.9587	0.1839	39	161	1.084	2.90967	NA	NA	NA	NA	NA	NA	NA	1.09861	3	1	3.63845
TCGA-B6-A0I9-01	TCGA-B6-A0I9	Tumor	6.4965	BRCA	62	FEMALE	IV	1	362	1	362	NA	NA	1	362	NA	0.2882	2.39474	Wound Healing	C1	BRCA.Her2	0.188072	0.39	0.02	1.22008	0.4464	0.0995	-0.2137	0.131	-0.0497	0.073	23	3	0.616253	1.96081	631	0.524188	11	33	0.870728	3.53554	58	2.45831	12	0.989297	3.9754
TCGA-B6-A0IA-01	TCGA-B6-A0IA	Tumor	5.8929	BRCA	51	FEMALE	II	0	8391	0	8391	0	8391	0	8391	NA	0.2676	0.736842	Lymphocyte Depleted	C4	BRCA.LumA	0.0441377	0.09	0.01	0.335584	0.1796	0.0945	-1.2945	-2.093	-0.4341	-0.3924	11	57	0.310006	0.620013	153	0.23862	6	20	NA	NA	NA	NA	0	NA	1.14965
TCGA-B6-A0IB-01	TCGA-B6-A0IB	Tumor	6.7839	BRCA	64	FEMALE	IV	1	3941	1	3941	NA	NA	1	2717	NA	0.278	1.60526	Wound Healing	C1	BRCA.LumB	0.107644	0.26	0.26	0.41839	0.2183	0.0195	-1.4711	-1.2149	-0.3599	-0.0289	34	37	0.486729	1.60334	85	0.602967	18	22	NA	NA	NA	1.09861	3	1	3.24079
TCGA-B6-A0IC-01	TCGA-B6-A0IC	Tumor	2.7972	BRCA	90	FEMALE	NA	1	1542	0	1542	0	1542	0	1542	NA	0.269	1.28947	Inflammatory	C3	BRCA.LumA	0.0430075	0.06	0	0.327558	-0.25	-0.1575	-1.0934	-2.3054	-0.8728	-0.5672	16	3	0.210282	0.84113	94	0.078802	4	5	NA	NA	NA	NA	0	NA	0.770333
TCGA-B6-A0IE-01	TCGA-B6-A0IE	Tumor	5.8084	BRCA	38	FEMALE	III	1	1993	1	1993	1	834	1	834	NA	0.2736	0.921053	Wound Healing	C1	BRCA.LumA	0.127906	0.41	0	1.35727	0.2136	0.182	-0.7304	0.3104	-0.4679	-0.1075	14	NA	0.110299	0.634219	352	0.380192	11	21	0.943621	4.32647	98	1.53414	8	0.737766	1.17076
TCGA-B6-A0IG-01	TCGA-B6-A0IG	Tumor	7.4952	BRCA	50	FEMALE	II	1	4456	1	4456	NA	NA	1	4456	NA	NA	NA	IFN-gamma Dominant	C2	BRCA.LumA	0.120886	0.28	0.01	1.99805	0.362	0.139	-0.7025	-0.0479	1.4698	0.2485	19	2	0.135781	0.977627	721	0.946192	10	26	0.787518	1.53244	7	2.20479	10	0.957526	1.48819
TCGA-B6-A0IH-01	TCGA-B6-A0IH	Tumor	7.8141	BRCA	81	FEMALE	III	1	3418	NA	3418	0	3418	0	3418	NA	0.2791	0.842105	Inflammatory	C3	BRCA.LumA	0.226372	0.74	0.18	1.08946	-1.4475	-0.3335	0.1797	1.0036	-0.0679	0.5103	9	3	0.216961	0.840723	96	0.686465	24	16	0.617163	1.98657	25	3.71794	43	0.988499	1.5814
TCGA-B6-A0IJ-01	TCGA-B6-A0IJ	Tumor	6.8906	BRCA	42	FEMALE	II	0	7106	0	7106	0	7106	0	7106	NA	0.2882	3.76316	IFN-gamma Dominant	C2	BRCA.Basal	0.455939	0.6	0.21	0.827559	1.255	0.308	0.9664	1.7369	0.4419	-0.2395	81	4	0.805723	3.84268	336	0.784783	13	73	0.812351	4.5327	265	4.61909	107	0.9885	1.63344
TCGA-B6-A0IK-01	TCGA-B6-A0IK	Tumor	7.3171	BRCA	63	FEMALE	III	1	571	1	571	1	489	1	489	0.666701	0.2595	4.05263	Wound Healing	C1	BRCA.Her2	0.232191	0.48	0.04	4.52556	0.4866	0.28	-0.2325	0.4729	-0.3438	0.2226	78	4	1.48197	3.28996	199	0.425179	13	20	0.419455	0.581488	4	2.30566	11	0.961534	1.78962
TCGA-B6-A0IM-01	TCGA-B6-A0IM	Tumor	7.5211	BRCA	75	FEMALE	II	1	3873	0	3873	0	3873	0	3873	NA	0.2982	1.02632	Wound Healing	C1	BRCA.LumA	0.119536	0.22	0	1.37154	0.2032	-0.067	-0.3891	-1.2898	0.0961	0.4658	14	4	0.275656	0.74427	194	0.221489	8	14	NA	NA	NA	2.21025	10	0.959901	1.23848
TCGA-B6-A0IN-01	TCGA-B6-A0IN	Tumor	6.8402	BRCA	45	FEMALE	NA	1	2573	1	2573	1	1412	1	1412	NA	0.2872	0.973684	Wound Healing	C1	BRCA.LumB	0.263631	0.41	0.01	1.08234	-0.108	0.0305	0.5554	1.5611	-0.4892	0.3354	12	11	0.307926	0.800608	373	0.249298	6	21	0.904904	2.56379	17	3.79753	47	0.986332	2.46053
TCGA-B6-A0IO-01	TCGA-B6-A0IO	Tumor	6.0208	BRCA	66	FEMALE	II	0	5042	0	5042	0	5042	0	5042	NA	NA	NA	Wound Healing	C1	BRCA.LumA	0.148262	0.33	0.24	1.34639	0.0019	0.039	-0.5133	-0.4318	-0.6277	0.1221	35	3	0.622936	1.50071	275	0.672219	18	26	NA	NA	NA	3.09104	22	1	1.73749
TCGA-B6-A0IP-01	TCGA-B6-A0IP	Tumor	7.4024	BRCA	74	FEMALE	I	1	3926	0	3926	0	3926	0	3926	NA	NA	NA	Inflammatory	C3	BRCA.LumA	0.210282	0.25	0.03	13.8453	-0.0623	-0.031	-0.2665	0.9411	-0.5292	0.28	15	2	0.275839	0.855099	61	0.0771135	2	5	0.836385	2.62248	23	3.19315	25	0.992007	1.06737
TCGA-B6-A0IQ-01	TCGA-B6-A0IQ	Tumor	6.4915	BRCA	40	FEMALE	III	0	4285	0	4285	0	4285	0	4285	NA	NA	NA	Wound Healing	C1	BRCA.Basal	0.315829	0.46	0.41	9.26678	1.1649	0.3235	-0.3573	0.6364	0.0799	-0.0693	33	8	0.455485	1.79157	401	0.651358	9	57	0.877492	4.03218	99	3.73797	44	0.987786	2.94839
TCGA-B6-A0RE-01	TCGA-B6-A0RE	Tumor	6.8198	BRCA	61	FEMALE	NA	0	7777	0	7777	0	7777	0	7777	0.506465	0.3045	3.07895	Wound Healing	C1	BRCA.Basal	0.149229	0.36	0.4	2.82173	0.8333	0.273	-0.2232	-0.5676	-0.0488	0.3611	82	14	1.13902	3.8367	288	0.709105	17	39	0.894199	3.34222	42	1.28529	6	0.717336	3.29875
TCGA-B6-A0RG-01	TCGA-B6-A0RG	Tumor	6.2283	BRCA	26	FEMALE	II	0	2082	0	2082	0	2082	0	2082	0.439809	0.2716	1.65789	IFN-gamma Dominant	C2	BRCA.LumA	0.047396	0.1	0.16	0.184206	0.2191	0.027	-0.9403	-1.1075	0.4398	0.3648	41	52	0.331711	1.77918	192	0.484761	6	30	NA	0	1	0	1	NA	4.19898
TCGA-B6-A0RH-01	TCGA-B6-A0RH	Tumor	8.3053	BRCA	51	FEMALE	II	1	6456	0	6456	1	2165	1	2165	NA	0.2945	1.15789	IFN-gamma Dominant	C2	BRCA.Her2	0.0739905	0.34	0.03	5.95311	0.2496	0.2405	-0.3834	-0.2532	2.6489	0.5748	19	0	0.250104	0.972626	210	0.289396	10	24	0.747689	1.45494	7	2.41619	12	0.972347	2.04524
TCGA-B6-A0RI-01	TCGA-B6-A0RI	Tumor	7.6021	BRCA	44	FEMALE	III	0	7126	0	7126	1	1100	1	1100	0.761607	0.2565	0.657895	Wound Healing	C1	BRCA.LumA	0.0921501	0.25	0.07	0.31254	0.3981	0.03	-0.0455	-1.3031	-0.2505	0.6483	7	2	0.117022	0.526601	82	0.104392	3	13	NA	NA	NA	1.09861	3	1	1.58095
TCGA-B6-A0RL-01	TCGA-B6-A0RL	Tumor	2.3592	BRCA	60	FEMALE	II	1	2469	0	2469	0	2469	0	2469	0.783995	0.2985	1.57895	Lymphocyte Depleted	C4	BRCA.LumB	0.0702784	0.09	0.35	0.604783	0.6484	0.164	-1.5132	-2.3308	0.4936	-1.0072	13	83	0.387778	1.21873	230	0.854431	7	20	NA	NA	NA	0	1	NA	1.33224
TCGA-B6-A0RM-01	TCGA-B6-A0RM	Tumor	7.4049	BRCA	57	FEMALE	NA	1	2373	0	2373	NA	NA	0	2373	0.704396	0.2781	0.973684	Inflammatory	C3	BRCA.LumA	0.0578176	0.17	0.01	0.0717938	-0.0277	-0.0405	-0.7418	-0.8913	-0.7855	-0.23	15	4	0.220023	0.742578	137	0.0804896	4	4	NA	0	1	2.36938	11	0.988109	1.32978
TCGA-B6-A0RN-01	TCGA-B6-A0RN	Tumor	8.2763	BRCA	60	FEMALE	I	0	8008	0	8008	0	8008	0	8008	0.7105	0.264	1.10526	Inflammatory	C3	BRCA.LumA	0.0699836	0.21	0	0.637564	-1.1128	-0.0955	-0.7339	-0.3382	-0.9889	0.4112	8	0	0.361219	0.611294	85	0.0740968	3	4	0.941831	2.61131	16	1.88916	7	0.970836	1.15991
TCGA-B6-A0RO-01	TCGA-B6-A0RO	Tumor	6.1192	BRCA	71	FEMALE	III	0	4929	0	4929	0	4929	0	4929	0.579765	0.2783	1.05263	IFN-gamma Dominant	C2	BRCA.LumA	0.116809	0.48	0.06	0.192581	-0.6517	0.0015	-0.7281	-0.8382	0.3433	-0.1262	16	3	0.139858	0.895094	129	0.497011	16	18	NA	NA	NA	1.54983	5	0.962961	1.67133
TCGA-B6-A0RP-01	TCGA-B6-A0RP	Tumor	7.4539	BRCA	73	FEMALE	III	1	3126	1	3126	1	2787	1	2787	0.587491	0.2791	0.710526	Inflammatory	C3	BRCA.LumA	0.139236	0.45	0	0.534261	-0.7813	-0.242	0.1096	0.3639	0.2368	0.5068	15	NA	0.109622	0.520707	93	0.488228	16	4	0.862738	2.44432	17	3.63645	40	0.985786	1.15808
TCGA-B6-A0RQ-01	TCGA-B6-A0RQ	Tumor	7.861	BRCA	68	FEMALE	II	1	4267	0	4267	0	4267	0	4267	NA	0.2823	0.421053	Inflammatory	C3	BRCA.Normal	0.0955301	NA	NA	0.415432	-1.5363	-0.1945	-0.6242	-0.9281	-0.4836	0.0528	17	50	0.375736	0.912502	64	0.0768248	NA	NA	NA	NA	NA	0	1	NA	1.75659
TCGA-B6-A0RS-01	TCGA-B6-A0RS	Tumor	7.1809	BRCA	38	FEMALE	II	1	3063	1	3063	1	2041	1	2041	0.647492	0.3095	3.47368	Wound Healing	C1	BRCA.Her2	0.255363	0.49	0.31	7.64626	0.4766	0.2075	0.457	0.8394	0.2404	0.3308	NA	NA	1.07429	3.52588	400	0.785019	11	77	0.920674	3.10018	29	3.86362	50	0.987628	1.10411
TCGA-B6-A0RT-01	TCGA-B6-A0RT	Tumor	7.3062	BRCA	39	FEMALE	III	0	2721	0	2721	NA	NA	0	2721	0.704878	0.2897	0.421053	IFN-gamma Dominant	C2	BRCA.Basal	0.766304	0.76	0.41	2.76744	0.6972	0.084	1.3749	3.0169	1.7247	0.121	32	9	0.282292	1.32677	105	0.0477415	2	13	0.878869	4.42109	153	5.99676	503	0.964018	2.03462
TCGA-B6-A0RU-01	TCGA-B6-A0RU	Tumor	7.3897	BRCA	40	FEMALE	I	0	8605	0	8605	1	3076	1	3076	0.623533	0.2802	1.21053	Wound Healing	C1	BRCA.Basal	0.164606	0.49	0.3	0.141223	1.114	0.2255	-0.4014	-0.306	-0.3454	0.3113	23	38	0.315984	1.29553	114	0.876158	12	32	NA	0	1	2.32578	12	0.935962	1.85691
TCGA-B6-A0RV-01	TCGA-B6-A0RV	Tumor	6.5342	BRCA	42	FEMALE	III	0	5156	0	5156	0	5156	0	5156	0.658138	0.2622	1.44737	IFN-gamma Dominant	C2	BRCA.LumA	0.242551	0.54	0.04	2.47284	0.0292	0.0205	-0.0374	1.022	0.8781	0.1253	20	NA	0.529862	1.02856	227	0.164409	7	18	0.99708	1.0954	3	3.73129	44	0.986021	1.37569
TCGA-B6-A0WS-01	TCGA-B6-A0WS	Tumor	7.5018	BRCA	58	FEMALE	NA	1	2965	0	2965	NA	NA	0	2965	NA	0.2843	0.473684	IFN-gamma Dominant	C2	BRCA.LumA	0.316903	0.47	0.08	4.07152	-0.0353	-0.0385	0.3754	1.1999	1.3165	0.3684	5	NA	0.181023	0.331875	163	0.227709	7	20	0.946328	2.88112	21	4.51766	98	0.985319	1.07561
TCGA-B6-A0WT-01	TCGA-B6-A0WT	Tumor	7.6658	BRCA	61	FEMALE	II	0	5739	0	5739	1	3862	1	3862	0.676322	0.2875	0.631579	Wound Healing	C1	BRCA.LumA	0.142054	0.34	0.03	2.04595	0.122	-0.0675	-0.4171	-0.5954	0.0766	0.4824	6	83	0.18104	0.422427	88	0.153973	3	28	0.764364	2.99021	50	1.79176	6	1	2.20099
TCGA-B6-A0WV-01	TCGA-B6-A0WV	Tumor	6.2273	BRCA	67	FEMALE	II	1	2417	0	2417	0	2417	0	2417	0.529853	0.2725	0.947368	Wound Healing	C1	BRCA.LumB	0.0749625	0.36	0.58	0.831648	0.5196	0.105	-1.5131	-2.0989	-0.2361	0.02	7	5	0.308808	0.669084	127	0.645111	21	18	NA	NA	NA	NA	0	NA	1.45357
TCGA-B6-A0WW-01	TCGA-B6-A0WW	Tumor	6.6429	BRCA	58	FEMALE	NA	1	558	1	558	1	447	1	447	0.582444	0.2824	1.31579	IFN-gamma Dominant	C2	BRCA.LumB	0.114832	0.27	0.05	1.72131	0.044	-0.1525	-0.5624	-0.9895	1.1594	0.1955	13	0	0.310811	0.777027	177	0.392848	9	27	NA	NA	NA	2.33837	11	0.975177	1.97703
TCGA-B6-A0WX-01	TCGA-B6-A0WX	Tumor	7.5744	BRCA	40	FEMALE	III	1	639	1	639	1	563	1	563	0.658877	0.3032	1.10526	Wound Healing	C1	BRCA.Basal	0.242962	0.66	0.02	0.308597	0.2382	0.0415	0.2575	1.3009	0.3615	0.6082	16	NA	0.291071	0.661524	201	0.476248	12	33	0.978818	2.15068	9	3.83673	54	0.961831	2.99843
TCGA-B6-A0WY-01	TCGA-B6-A0WY	Tumor	8.2328	BRCA	40	FEMALE	III	1	3461	1	3461	1	2011	1	2011	0.614788	0.2894	0.605263	IFN-gamma Dominant	C2	BRCA.LumA	0.155176	0.75	0.06	1.12784	-0.3452	0.0035	0	0.2384	1.8014	0.5223	16	2	0.178495	0.832977	128	0.684816	23	29	0.994048	1.09207	3	2.91743	20	0.973863	1.85321
TCGA-B6-A0WZ-01	TCGA-B6-A0WZ	Tumor	7.2663	BRCA	50	FEMALE	II	0	6292	0	6292	0	6292	1	5117	0.716303	0.2808	1.42105	IFN-gamma Dominant	C2	BRCA.LumA	0.112949	0.37	0.09	NA	-0.0406	-0.0395	-0.9881	-1.7804	0.6769	0.1722	32	NA	0.762905	1.78011	55	0.297914	10	6	NA	NA	NA	1.0114	3	0.92062	1.91349
TCGA-B6-A0X0-01	TCGA-B6-A0X0	Tumor	6.3761	BRCA	54	FEMALE	I	1	3945	NA	3945	0	3945	0	3945	NA	0.263	0.631579	Inflammatory	C3	BRCA.LumA	0.088343	0.33	0	2.08602	-0.2837	-0.105	-1.0791	-0.8423	-0.9629	-0.0092	13	0	0.19192	0.438674	51	0.114341	5	6	NA	NA	NA	1.09861	3	1	1.73891
TCGA-B6-A0X1-01	TCGA-B6-A0X1	Tumor	7.9598	BRCA	48	FEMALE	III	1	7455	0	7455	1	490	1	490	0.580506	0.2987	2.18421	IFN-gamma Dominant	C2	BRCA.Basal	0.258354	0.26	0.15	8.47965	1.1868	0.1675	0.3441	0.2882	2.1409	-0.1481	18	3	0.528814	1.99083	574	0.948535	10	78	0.949283	1.97398	8	2.60698	20	0.870231	4.61611
TCGA-B6-A0X4-01	TCGA-B6-A0X4	Tumor	5.4976	BRCA	62	FEMALE	II	1	860	1	860	1	716	1	716	0.780204	0.2706	0.631579	Lymphocyte Depleted	C4	BRCA.LumA	0.0531618	NA	NA	1.26124	-0.9085	-0.1465	-1.4458	-2.5987	0.088	-0.326	7	15	0.122749	0.55237	53	0.030511	0	1	NA	NA	NA	NA	0	NA	1.95251
TCGA-B6-A0X5-01	TCGA-B6-A0X5	Tumor	5.96	BRCA	61	FEMALE	II	1	2097	1	2097	1	1343	1	1343	0.164963	0.2756	1.18421	Lymphocyte Depleted	C4	BRCA.LumB	0.0706577	0.11	0	7.8111	0.7613	0.0815	-0.8697	-1.8331	-0.9014	-0.4069	21	131	0.374741	1.06177	119	0.0827195	2	5	NA	0	1	0	1	NA	2.57296
TCGA-B6-A0X7-01	TCGA-B6-A0X7	Tumor	6.4764	BRCA	62	FEMALE	NA	1	1781	0	1781	NA	NA	1	1104	0.65162	NA	NA	IFN-gamma Dominant	C2	BRCA.LumA	0.0797759	0.41	0.06	0.0680256	-0.7025	-0.1355	-0.507	-0.531	0.564	0.4228	6	6	0.254108	0.33881	76	0.174767	5	17	NA	0	1	1.54983	5	0.962961	1.66529
TCGA-B6-A1KC-01	TCGA-B6-A1KC	Tumor	4.6212	BRCA	67	FEMALE	II	0	1326	0	1326	0	1326	0	1326	0.635036	0.3311	NA	Lymphocyte Depleted	C4	BRCA.LumB	0.0472388	0.18	0.44	0.176022	0.171	0.066	-0.4602	-1.6424	-0.3504	-0.3943	8	117	0.30405	0.668911	146	0.755249	22	13	NA	NA	NA	1.74787	6	0.975504	2.38126
TCGA-B6-A1KC-01	TCGA-B6-A1KC	Tumor	4.6212	BRCA	67	FEMALE	II	0	1326	0	1326	0	1326	0	1326	0.710371	0.3311	NA	Lymphocyte Depleted	C4	BRCA.LumB	0.0472388	0.18	0.44	0.176022	0.171	0.066	-0.4602	-1.6424	-0.3504	-0.3943	8	117	0.30405	0.668911	146	0.755249	22	13	NA	NA	NA	1.74787	6	0.975504	2.38126
TCGA-B6-A1KF-01	TCGA-B6-A1KF	Tumor	5.8528	BRCA	68	FEMALE	II	0	3088	0	3088	0	3088	0	3088	0.672205	0.3198	1.94737	Wound Healing	C1	BRCA.Basal	0.042625	0.19	0.07	1.4302	1.0447	0.129	-1.2471	-2.0625	-1.7841	0.0666	24	4	0.544567	1.36142	176	0.607351	18	21	NA	NA	NA	NA	0	NA	2.57577
TCGA-B6-A1KI-01	TCGA-B6-A1KI	Tumor	6.4313	BRCA	63	FEMALE	I	0	2236	0	2236	0	2236	0	2236	0.645311	0.3202	0.684211	Inflammatory	C3	BRCA.LumA	0.16426	0.69	0.59	0.228742	-0.928	-0.1615	-0.8514	-1.2297	-0.5787	0.3108	11	157	0.258907	0.489046	103	0.434071	26	6	NA	NA	NA	0	1	NA	1.35611
TCGA-B6-A1KN-01	TCGA-B6-A1KN	Tumor	7.1251	BRCA	57	FEMALE	III	0	4233	0	4233	0	4233	0	4233	0.558205	0.3308	1.55263	IFN-gamma Dominant	C2	BRCA.LumB	0.166336	0.44	0.12	0.836603	0.7085	0.0545	-0.2585	-0.1893	1.3096	0.197	27	10	0.365839	1.51964	306	0.791981	14	33	0.791598	1.73932	9	3.19351	26	0.980177	1.7154
TCGA-B6-A2IU-01	TCGA-B6-A2IU	Tumor	5.9081	BRCA	62	FEMALE	II	0	5176	0	5176	0	5176	1	4224	0.637045	0.3032	1.31579	Inflammatory	C3	BRCA.LumA	0.148964	0.31	0	0.313198	-0.0582	-0.1255	-0.7551	-0.9639	-0.3024	0.0124	19	10	0.277195	0.970182	87	0.224801	7	10	NA	NA	NA	1.56071	5	0.969724	1.5938
TCGA-B6-A3ZX-01	TCGA-B6-A3ZX	Tumor	6.1096	BRCA	50	FEMALE	IV	1	1152	1	1152	NA	NA	1	994	0.700887	0.3137	NA	IFN-gamma Dominant	C2	BRCA.Basal	0.704527	0.87	0.33	NA	0.4384	-0.014	0.9674	2.9526	-0.0881	0.0014	NA	NA	0	0	78	0.128595	16	55	0.919006	4.85062	196	5.56281	280	0.987226	2.65927
TCGA-B6-A400-01	TCGA-B6-A400	Tumor	7.4431	BRCA	43	FEMALE	III	0	215	0	215	0	215	0	215	0.57753	0.3369	NA	IFN-gamma Dominant	C2	BRCA.Basal	0.313101	0.45	0.21	NA	0.9698	0.253	0.348	0.1763	1.0785	0.5658	NA	NA	0	0	261	0.474292	6	69	0.90018	0.988949	3	3.28289	29	0.974935	3.1694
TCGA-B6-A401-01	TCGA-B6-A401	Tumor	8.2938	BRCA	47	FEMALE	II	0	2596	0	2596	0	2596	0	2596	0.678945	0.3196	0.736842	Wound Healing	C1	BRCA.LumA	0.357283	0.7	0.36	NA	-0.2944	0.0055	0.0979	0.9609	-0.0042	0.538	4	7	0.110081	0.35226	85	0.412949	23	27	0.174813	0.192052	3	3.14458	25	0.976919	1.85636
TCGA-B6-A402-01	TCGA-B6-A402	Tumor	6.2998	BRCA	47	FEMALE	I	0	2281	0	2281	1	1516	1	1516	0.579452	0.3349	NA	Wound Healing	C1	BRCA.Basal	0.10348	0.28	0.5	NA	0.6745	0.2415	-0.6234	-0.9724	-0.2206	-0.093	NA	NA	0	0	297	0.692356	16	42	NA	0	1	0.693147	2	1	2.49486
TCGA-B6-A408-01	TCGA-B6-A408	Tumor	7.5042	BRCA	55	FEMALE	III	0	2072	0	2072	0	2072	0	2072	0.633826	0.3131	NA	IFN-gamma Dominant	C2	BRCA.LumA	0.219689	0.43	0	NA	-0.4994	-0.0705	0.4329	1.1954	1.8774	0.2819	NA	NA	0	0	174	0.66074	19	20	0.799868	3.97519	144	3.52336	36	0.983211	2.5616
TCGA-B6-A409-01	TCGA-B6-A409	Tumor	7.215	BRCA	44	FEMALE	III	1	573	1	573	1	456	1	456	0.489648	0.3125	1.18421	IFN-gamma Dominant	C2	BRCA.Basal	0.257753	0.75	0.22	NA	0.4601	0.2505	-0.191	0.2734	0.4148	0.1359	23	1	0.423573	0.624214	194	0.804614	25	51	0.935043	1.02725	3	2.77385	18	0.959687	4.07816
TCGA-B6-A40B-01	TCGA-B6-A40B	Tumor	8.2155	BRCA	76	FEMALE	I	0	3152	0	3152	0	3152	0	3152	0.691023	0.2948	1.76316	Wound Healing	C1	BRCA.LumA	0.190089	0.37	0.39	NA	-0.1421	0.011	-0.3693	-0.5412	-0.9235	0.536	24	NA	0.278242	0.834727	106	0.255784	6	7	0.942444	0.653252	2	1.09861	3	1	1.36502
TCGA-B6-A40C-01	TCGA-B6-A40C	Tumor	8.4033	BRCA	51	FEMALE	II	0	2164	0	2164	0	2164	0	2164	0.665234	0.2977	1.34211	Wound Healing	C1	BRCA.LumA	0.15548	0.28	0.02	NA	0.2477	0.0495	0.0119	0.1108	0.1341	0.4522	23	22	0.263373	0.702328	97	0.204243	6	12	0.763459	2.24796	19	2.72555	16	0.983035	1.49558
TCGA-BH-A0AU-01	TCGA-BH-A0AU	Tumor	7.1633	BRCA	45	FEMALE	II	0	1914	0	1914	0	1914	0	1914	0.695294	0.284	0.736842	IFN-gamma Dominant	C2	BRCA.Normal	0.19298	0.54	0.05	3.65582	0.2124	-0.0095	0.0063	0.5106	0.7663	0.4455	7	5	0.214535	0.455886	202	0.810823	23	32	0.837871	2.269	15	3.60631	39	0.984372	1.7467
TCGA-BH-A0AU-11	TCGA-BH-A0AU	Normal	6.1749	BRCA	45	FEMALE	II	0	1914	0	1914	0	1914	0	1914	0.545983	NA	NA	NA	NA	NA	NA	NA	NA	NA	NA	NA	NA	NA	NA	NA	NA	NA	NA	NA	NA	NA	NA	NA	NA	NA	NA	NA	NA	NA	NA
TCGA-BH-A0AV-01	TCGA-BH-A0AV	Tumor	9.103	BRCA	52	FEMALE	I	0	1820	0	1820	0	1820	0	1820	NA	0.2952	1.97368	Wound Healing	C1	BRCA.Basal	0.143795	0.44	0.32	3.76584	0.818	0.0895	0.1996	-0.4324	0.0009	0.8207	30	2	0.505176	1.40918	295	0.929828	12	68	0.918807	3.02824	27	2.02533	8	0.973976	2.49747
TCGA-BH-A0AW-01	TCGA-BH-A0AW	Tumor	7.0692	BRCA	56	FEMALE	II	0	622	0	622	0	622	0	622	0.692458	0.2784	4.71053	IFN-gamma Dominant	C2	BRCA.Her2	0.302127	0.55	0.11	9.73429	0.3328	0.2115	0.9835	1.8983	0.2708	0.4287	68	138	1.47554	3.65935	353	0.528526	16	41	0.816745	2.9492	37	4.87655	146	0.978518	2.16321
TCGA-BH-A0AY-11	TCGA-BH-A0AY	Normal	8.1091	BRCA	62	FEMALE	II	0	777	0	777	0	777	0	777	0.562304	NA	NA	NA	NA	NA	NA	NA	NA	NA	NA	NA	NA	NA	NA	NA	NA	NA	NA	NA	NA	NA	NA	NA	NA	NA	NA	NA	NA	NA	NA
TCGA-BH-A0AZ-01	TCGA-BH-A0AZ	Tumor	8.4712	BRCA	47	FEMALE	III	0	1919	0	1919	0	1919	0	1919	0.656217	0.2615	1.78947	Wound Healing	C1	BRCA.Normal	0.137001	0.49	0.15	1.34661	-0.4999	-0.111	0.1763	0.0833	0.204	0.934	30	129	0.44819	1.4286	145	0.28533	3	42	NA	0	1	2.75167	16	0.992454	2.03186
TCGA-BH-A0AZ-11	TCGA-BH-A0AZ	Normal	8.4625	BRCA	47	FEMALE	III	0	1919	0	1919	0	1919	0	1919	0.565217	NA	NA	NA	NA	NA	NA	NA	NA	NA	NA	NA	NA	NA	NA	NA	NA	NA	NA	NA	NA	NA	NA	NA	NA	NA	NA	NA	NA	NA	NA
TCGA-BH-A0B0-01	TCGA-BH-A0B0	Tumor	8.1966	BRCA	56	FEMALE	I	0	2477	0	2477	0	2477	0	2477	NA	0.2849	1.55263	IFN-gamma Dominant	C2	BRCA.LumA	0.229052	0.45	0	0.470238	-0.5643	-0.1035	0.4153	1.0274	1.4507	0.5869	34	NA	0.673774	1.4823	50	0.234241	8	9	0.918945	0.636964	2	3.78098	54	0.947855	1.37577
TCGA-BH-A0B1-01	TCGA-BH-A0B1	Tumor	7.2671	BRCA	66	FEMALE	II	0	1148	0	1148	0	1148	0	1148	NA	0.2667	1.57895	IFN-gamma Dominant	C2	BRCA.LumA	NA	NA	NA	0.245928	0.272	0.0195	-0.4562	-0.2482	1.5181	0.3646	30	53	0.429467	1.25977	NA	NA	NA	NA	0.959735	0.665238	2	2.84648	18	0.984815	4.45691
TCGA-BH-A0B3-01	TCGA-BH-A0B3	Tumor	7.9236	BRCA	53	FEMALE	II	0	1203	0	1203	0	1203	0	1203	0.571575	0.265	1.05263	IFN-gamma Dominant	C2	BRCA.Normal	0.3056	0.39	0.48	9.30334	1.0871	0.3105	0.5795	1.1233	1.4496	0.5814	15	71	0.229172	0.973982	313	0.670745	7	37	0.819418	4.00724	133	3.10287	26	0.952357	3.71794
TCGA-BH-A0B3-11	TCGA-BH-A0B3	Normal	7.1429	BRCA	53	FEMALE	II	0	1203	0	1203	0	1203	0	1203	0.606838	NA	NA	NA	NA	NA	NA	NA	NA	NA	NA	NA	NA	NA	NA	NA	NA	NA	NA	NA	NA	NA	NA	NA	NA	NA	NA	NA	NA	NA	NA
TCGA-BH-A0B4-01	TCGA-BH-A0B4	Tumor	7.3262	BRCA	65	MALE	III	0	1191	0	1191	0	1191	0	1191	NA	0.2519	1.92105	Wound Healing	C1	BRCA.LumA	0.213102	0.45	0.12	0.740289	0.1332	0.067	0.1505	0.2423	0.5759	0.5018	42	162	0.205295	1.81832	214	0.373905	4	71	0.797285	1.28318	5	1.86042	8	0.894672	1.08496
TCGA-BH-A0B5-01	TCGA-BH-A0B5	Tumor	7.3976	BRCA	40	FEMALE	III	0	2136	0	2136	NA	NA	0	2136	0.735905	0.2673	1.92105	Wound Healing	C1	BRCA.LumA	0.140136	0.52	0.03	0.684526	0.5311	-0.046	0.1877	0.3135	0.3523	0.5062	33	0	0.409363	1.58287	91	0.539268	18	10	0.946369	1.69566	6	3.50835	36	0.979024	1.70273
TCGA-BH-A0B5-11	TCGA-BH-A0B5	Normal	7.5294	BRCA	40	FEMALE	III	0	2136	0	2136	NA	NA	0	2136	NA	NA	NA	NA	NA	NA	NA	NA	NA	NA	NA	NA	NA	NA	NA	NA	NA	NA	NA	NA	NA	NA	NA	NA	NA	NA	NA	NA	NA	NA	NA
TCGA-BH-A0B6-01	TCGA-BH-A0B6	Tumor	7.2687	BRCA	47	FEMALE	I	0	2483	0	2483	0	2483	0	2483	0.712593	0.2912	24.9474	NA	NA	NA	NA	NA	NA	NA	NA	NA	NA	NA	NA	NA	NA	NA	NA	NA	NA	NA	NA	NA	NA	NA	NA	NA	NA	NA	NA
TCGA-BH-A0B7-01	TCGA-BH-A0B7	Tumor	7.8155	BRCA	42	FEMALE	II	0	2559	0	2559	0	2559	0	2559	NA	0.2803	0.368421	Wound Healing	C1	BRCA.Normal	0.514403	0.75	0.43	2.01854	0.1741	0.042	0.5882	1.6205	0.4793	0.6041	16	1	0.166459	0.860039	181	0.304148	8	27	0.891827	3.43366	47	4.72642	124	0.980528	4.79575
TCGA-BH-A0B7-11	TCGA-BH-A0B7	Normal	7.2611	BRCA	42	FEMALE	II	0	2559	0	2559	0	2559	0	2559	NA	NA	NA	NA	NA	NA	NA	NA	NA	NA	NA	NA	NA	NA	NA	NA	NA	NA	NA	NA	NA	NA	NA	NA	NA	NA	NA	NA	NA	NA	NA
TCGA-BH-A0B8-01	TCGA-BH-A0B8	Tumor	6.2797	BRCA	64	FEMALE	I	0	1569	0	1569	0	1569	0	1569	0.688202	0.2567	1.23684	Wound Healing	C1	BRCA.Normal	0.0733802	NA	NA	0.0122339	-0.0915	-0.014	-0.422	-0.6624	0.3196	0.1255	26	7	0.672341	1.28865	NA	NA	NA	NA	NA	0	1	2.02533	8	0.973976	2.32305
TCGA-BH-A0B8-11	TCGA-BH-A0B8	Normal	7.4473	BRCA	64	FEMALE	I	0	1569	0	1569	0	1569	0	1569	0.521215	NA	NA	NA	NA	NA	NA	NA	NA	NA	NA	NA	NA	NA	NA	NA	NA	NA	NA	NA	NA	NA	NA	NA	NA	NA	NA	NA	NA	NA	NA
TCGA-BH-A0B9-01	TCGA-BH-A0B9	Tumor	4.9412	BRCA	44	FEMALE	I	0	1572	0	1572	0	1572	0	1572	0.734489	0.2664	1.15789	IFN-gamma Dominant	C2	BRCA.Basal	0.366534	0.38	0.11	17.7597	0.9567	0.3105	0.5805	1.5925	0.4773	-0.3369	9	10	0.259793	0.808245	475	0.394025	6	37	0.865221	2.21925	13	4.63632	120	0.968424	3.56487
TCGA-BH-A0BA-01	TCGA-BH-A0BA	Tumor	7.0366	BRCA	51	FEMALE	III	0	1132	0	1132	0	1132	0	1132	0.714423	0.2723	0.921053	Inflammatory	C3	BRCA.Normal	0.115138	0.52	0.19	2.83544	0.0047	-0.163	-0.096	0.8464	-0.521	0.0734	20	77	0.371997	0.929992	292	0.866413	31	23	0.598647	1.99481	28	3.41495	32	0.985347	1.48683
TCGA-BH-A0BA-11	TCGA-BH-A0BA	Normal	8.2387	BRCA	51	FEMALE	III	0	1132	0	1132	0	1132	0	1132	0.562547	NA	NA	NA	NA	NA	NA	NA	NA	NA	NA	NA	NA	NA	NA	NA	NA	NA	NA	NA	NA	NA	NA	NA	NA	NA	NA	NA	NA	NA	NA
TCGA-BH-A0BC-01	TCGA-BH-A0BC	Tumor	7.6278	BRCA	60	FEMALE	III	0	974	0	974	0	974	0	974	0.719761	0.2513	0.894737	IFN-gamma Dominant	C2	BRCA.Normal	0.212677	0.41	0.02	1.21729	0.2214	0.1355	0.6164	0.9311	1.1334	0.5025	15	5	0.390906	0.781813	125	0.196697	2	14	0.765497	2.073	15	4.00014	59	0.981019	1.32836
TCGA-BH-A0BC-11	TCGA-BH-A0BC	Normal	8.7891	BRCA	60	FEMALE	III	0	974	0	974	0	974	0	974	0.57095	NA	NA	NA	NA	NA	NA	NA	NA	NA	NA	NA	NA	NA	NA	NA	NA	NA	NA	NA	NA	NA	NA	NA	NA	NA	NA	NA	NA	NA	NA
TCGA-BH-A0BD-01	TCGA-BH-A0BD	Tumor	7.7197	BRCA	47	FEMALE	II	0	554	0	554	0	554	0	554	NA	0.2827	0.631579	IFN-gamma Dominant	C2	BRCA.LumB	0.197578	0.32	0.03	0.412925	0.6077	0.042	0.3567	0.691	1.3228	0.5938	11	1	0.111867	0.783069	106	0.179416	5	8	0.897868	2.59517	18	3.83524	47	0.996127	1.62706
TCGA-BH-A0BF-01	TCGA-BH-A0BF	Tumor	7.948	BRCA	56	FEMALE	II	1	1324	0	1324	0	1324	0	1324	0.649319	0.2908	0.973684	IFN-gamma Dominant	C2	BRCA.LumB	0.420278	0.57	0.29	11.8682	0.1411	0.0135	1.1115	1.9114	1.8288	0.6631	13	1	0.363291	0.503018	171	0.351999	10	26	0.610393	3.19952	189	4.7412	125	0.981958	1.48609
TCGA-BH-A0BG-01	TCGA-BH-A0BG	Tumor	6.849	BRCA	73	FEMALE	I	0	1871	0	1871	0	1871	0	1871	NA	0.3111	1.05263	IFN-gamma Dominant	C2	BRCA.Basal	0.223072	0.46	0.17	11.7958	0.4376	0.0655	0.6795	1.5935	1.347	0.1816	17	0	0.20613	0.912863	126	0.709615	17	62	0.614957	1.10186	6	4.14216	82	0.939964	6.48161
TCGA-BH-A0BJ-01	TCGA-BH-A0BJ	Tumor	7.9256	BRCA	41	FEMALE	II	0	660	0	660	0	660	0	660	0.656657	0.2558	0.447368	Inflammatory	C3	BRCA.Normal	0.22164	0.62	0.09	0.32008	-0.4491	-0.114	0.1087	0.5038	-0.311	0.494	15	0	0.176684	0.736181	49	0.48864	13	7	0.964606	1.55247	5	3.73797	44	0.987786	1.58057
TCGA-BH-A0BJ-11	TCGA-BH-A0BJ	Normal	7.0028	BRCA	41	FEMALE	II	0	660	0	660	0	660	0	660	0.63402	NA	NA	NA	NA	NA	NA	NA	NA	NA	NA	NA	NA	NA	NA	NA	NA	NA	NA	NA	NA	NA	NA	NA	NA	NA	NA	NA	NA	NA	NA
TCGA-BH-A0BL-01	TCGA-BH-A0BL	Tumor	8.7545	BRCA	35	FEMALE	I	0	2278	0	2278	0	2278	0	2278	NA	0.2584	1.63158	Wound Healing	C1	BRCA.Basal	0.35649	0.09	0.36	0.617992	0.6912	0.142	0.7888	1.2906	0.7119	0.7723	24	12	0.295753	1.47876	249	0.814724	15	41	0.883181	2.84285	25	4.02545	62	0.975361	2.64152
TCGA-BH-A0BM-01	TCGA-BH-A0BM	Tumor	7.7193	BRCA	54	FEMALE	II	0	1876	0	1876	0	1876	0	1876	0.655166	0.2664	0.789474	Inflammatory	C3	BRCA.Normal	0.101749	0.4	0.01	0.694567	-1.595	-0.147	-0.3096	0.2591	-0.5683	0.2428	15	16	0.283521	0.567043	53	0.0936318	4	8	NA	NA	NA	2.02281	8	0.972765	1.66947
TCGA-BH-A0BM-11	TCGA-BH-A0BM	Normal	7.738	BRCA	54	FEMALE	II	0	1876	0	1876	0	1876	0	1876	0.517288	NA	NA	NA	NA	NA	NA	NA	NA	NA	NA	NA	NA	NA	NA	NA	NA	NA	NA	NA	NA	NA	NA	NA	NA	NA	NA	NA	NA	NA	NA
TCGA-BH-A0BO-01	TCGA-BH-A0BO	Tumor	10.0081	BRCA	54	FEMALE	I	0	2197	0	2197	0	2197	0	2197	NA	0.2673	0.736842	Inflammatory	C3	BRCA.LumA	0.319577	0.71	0.02	0.0147092	-1.2921	-0.226	0.3835	-0.0677	-0.383	0.6476	12	0	0.106124	0.663274	36	0.0812345	3	5	0.842293	1.35562	5	1.56071	5	0.969724	1.85204
TCGA-BH-A0BP-01	TCGA-BH-A0BP	Tumor	8.5545	BRCA	76	FEMALE	I	1	2296	0	2296	0	2296	0	2296	NA	0.2933	4.02632	Wound Healing	C1	BRCA.LumA	0.132493	0.51	0.22	0.173925	-0.592	-0.1395	-0.0989	-0.4501	-0.1132	0.6687	57	9	1.02235	3.52441	577	0.737887	13	62	NA	0	1	2.24504	10	0.975006	1.4094
TCGA-BH-A0BQ-01	TCGA-BH-A0BQ	Tumor	8.9261	BRCA	39	FEMALE	I	0	2255	0	2255	1	1709	1	1709	NA	0.2795	0.605263	IFN-gamma Dominant	C2	BRCA.Normal	0.280128	0.6	0	3.02711	-0.596	-0.0955	0.1732	0.8839	0.9059	0.7444	7	NA	0.160863	0.509398	68	0.100887	5	8	0.925565	1.01684	3	3.68412	43	0.979506	1.44614
TCGA-BH-A0BQ-11	TCGA-BH-A0BQ	Normal	8.4263	BRCA	39	FEMALE	I	0	2255	0	2255	1	1709	1	1709	NA	NA	NA	NA	NA	NA	NA	NA	NA	NA	NA	NA	NA	NA	NA	NA	NA	NA	NA	NA	NA	NA	NA	NA	NA	NA	NA	NA	NA	NA	NA
TCGA-BH-A0BR-01	TCGA-BH-A0BR	Tumor	8.5925	BRCA	59	FEMALE	I	0	2330	0	2330	0	2330	0	2330	NA	0.2842	1.73684	Wound Healing	C1	BRCA.LumA	0.213484	0.46	0.06	0.396055	-0.0782	0.002	0.4173	-0.1591	-0.1082	0.8023	26	3	0.252015	1.28808	364	0.987416	10	37	NA	0	1	3.40381	33	0.973489	1.75218
TCGA-BH-A0BS-01	TCGA-BH-A0BS	Tumor	5.4132	BRCA	55	FEMALE	III	0	2612	0	2612	0	2612	0	2612	0.569004	0.2639	0.526316	Lymphocyte Depleted	C4	BRCA.Normal	0.0784799	0.19	0.04	0.431781	-0.2277	-0.074	-0.7173	-2.0147	-0.441	-0.068	8	1	0.138929	0.305644	69	0.0493479	2	3	NA	0	1	1.09861	3	1	0.743901
TCGA-BH-A0BS-11	TCGA-BH-A0BS	Normal	7.3263	BRCA	55	FEMALE	III	0	2612	0	2612	0	2612	0	2612	0.569176	NA	NA	NA	NA	NA	NA	NA	NA	NA	NA	NA	NA	NA	NA	NA	NA	NA	NA	NA	NA	NA	NA	NA	NA	NA	NA	NA	NA	NA	NA
TCGA-BH-A0BT-01	TCGA-BH-A0BT	Tumor	7.0617	BRCA	56	FEMALE	II	0	2365	0	2365	0	2365	0	2365	0.478701	0.2597	0.526316	IFN-gamma Dominant	C2	BRCA.Normal	0.0999031	0.34	0.06	6.85367	-0.4667	0.0395	-0.2913	0.4048	1.5175	0.1975	20	53	0.253366	1.01346	129	0.777048	18	16	NA	0	1	2.92069	20	0.974949	3.26268
TCGA-BH-A0BT-11	TCGA-BH-A0BT	Normal	7.0816	BRCA	56	FEMALE	II	0	2365	0	2365	0	2365	0	2365	0.559562	NA	NA	NA	NA	NA	NA	NA	NA	NA	NA	NA	NA	NA	NA	NA	NA	NA	NA	NA	NA	NA	NA	NA	NA	NA	NA	NA	NA	NA	NA
TCGA-BH-A0BV-01	TCGA-BH-A0BV	Tumor	6.6628	BRCA	78	FEMALE	II	0	1519	0	1519	0	1519	0	1519	NA	0.2495	0.921053	IFN-gamma Dominant	C2	BRCA.Normal	0.203278	0.46	0.07	1.46778	-0.2084	-0.1515	0.3725	0.4044	1.1588	0.4677	13	3	0.179134	0.746392	96	0.862714	12	5	0.99931	1.09785	3	3.71424	42	0.993732	1.15073
TCGA-BH-A0BV-11	TCGA-BH-A0BV	Normal	6.9839	BRCA	78	FEMALE	II	0	1519	0	1519	0	1519	0	1519	0.571495	NA	NA	NA	NA	NA	NA	NA	NA	NA	NA	NA	NA	NA	NA	NA	NA	NA	NA	NA	NA	NA	NA	NA	NA	NA	NA	NA	NA	NA	NA
TCGA-BH-A0BW-01	TCGA-BH-A0BW	Tumor	7.4944	BRCA	71	FEMALE	I	0	2371	0	2371	0	2371	0	2371	NA	0.2932	2.84211	IFN-gamma Dominant	C2	BRCA.Normal	0.424352	0.46	0.07	0.728143	0.5744	0.035	0.9307	1.0603	2.432	0.1119	36	100	0.649342	1.97508	210	0.537225	8	56	0.904364	3.24081	36	3.54754	53	0.893521	6.55855
TCGA-BH-A0BW-11	TCGA-BH-A0BW	Normal	8.1713	BRCA	71	FEMALE	I	0	2371	0	2371	0	2371	0	2371	NA	NA	NA	NA	NA	NA	NA	NA	NA	NA	NA	NA	NA	NA	NA	NA	NA	NA	NA	NA	NA	NA	NA	NA	NA	NA	NA	NA	NA	NA	NA
TCGA-BH-A0BZ-01	TCGA-BH-A0BZ	Tumor	8.1174	BRCA	59	FEMALE	III	0	2255	0	2255	0	2255	0	2255	0.681289	0.2835	7.31579	IFN-gamma Dominant	C2	BRCA.Normal	0.299398	0.59	0.5	9.67548	0.5253	0.076	0.744	1.2083	1.8933	0.5164	84	52	1.51177	6.15316	62	0.345595	16	22	0.917867	2.91703	24	4.71288	121	0.982711	1.7828
TCGA-BH-A0BZ-11	TCGA-BH-A0BZ	Normal	8.2467	BRCA	59	FEMALE	III	0	2255	0	2255	0	2255	0	2255	0.567341	NA	NA	NA	NA	NA	NA	NA	NA	NA	NA	NA	NA	NA	NA	NA	NA	NA	NA	NA	NA	NA	NA	NA	NA	NA	NA	NA	NA	NA	NA
TCGA-BH-A0C0-01	TCGA-BH-A0C0	Tumor	6.1412	BRCA	62	FEMALE	II	0	1270	0	1270	0	1270	0	1270	0.707766	0.251	2.18421	IFN-gamma Dominant	C2	BRCA.Normal	0.540262	0.73	0.27	2.2027	0.6523	0.101	1.0721	1.7704	1.2349	-0.0192	40	34	0.463526	2.68845	276	0.670921	15	74	0.78943	3.49782	84	4.33293	94	0.953698	2.75678
TCGA-BH-A0C0-11	TCGA-BH-A0C0	Normal	6.0343	BRCA	62	FEMALE	II	0	1270	0	1270	0	1270	0	1270	0.544113	NA	NA	NA	NA	NA	NA	NA	NA	NA	NA	NA	NA	NA	NA	NA	NA	NA	NA	NA	NA	NA	NA	NA	NA	NA	NA	NA	NA	NA	NA
TCGA-BH-A0C1-01	TCGA-BH-A0C1	Tumor	7.8344	BRCA	61	FEMALE	III	1	1411	1	1411	1	1123	1	1123	NA	0.3007	NA	Wound Healing	C1	BRCA.LumA	0.25054	0.54	0.04	0.221237	0.1166	-0.098	0.0815	0.3839	-0.1091	0.6165	14	59	0.453468	0.800238	128	0.736571	15	11	0.93418	1.0263	3	3.91191	53	0.985295	1.35907
TCGA-BH-A0C3-01	TCGA-BH-A0C3	Tumor	7.6516	BRCA	47	FEMALE	I	0	2709	0	2709	1	2674	1	2674	0.63362	0.2808	0.447368	IFN-gamma Dominant	C2	BRCA.Normal	0.267355	0.61	0.15	4.42487	0.0564	-0.0845	0.4201	0.8048	0.872	0.4637	4	21	0.10919	0.272975	74	0.24006	10	14	0.72811	0.79991	3	3.97062	55	0.990838	1.57704
TCGA-BH-A0C3-11	TCGA-BH-A0C3	Normal	6.3898	BRCA	47	FEMALE	I	0	2709	0	2709	1	2674	1	2674	0.584593	NA	NA	NA	NA	NA	NA	NA	NA	NA	NA	NA	NA	NA	NA	NA	NA	NA	NA	NA	NA	NA	NA	NA	NA	NA	NA	NA	NA	NA	NA
TCGA-BH-A0C7-01	TCGA-BH-A0C7	Tumor	7.1228	BRCA	48	FEMALE	II	0	2767	0	2767	0	2767	0	2767	NA	0.2837	NA	IFN-gamma Dominant	C2	BRCA.LumB	0.115444	0.55	0.1	1.7042	0.8569	0.1275	-0.2762	-0.1001	1.2875	0.2497	22	14	0.374646	1.12394	191	0.809827	17	39	0.886995	1.42756	5	3.1418	24	0.988594	1.54711
TCGA-BH-A0DD-01	TCGA-BH-A0DD	Tumor	6.5115	BRCA	58	MALE	II	0	2486	0	2486	0	2486	0	2486	0.712885	0.279	1.07895	IFN-gamma Dominant	C2	BRCA.LumB	0.0839275	0.21	0.01	11.5657	1.0058	0.078	-0.3818	-0.4422	1.4638	0.142	8	NA	0.326186	0.543643	364	0.357513	14	17	0.730804	1.81598	12	2.48491	12	1	2.9004
TCGA-BH-A0DD-11	TCGA-BH-A0DD	Normal	8.3893	BRCA	58	MALE	II	0	2486	0	2486	0	2486	0	2486	NA	NA	NA	NA	NA	NA	NA	NA	NA	NA	NA	NA	NA	NA	NA	NA	NA	NA	NA	NA	NA	NA	NA	NA	NA	NA	NA	NA	NA	NA	NA
TCGA-BH-A0DE-01	TCGA-BH-A0DE	Tumor	8.5351	BRCA	62	FEMALE	II	0	2372	0	2372	0	2372	0	2372	NA	0.2792	0.868421	TGF-beta Dominant	C6	BRCA.LumA	0.241724	0.45	0.02	0.136154	-0.6111	-0.106	0.3805	0.1989	0.39	0.515	13	24	0.237483	0.682763	66	0.197567	6	18	NA	NA	NA	3.12828	24	0.984338	1.75694
TCGA-BH-A0DG-01	TCGA-BH-A0DG	Tumor	7.8054	BRCA	30	FEMALE	II	0	2041	0	2041	0	2041	0	2041	0.668309	0.2685	1.05263	IFN-gamma Dominant	C2	BRCA.Normal	0.277741	0.58	0.05	0.542749	-0.004	-0.095	0.4779	0.9909	0.956	0.7022	23	NA	0.164093	0.875162	303	0.211324	2	19	0.518783	0.834949	5	3.89433	53	0.980867	1.79993
TCGA-BH-A0DG-11	TCGA-BH-A0DG	Normal	6.2557	BRCA	30	FEMALE	II	0	2041	0	2041	0	2041	0	2041	0.634514	NA	NA	NA	NA	NA	NA	NA	NA	NA	NA	NA	NA	NA	NA	NA	NA	NA	NA	NA	NA	NA	NA	NA	NA	NA	NA	NA	NA	NA	NA
TCGA-BH-A0DH-01	TCGA-BH-A0DH	Tumor	6.1092	BRCA	63	FEMALE	II	0	1156	0	1156	0	1156	0	1156	0.507963	0.2783	1.36842	Wound Healing	C1	BRCA.Normal	0.132489	0.24	0.02	0.181024	-0.0598	-0.091	-0.1426	0.1781	0.4169	0.1015	12	12	0.340327	0.916266	87	0.947461	7	26	0.96511	2.9832	22	2.50666	14	0.949832	0.913274
TCGA-BH-A0DH-11	TCGA-BH-A0DH	Normal	7.6274	BRCA	63	FEMALE	II	0	1156	0	1156	0	1156	0	1156	0.525981	NA	NA	NA	NA	NA	NA	NA	NA	NA	NA	NA	NA	NA	NA	NA	NA	NA	NA	NA	NA	NA	NA	NA	NA	NA	NA	NA	NA	NA	NA
TCGA-BH-A0DI-01	TCGA-BH-A0DI	Tumor	8.9105	BRCA	63	FEMALE	II	0	912	0	912	0	912	0	912	0.623013	0.2654	1.18421	Wound Healing	C1	BRCA.LumA	0.284705	0.66	0.02	1.56328	-0.552	-0.1535	0.491	0.7391	0.1006	0.9293	14	2	0.354532	0.981782	286	0.329895	8	29	0.868241	3.49498	56	3.19498	27	0.969399	1.54602
TCGA-BH-A0DK-01	TCGA-BH-A0DK	Tumor	7.3019	BRCA	49	FEMALE	II	0	423	0	423	0	423	0	423	0.699468	0.2437	2.73684	IFN-gamma Dominant	C2	BRCA.LumA	0.314561	0.48	0.01	0.805853	0.21	0.0655	0.7502	1.8828	1.6852	0.6667	41	56	0.499746	2.38114	180	0.222897	6	16	0.723284	2.93685	58	4.72564	123	0.982016	2.56356
TCGA-BH-A0DK-11	TCGA-BH-A0DK	Normal	8.1445	BRCA	49	FEMALE	II	0	423	0	423	0	423	0	423	0.595685	NA	NA	NA	NA	NA	NA	NA	NA	NA	NA	NA	NA	NA	NA	NA	NA	NA	NA	NA	NA	NA	NA	NA	NA	NA	NA	NA	NA	NA	NA
TCGA-BH-A0DL-01	TCGA-BH-A0DL	Tumor	6.073	BRCA	64	FEMALE	II	0	2381	0	2381	0	2381	0	2381	NA	0.2967	1.52632	IFN-gamma Dominant	C2	BRCA.Normal	0.396078	0.5	0.59	5.93757	0.8338	0.1895	0.9422	1.2098	1.541	0.146	28	NA	0.265113	1.21952	94	0.583664	8	18	0.873847	3.81823	79	3.15188	34	0.893805	2.43485
TCGA-BH-A0DL-11	TCGA-BH-A0DL	Normal	8.2678	BRCA	64	FEMALE	II	0	2381	0	2381	0	2381	0	2381	NA	NA	NA	NA	NA	NA	NA	NA	NA	NA	NA	NA	NA	NA	NA	NA	NA	NA	NA	NA	NA	NA	NA	NA	NA	NA	NA	NA	NA	NA	NA
TCGA-BH-A0DO-01	TCGA-BH-A0DO	Tumor	7.7941	BRCA	78	FEMALE	I	0	1644	0	1644	0	1644	0	1644	NA	0.2675	NA	Inflammatory	C3	BRCA.Normal	0.128489	0.59	0	NA	-1.0988	-0.2265	-0.4763	0.1425	-0.8761	0.1745	10	1	0.211756	0.52939	77	0.186775	9	4	0.780277	1.08169	4	2.07944	8	1	1.74132
TCGA-BH-A0DO-11	TCGA-BH-A0DO	Normal	6.8463	BRCA	78	FEMALE	I	0	1644	0	1644	0	1644	0	1644	NA	NA	NA	NA	NA	NA	NA	NA	NA	NA	NA	NA	NA	NA	NA	NA	NA	NA	NA	NA	NA	NA	NA	NA	NA	NA	NA	NA	NA	NA	NA
TCGA-BH-A0DP-01	TCGA-BH-A0DP	Tumor	8.0933	BRCA	60	FEMALE	II	0	476	0	476	0	476	0	476	0.706226	0.2522	0.789474	Inflammatory	C3	BRCA.Normal	0.195826	0.58	0.13	0.250957	-0.5177	-0.13	0.323	0.6694	-0.1249	0.5748	11	72	0.205109	0.703229	55	0.443752	16	8	0.925607	1.48971	5	3.28149	29	0.974517	2.24692
TCGA-BH-A0DP-11	TCGA-BH-A0DP	Normal	8.5057	BRCA	60	FEMALE	II	0	476	0	476	0	476	0	476	0.573169	NA	NA	NA	NA	NA	NA	NA	NA	NA	NA	NA	NA	NA	NA	NA	NA	NA	NA	NA	NA	NA	NA	NA	NA	NA	NA	NA	NA	NA	NA
TCGA-BH-A0DQ-01	TCGA-BH-A0DQ	Tumor	8.1992	BRCA	42	FEMALE	II	0	98	0	98	0	98	0	98	0.648745	0.2911	0.894737	IFN-gamma Dominant	C2	BRCA.LumA	0.129171	0.37	0.05	1.30023	-0.0204	-0.0315	0.0561	-0.1146	0.8481	0.6438	14	49	0.162516	0.812579	154	0.287488	5	26	0.999913	0.693087	2	2.42602	12	0.9763	2.24565
TCGA-BH-A0DQ-11	TCGA-BH-A0DQ	Normal	6.431	BRCA	42	FEMALE	II	0	98	0	98	0	98	0	98	0.605699	NA	NA	NA	NA	NA	NA	NA	NA	NA	NA	NA	NA	NA	NA	NA	NA	NA	NA	NA	NA	NA	NA	NA	NA	NA	NA	NA	NA	NA	NA
TCGA-BH-A0DS-01	TCGA-BH-A0DS	Tumor	7.6746	BRCA	71	FEMALE	III	0	78	0	78	0	78	0	78	0.68152	0.2815	1.05263	Inflammatory	C3	BRCA.LumA	0.133657	0.37	0.18	0.0964338	-0.6888	-0.0705	0.341	0.7346	-0.195	0.4479	21	45	0.394424	1.03157	105	0.806286	23	12	0.865481	3.052	34	3.17463	27	0.963224	1.76558
TCGA-BH-A0DT-01	TCGA-BH-A0DT	Tumor	7.6713	BRCA	41	FEMALE	II	0	2403	0	2403	0	2403	0	2403	NA	0.2724	0.447368	Inflammatory	C3	BRCA.Normal	0.220689	0.59	0.04	1.19983	-0.4339	-0.133	0.0208	0.5685	-0.0022	0.5304	3	7	0.0265935	0.425496	55	0.250979	11	4	0.89894	1.61068	6	3.54451	36	0.989115	1.10443
TCGA-BH-A0DT-11	TCGA-BH-A0DT	Normal	8.1975	BRCA	41	FEMALE	II	0	2403	0	2403	0	2403	0	2403	NA	NA	NA	NA	NA	NA	NA	NA	NA	NA	NA	NA	NA	NA	NA	NA	NA	NA	NA	NA	NA	NA	NA	NA	NA	NA	NA	NA	NA	NA	NA
TCGA-BH-A0DV-01	TCGA-BH-A0DV	Tumor	9.1169	BRCA	54	FEMALE	III	0	2064	0	2064	0	2064	0	2064	0.639983	0.2638	0.263158	Inflammatory	C3	BRCA.Normal	0.252806	0.69	0.04	0.0604887	-1.1317	-0.245	0.2761	0.3504	-0.414	0.8662	6	5	0.054345	0.353243	52	0.11488	4	5	NA	0	1	2.25793	11	0.941629	1.34656
TCGA-BH-A0DV-11	TCGA-BH-A0DV	Normal	8.9159	BRCA	54	FEMALE	III	0	2064	0	2064	0	2064	0	2064	0.537545	NA	NA	NA	NA	NA	NA	NA	NA	NA	NA	NA	NA	NA	NA	NA	NA	NA	NA	NA	NA	NA	NA	NA	NA	NA	NA	NA	NA	NA	NA
TCGA-BH-A0DX-01	TCGA-BH-A0DX	Tumor	8.3728	BRCA	62	FEMALE	I	0	2156	0	2156	0	2156	0	2156	NA	0.2882	1.78947	TGF-beta Dominant	C6	BRCA.LumA	0.305632	0.61	0.07	0.192537	-0.0649	0	0.6251	0.0487	-0.1378	0.6705	35	NA	0.355209	1.47549	131	0.264317	4	27	0.916229	1.27016	4	3.42358	32	0.987837	1.85288
TCGA-BH-A0DZ-01	TCGA-BH-A0DZ	Tumor	7.8189	BRCA	43	FEMALE	II	0	495	0	495	0	495	0	495	NA	0.2596	8.31579	Wound Healing	C1	BRCA.Normal	0.139734	0.35	0.03	2.30108	0.4017	0.136	0.2004	-0.0599	0.2026	0.6717	88	NA	2.75813	5.94723	207	0.213039	4	22	0.972123	1.89166	7	1.27985	4	0.92322	1.65832
TCGA-BH-A0DZ-11	TCGA-BH-A0DZ	Normal	7.341	BRCA	43	FEMALE	II	0	495	0	495	0	495	0	495	0.560458	NA	NA	NA	NA	NA	NA	NA	NA	NA	NA	NA	NA	NA	NA	NA	NA	NA	NA	NA	NA	NA	NA	NA	NA	NA	NA	NA	NA	NA	NA
TCGA-BH-A0E0-01	TCGA-BH-A0E0	Tumor	4.8324	BRCA	38	FEMALE	III	0	134	0	134	0	134	0	134	0.689041	0.2819	1	Wound Healing	C1	BRCA.Normal	0.265884	0.43	0.04	2.19963	0.6941	0.1175	-0.3802	-0.1408	-1.5668	-0.2994	17	1	0.275559	0.826676	160	0.681463	19	27	NA	0	1	2.01775	9	0.918316	2.93414
TCGA-BH-A0E0-11	TCGA-BH-A0E0	Normal	6.9197	BRCA	38	FEMALE	III	0	134	0	134	0	134	0	134	0.550668	NA	NA	NA	NA	NA	NA	NA	NA	NA	NA	NA	NA	NA	NA	NA	NA	NA	NA	NA	NA	NA	NA	NA	NA	NA	NA	NA	NA	NA	NA
TCGA-BH-A0E1-01	TCGA-BH-A0E1	Tumor	7.7073	BRCA	52	FEMALE	II	0	477	0	477	0	477	0	477	0.747349	0.2507	0.868421	Wound Healing	C1	BRCA.Normal	0.0532063	0.26	0.04	0.779739	0.6498	0.104	-0.5983	-1.2077	0.2656	0.3502	7	NA	0.298661	0.627188	82	0.110115	3	4	NA	0	1	1.03972	3	0.946395	1.20419
TCGA-BH-A0E1-11	TCGA-BH-A0E1	Normal	7.3161	BRCA	52	FEMALE	II	0	477	0	477	0	477	0	477	0.600375	NA	NA	NA	NA	NA	NA	NA	NA	NA	NA	NA	NA	NA	NA	NA	NA	NA	NA	NA	NA	NA	NA	NA	NA	NA	NA	NA	NA	NA	NA
TCGA-BH-A0E2-01	TCGA-BH-A0E2	Tumor	7.9035	BRCA	49	FEMALE	III	0	435	0	435	0	435	0	435	0.695441	0.2493	1.02632	Wound Healing	C1	BRCA.LumA	0.11662	0.29	0.1	0.366295	0.5193	0.174	-0.1794	0.1759	0.3	0.5029	15	6	0.447099	1.10284	427	0.506364	5	28	0.764797	1.23089	5	2.93643	20	0.980203	3.42051
TCGA-BH-A0E6-01	TCGA-BH-A0E6	Tumor	8.4644	BRCA	69	FEMALE	I	0	293	0	293	0	293	0	293	NA	NA	NA	Wound Healing	C1	BRCA.Basal	0.378351	0.65	0.22	1.55759	0.599	0.4085	-0.0223	1.2629	-0.0773	0.2834	32	41	0.442642	1.65991	224	0.700334	17	32	0.787565	3.08097	50	3.01099	23	0.960293	2.08392
TCGA-BH-A0E7-01	TCGA-BH-A0E7	Tumor	6.105	BRCA	79	FEMALE	II	0	1363	0	1363	0	1363	0	1363	NA	0.267	1.23684	Inflammatory	C3	BRCA.LumA	0.087156	0.19	0.05	0.0614545	-0.5329	-0.2135	-0.817	-2.1769	-0.5879	0.0815	19	10	0.282623	1.04571	71	0.0790004	4	4	NA	NA	NA	1.24245	4	0.896241	1.12347
TCGA-BH-A0E9-01	TCGA-BH-A0E9	Tumor	7.8989	BRCA	53	FEMALE	II	0	2489	0	2489	0	2489	0	2489	NA	0.2735	NA	Inflammatory	C3	BRCA.LumA	0.171893	0.76	0.11	0.300465	-0.4741	-0.1805	0.0102	0.6119	-0.2967	0.3126	15	16	0.0539113	0.727802	53	0.381637	21	10	0.909463	1.46372	5	3.45518	33	0.98818	1.63879
TCGA-BH-A0EA-01	TCGA-BH-A0EA	Tumor	8.2055	BRCA	72	FEMALE	II	1	991	0	991	0	991	0	991	NA	0.2795	0.578947	Inflammatory	C3	BRCA.LumA	0.148722	0.46	0.19	0.376752	-1.5925	-0.2405	0.0107	0.0692	-0.6989	0.526	15	NA	0.107507	0.645043	59	0.0602522	3	4	0.963814	1.5512	5	1.69574	6	0.946412	1.89759
TCGA-BH-A0EB-01	TCGA-BH-A0EB	Tumor	6.9639	BRCA	69	FEMALE	I	0	745	0	745	0	745	0	745	NA	0.28	1.13158	TGF-beta Dominant	C6	BRCA.LumA	0.272022	0.59	0.13	1.59553	-0.5423	-0.0405	0.6679	0.6275	0.6714	0.4322	20	2	0.399536	1.22715	96	0.768039	18	8	0.831042	3.40257	60	4.0028	57	0.990045	0.783928
TCGA-BH-A0EE-01	TCGA-BH-A0EE	Tumor	8.2408	BRCA	68	FEMALE	II	0	943	0	943	0	943	0	943	NA	0.2743	2.68421	IFN-gamma Dominant	C2	BRCA.Her2	0.315654	0.51	0.22	1.5771	0.8762	0.333	-0.4753	0.4014	2.3243	-0.5518	NA	NA	0.799038	3.16762	199	0.613843	19	21	0.856799	0.593888	2	2.99573	20	1	2.20412
TCGA-BH-A0EI-01	TCGA-BH-A0EI	Tumor	7.5645	BRCA	51	FEMALE	II	0	1926	0	1926	0	1926	0	1926	NA	0.2722	0.605263	Wound Healing	C1	BRCA.LumA	0.085728	0.33	0.01	0.144873	-0.2504	-0.0885	-0.4273	-1.8678	-0.3764	0.7014	8	0	0.108253	0.43301	102	0.162226	6	11	NA	0	1	0	1	NA	1.66844
TCGA-BH-A0GY-01	TCGA-BH-A0GY	Tumor	7.3757	BRCA	67	FEMALE	II	0	923	0	923	0	923	0	923	0.490074	0.2546	0.947368	IFN-gamma Dominant	C2	BRCA.LumA	0.19403	0.52	0.02	1.39549	0.2656	0.074	0.1374	0.2782	0.8335	0.4471	11	2	0.184627	0.953905	195	0.810153	26	22	0.599458	0.964791	5	2.63025	15	0.971272	3.09385
TCGA-BH-A0GZ-01	TCGA-BH-A0GZ	Tumor	7.0442	BRCA	62	FEMALE	II	0	328	0	328	0	328	0	328	0.723625	0.2656	0.894737	Wound Healing	C1	BRCA.LumA	0.0897525	0.3	0.03	0.0523763	-0.0369	0.1695	-0.369	-0.3759	-0.6634	0.4245	12	0	0.17651	0.911968	150	0.278203	4	17	NA	NA	NA	2.16396	9	0.984859	2.60905
TCGA-BH-A0H0-01	TCGA-BH-A0H0	Tumor	4.9482	BRCA	69	FEMALE	I	0	461	0	461	0	461	0	461	0.738176	0.2461	0.605263	Wound Healing	C1	BRCA.LumB	0.082856	0.13	0.02	0.0753358	0.5827	0.0695	-0.695	-0.4346	-0.7754	-0.4945	8	NA	0.21063	0.511529	105	0.26449	9	17	0.783882	2.12279	15	2.8571	18	0.98849	1.0859
TCGA-BH-A0H3-01	TCGA-BH-A0H3	Tumor	7.6405	BRCA	46	FEMALE	I	0	1928	0	1928	0	1928	0	1928	0.666477	0.2501	0.5	Inflammatory	C3	BRCA.LumA	0.20186	0.47	0.02	0.637091	-0.7766	-0.13	0.1052	0.3702	-0.4394	0.5063	8	1	0.106828	0.34719	54	0.0606276	3	4	NA	NA	NA	3.60564	38	0.991218	1.298
TCGA-BH-A0H5-01	TCGA-BH-A0H5	Tumor	7.3576	BRCA	45	FEMALE	I	0	1620	0	1620	0	1620	0	1620	NA	0.2885	0.263158	TGF-beta Dominant	C6	BRCA.Normal	0.755671	0	0	19.0563	-0.3651	-0.13	1.3632	3.0242	1.0199	0.1181	65	NA	0.712433	2.71273	61	1.99203e-05	0	0	0.861898	4.54479	195	5.74978	360	0.976839	1.49703
TCGA-BH-A0H5-11	TCGA-BH-A0H5	Normal	7.7346	BRCA	45	FEMALE	I	0	1620	0	1620	0	1620	0	1620	NA	NA	NA	NA	NA	NA	NA	NA	NA	NA	NA	NA	NA	NA	NA	NA	NA	NA	NA	NA	NA	NA	NA	NA	NA	NA	NA	NA	NA	NA	NA
TCGA-BH-A0H6-01	TCGA-BH-A0H6	Tumor	7.8048	BRCA	82	FEMALE	I	0	747	0	747	0	747	0	747	0.702753	0.2585	0.605263	Wound Healing	C1	BRCA.LumA	0.0644885	0.29	0.96	1.06669	-0.5622	-0.1035	-0.5143	-1.5154	-0.291	0.512	6	56	0.172825	0.460867	94	0.098181	3	9	NA	NA	NA	0.693147	2	1	1.10981
TCGA-BH-A0H7-01	TCGA-BH-A0H7	Tumor	7.9286	BRCA	65	FEMALE	III	0	702	0	702	0	702	0	702	0.585695	0.2539	1.57895	IFN-gamma Dominant	C2	BRCA.Normal	0.0877734	0.37	0.19	0.85694	0.0691	0.064	-0.3336	-0.0182	0.6323	0.6474	22	0	0.471852	1.44505	595	0.826885	17	39	0.999338	0.692688	2	3.17015	25	0.984862	1.16042
TCGA-BH-A0H7-11	TCGA-BH-A0H7	Normal	7.5671	BRCA	65	FEMALE	III	0	702	0	702	0	702	0	702	0.541175	NA	NA	NA	NA	NA	NA	NA	NA	NA	NA	NA	NA	NA	NA	NA	NA	NA	NA	NA	NA	NA	NA	NA	NA	NA	NA	NA	NA	NA	NA
TCGA-BH-A0H9-01	TCGA-BH-A0H9	Tumor	6.9119	BRCA	69	FEMALE	II	0	1247	0	1247	0	1247	0	1247	0.567632	0.2635	1.34211	Wound Healing	C1	BRCA.Normal	0.172828	0.66	0.1	0.171889	0.1265	0.0095	-0.5602	-0.3492	-1.1236	0.1449	8	1	0.27245	0.96871	288	0.306865	10	15	NA	NA	NA	2.2056	10	0.957879	2.63052
TCGA-BH-A0H9-11	TCGA-BH-A0H9	Normal	8.5175	BRCA	69	FEMALE	II	0	1247	0	1247	0	1247	0	1247	0.494411	NA	NA	NA	NA	NA	NA	NA	NA	NA	NA	NA	NA	NA	NA	NA	NA	NA	NA	NA	NA	NA	NA	NA	NA	NA	NA	NA	NA	NA	NA
TCGA-BH-A0HA-01	TCGA-BH-A0HA	Tumor	7.6758	BRCA	31	FEMALE	I	0	1611	0	1611	0	1611	0	1611	0.727306	0.393	9.81579	IFN-gamma Dominant	C2	BRCA.Normal	0.110796	0.26	0.29	0.122074	-0.4152	0.03	0.2611	0.8416	1.815	0.5542	132	624	2.68425	7.75145	74	0.0838236	3	7	NA	0	1	3.65782	43	0.972513	1.62718
TCGA-BH-A0HA-11	TCGA-BH-A0HA	Normal	6.3744	BRCA	31	FEMALE	I	0	1611	0	1611	0	1611	0	1611	0.519496	NA	NA	NA	NA	NA	NA	NA	NA	NA	NA	NA	NA	NA	NA	NA	NA	NA	NA	NA	NA	NA	NA	NA	NA	NA	NA	NA	NA	NA	NA
TCGA-BH-A0HB-01	TCGA-BH-A0HB	Tumor	7.1185	BRCA	55	FEMALE	I	0	806	0	806	0	806	0	806	0.677178	0.2732	0.842105	IFN-gamma Dominant	C2	BRCA.LumA	0.218926	0.35	0.09	5.58143	0.4531	0.274	0.2835	0.9109	0.7308	0.1735	15	49	0.269581	0.928555	523	0.299923	6	27	0.967291	1.5568	5	3.64122	44	0.962219	2.88687
TCGA-BH-A0HF-01	TCGA-BH-A0HF	Tumor	7.9444	BRCA	77	FEMALE	I	0	727	0	727	0	727	0	727	0.676747	0.2482	22.4737	Wound Healing	C1	BRCA.LumA	0.169895	NA	NA	1.05958	-0.101	0.045	0.3484	0.3936	0.069	0.6483	494	6	12.2392	23.0829	NA	NA	NA	NA	NA	0	1	2.48276	15	0.916806	3.21103
TCGA-BH-A0HI-01	TCGA-BH-A0HI	Tumor	7.1943	BRCA	78	FEMALE	I	0	620	0	620	0	620	0	620	0.728516	0.272	0.789474	Wound Healing	C1	BRCA.LumA	0.128442	0.29	0.28	3.41774	-0.5438	-0.092	-0.1368	-0.625	0.1929	0.3984	19	3	0.131215	0.761047	82	0.0796392	2	7	NA	0	1	2.79851	17	0.987752	1.04971
TCGA-BH-A0HK-01	TCGA-BH-A0HK	Tumor	6.1008	BRCA	81	FEMALE	II	0	178	0	178	0	178	0	178	0.748213	0.2649	3.28947	Wound Healing	C1	BRCA.Normal	0.0923076	0.22	0.02	0.956501	-0.4276	-0.08	-0.1629	0.0348	-0.2125	0.3257	31	9	1.069	2.31616	121	0.092432	5	10	0.980987	1.57884	5	2.03366	9	0.92556	2.60301
TCGA-BH-A0HK-11	TCGA-BH-A0HK	Normal	9.3823	BRCA	81	FEMALE	II	0	178	0	178	0	178	0	178	0.556109	NA	NA	NA	NA	NA	NA	NA	NA	NA	NA	NA	NA	NA	NA	NA	NA	NA	NA	NA	NA	NA	NA	NA	NA	NA	NA	NA	NA	NA	NA
TCGA-BH-A0HL-01	TCGA-BH-A0HL	Tumor	5.3944	BRCA	56	FEMALE	II	0	72	0	72	0	72	0	72	NA	0.2969	0.789474	Lymphocyte Depleted	C4	BRCA.LumA	0.031664	NA	NA	0.178971	0.1076	-0.1285	-1.549	-2.4854	-0.6018	-0.2276	20	6	0.265406	0.855198	NA	NA	NA	NA	NA	NA	NA	NA	0	NA	1.10618
TCGA-BH-A0HN-01	TCGA-BH-A0HN	Tumor	4.5711	BRCA	67	FEMALE	I	0	516	0	516	0	516	0	516	0.696591	0.2759	0.815789	Lymphocyte Depleted	C4	BRCA.LumA	0.0725909	NA	NA	0.0916003	-0.6661	-0.1455	-0.5956	-1.9518	0.0785	-0.1503	4	0	0.269016	0.627703	NA	NA	NA	NA	NA	NA	NA	0.693147	2	1	1.57886
TCGA-BH-A0HO-01	TCGA-BH-A0HO	Tumor	5.5696	BRCA	48	FEMALE	II	0	76	0	76	0	76	0	76	NA	0.2619	0.657895	Lymphocyte Depleted	C4	BRCA.LumA	0.1938	0.33	0	0.365371	-0.3582	-0.072	0.355	-0.3476	1.4867	0.1298	4	12	0.17057	0.397996	81	0.0492799	2	3	NA	NA	NA	3.20478	25	0.99562	1.26673
TCGA-BH-A0HP-01	TCGA-BH-A0HP	Tumor	6.9338	BRCA	65	FEMALE	III	0	414	0	414	0	414	0	414	0.643905	0.2572	7.34211	Wound Healing	C1	BRCA.LumA	0.137455	0.5	0.07	NA	-0.109	-0.1	0.1671	0.0681	0.3865	0.4307	130	1	2.22948	6.22517	92	0.176729	5	12	0.682161	0.749431	3	3.35468	31	0.976904	1.75994
TCGA-BH-A0HQ-01	TCGA-BH-A0HQ	Tumor	7.3445	BRCA	56	FEMALE	II	0	1121	0	1121	0	1121	0	1121	NA	0.2971	0.868421	Wound Healing	C1	BRCA.LumA	0.0986937	0.47	0.13	NA	-0.5134	-0.1445	-0.2809	-0.8798	-0.7871	0.5851	10	5	0.323914	0.736167	1678	0.809097	20	4	NA	NA	NA	1.82008	7	0.935334	1.23341
TCGA-BH-A0HU-01	TCGA-BH-A0HU	Tumor	6.1958	BRCA	52	FEMALE	I	0	392	0	392	0	392	0	392	NA	0.2787	0.921053	Wound Healing	C1	BRCA.LumB	0.106065	0.17	0.21	NA	0.8726	0.2805	-0.7188	-0.3621	-0.1999	-0.0211	11	0	0.284335	0.710836	141	0.894563	5	33	NA	0	1	3.15146	24	0.991632	2.05334
TCGA-BH-A0HW-01	TCGA-BH-A0HW	Tumor	3.5791	BRCA	62	FEMALE	I	0	1561	0	1561	0	1561	0	1561	NA	0.2688	1.05263	Lymphocyte Depleted	C4	BRCA.LumB	0.0463362	0.11	0.04	NA	0.035	-0.029	-1.3888	-2.3762	0.2066	-0.274	17	0	0.236106	0.855882	147	0.910575	10	21	NA	NA	NA	1.38629	4	1	0.625197
TCGA-BH-A0HX-01	TCGA-BH-A0HX	Tumor	7.6581	BRCA	54	FEMALE	II	0	829	0	829	0	829	0	829	0.722915	0.2855	1.5	Wound Healing	C1	BRCA.LumA	0.147625	0.4	0.44	NA	0.1575	0.069	-0.1506	-0.2522	-0.1606	0.4108	26	0	0.58781	1.70465	278	0.605405	16	44	NA	0	1	2.947	20	0.983734	3.91004
TCGA-BH-A0HY-01	TCGA-BH-A0HY	Tumor	7.386	BRCA	60	FEMALE	I	0	1545	0	1545	0	1545	0	1545	0.707528	0.2802	1.68421	Wound Healing	C1	BRCA.LumB	0.0796093	0.25	0.31	NA	0.4792	0.0405	-0.7838	-1.0496	0.2282	0.4031	13	1	0.514801	1.48384	348	0.741144	15	49	NA	0	1	1.60944	5	1	1.40644
TCGA-BH-A0RX-01	TCGA-BH-A0RX	Tumor	8.3309	BRCA	59	FEMALE	II	0	170	0	170	0	170	0	170	0.628576	0.2777	0.657895	IFN-gamma Dominant	C2	BRCA.Basal	0.63711	NA	NA	NA	0.6338	0.2595	0.9554	2.0893	1.4469	0.4927	16	7	0.33422	0.848405	97	0.204865	NA	NA	0.532716	2.25558	69	4.2493	85	0.95648	2.61001
TCGA-BH-A0W3-01	TCGA-BH-A0W3	Tumor	4.7258	BRCA	58	FEMALE	II	0	728	0	728	NA	NA	0	728	0.679049	0.2659	0.526316	Lymphocyte Depleted	C4	BRCA.LumB	0.095022	0.22	0.06	0.9781	0.277	-0.0965	-0.342	-1.6411	0.5069	-0.1519	10	9	0.291787	0.453891	154	0.890364	14	6	NA	NA	NA	1.56071	5	0.969724	1.6746
TCGA-BH-A0W4-01	TCGA-BH-A0W4	Tumor	7.9394	BRCA	46	FEMALE	II	0	759	0	759	NA	NA	0	759	0.678448	0.2662	0.815789	Wound Healing	C1	BRCA.LumA	0.10519	0.45	0.03	0.300298	-0.1796	-0.0855	-0.6026	-1.1627	-0.8077	0.6383	11	1	0.12446	0.964568	56	0.0207318	2	4	0.89759	0.986104	3	1.38629	4	1	1.06552
TCGA-BH-A0W5-01	TCGA-BH-A0W5	Tumor	7.5648	BRCA	77	FEMALE	II	0	1288	0	1288	0	1288	0	1288	0.690694	0.2784	0.631579	Inflammatory	C3	BRCA.LumA	0.466832	0.67	0.05	2.2323	-0.4587	-0.1205	0.7806	2.2521	-0.1723	0.4202	2	0	0.0826125	0.633362	47	0.10815	5	5	0.874064	3.64868	65	4.75915	136	0.968752	1.45785
TCGA-BH-A0W7-01	TCGA-BH-A0W7	Tumor	7.8261	BRCA	49	FEMALE	I	0	1363	0	1363	0	1363	0	1363	NA	0.2752	5.28947	IFN-gamma Dominant	C2	BRCA.LumA	0.238731	0.44	0.1	1.34429	0.1217	0.1295	0.7069	1.7077	1.6398	0.6212	49	NA	1.97804	4.1888	129	0.331875	10	18	0.812665	2.51198	22	4.39249	88	0.98105	1.86095
TCGA-BH-A0WA-01	TCGA-BH-A0WA	Tumor	6.9601	BRCA	82	FEMALE	I	0	701	0	701	0	701	0	701	0.423392	0.3023	2.68421	IFN-gamma Dominant	C2	BRCA.Basal	0.161095	0.4	0.34	4.33687	0.8265	0.1345	0.0223	-0.211	0.8298	0.4889	42	114	0.588019	2.38008	234	0.735956	11	63	NA	0	1	2.53503	14	0.96058	3.42767
TCGA-BH-A18F-01	TCGA-BH-A18F	Tumor	8.091	BRCA	50	FEMALE	II	0	1001	0	1001	0	1001	0	1001	NA	0.2742	1.68421	Wound Healing	C1	BRCA.LumA	0.243668	0.68	0.06	6.09602	0.4657	0	0.0812	0.8774	0.1194	0.4299	23	22	0.421225	1.23735	84	0.446992	18	7	0.514183	1.31885	13	3.52024	36	0.982343	1.83806
TCGA-BH-A18G-01	TCGA-BH-A18G	Tumor	7.2459	BRCA	81	FEMALE	I	0	149	0	149	0	149	0	149	NA	0.7737	45.6579	Wound Healing	C1	BRCA.Basal	0.0995688	0.23	0.1	1.12539	0.2884	0.1665	-0.1142	-0.7269	-0.0232	0.2667	544	1345	10.7355	30.5446	48	0.0709859	1	6	NA	NA	NA	1.25548	4	0.905639	2.02931
TCGA-BH-A18H-01	TCGA-BH-A18H	Tumor	7.4664	BRCA	63	FEMALE	I	0	652	0	652	0	652	0	652	NA	0.2518	0.973684	IFN-gamma Dominant	C2	BRCA.LumA	0.514068	0.69	0.24	1.04485	-0.3485	-0.0165	0.5875	1.7729	0.8804	0.1869	23	15	0.261668	0.96817	163	0.49553	17	30	0.82431	3.83631	105	3.50064	53	0.881709	1.82984
TCGA-BH-A18I-01	TCGA-BH-A18I	Tumor	8.306	BRCA	53	FEMALE	II	0	1093	0	1093	0	1093	0	1093	NA	0.2534	0.921053	Wound Healing	C1	BRCA.LumA	0.172034	0.28	0.13	1.15154	-0.0355	-0.0045	0.4769	0.9362	0.509	0.5917	11	25	0.160214	0.614153	134	0.323768	4	12	0.712347	2.29296	25	4.20381	71	0.98619	1.42106
TCGA-BH-A18J-01	TCGA-BH-A18J	Tumor	8.0414	BRCA	56	FEMALE	IV	1	612	1	612	NA	NA	1	612	NA	0.2602	2.21053	Lymphocyte Depleted	C4	BRCA.Normal	0.201795	0.49	0.06	0.664159	0.0459	0.068	-0.1399	-1.4054	0.4839	0.5248	22	33	0.561211	1.76381	384	0.314991	4	25	NA	0	1	1.56071	5	0.969724	2.21829
TCGA-BH-A18J-11	TCGA-BH-A18J	Normal	8.4541	BRCA	56	FEMALE	IV	1	612	1	612	NA	NA	1	612	NA	NA	NA	NA	NA	NA	NA	NA	NA	NA	NA	NA	NA	NA	NA	NA	NA	NA	NA	NA	NA	NA	NA	NA	NA	NA	NA	NA	NA	NA	NA
TCGA-BH-A18K-01	TCGA-BH-A18K	Tumor	7.9003	BRCA	46	FEMALE	I	1	2763	1	2763	NA	NA	1	2763	NA	0.2769	1.34211	Wound Healing	C1	BRCA.Normal	0.101779	0.42	0.45	NA	0.1656	0.0985	-0.21	-0.6344	0.1595	0.4303	26	1	0.54226	0.976069	149	0.529408	15	30	NA	0	1	2.51266	13	0.979613	2.6973
TCGA-BH-A18K-11	TCGA-BH-A18K	Normal	7.2161	BRCA	46	FEMALE	I	1	2763	1	2763	NA	NA	1	2763	NA	NA	NA	NA	NA	NA	NA	NA	NA	NA	NA	NA	NA	NA	NA	NA	NA	NA	NA	NA	NA	NA	NA	NA	NA	NA	NA	NA	NA	NA	NA
TCGA-BH-A18L-01	TCGA-BH-A18L	Tumor	4.8876	BRCA	50	FEMALE	III	1	811	NA	811	0	811	0	811	NA	0.2851	1.26316	Lymphocyte Depleted	C4	BRCA.Normal	0.0819996	0.17	0.36	11.1753	0.7291	-0.0475	-0.6123	-0.9011	1.0116	-0.6021	16	0	0.498507	1.02471	150	0.697682	23	26	0.925825	1.80157	7	2.63906	14	1	1.96079
TCGA-BH-A18L-11	TCGA-BH-A18L	Normal	8.2608	BRCA	50	FEMALE	III	1	811	NA	811	0	811	0	811	NA	NA	NA	NA	NA	NA	NA	NA	NA	NA	NA	NA	NA	NA	NA	NA	NA	NA	NA	NA	NA	NA	NA	NA	NA	NA	NA	NA	NA	NA	NA
TCGA-BH-A18M-01	TCGA-BH-A18M	Tumor	8.1378	BRCA	39	FEMALE	III	1	2207	NA	2207	0	2207	0	2207	NA	0.2674	0.894737	IFN-gamma Dominant	C2	BRCA.Normal	0.175533	0.59	0.2	0.576478	-0.0862	-0.01	0.0306	-0.0831	1.2543	0.5306	6	NA	0.131008	0.31442	63	0.177051	4	10	NA	NA	NA	2.73634	16	0.986926	1.71731
TCGA-BH-A18M-11	TCGA-BH-A18M	Normal	8.0756	BRCA	39	FEMALE	III	1	2207	NA	2207	0	2207	0	2207	NA	NA	NA	NA	NA	NA	NA	NA	NA	NA	NA	NA	NA	NA	NA	NA	NA	NA	NA	NA	NA	NA	NA	NA	NA	NA	NA	NA	NA	NA	NA
TCGA-BH-A18N-01	TCGA-BH-A18N	Tumor	5.9397	BRCA	88	FEMALE	II	1	1148	NA	1148	0	1148	0	1148	NA	0.2785	1.07895	Inflammatory	C3	BRCA.Normal	0.0659555	0.24	0.02	0.107897	-0.4584	-0.2245	-0.4481	-1.8408	-0.4789	-0.0332	17	6	0.367914	0.814668	141	0.947456	20	4	0.822793	2.42266	19	1.38629	4	1	1.0355
TCGA-BH-A18N-11	TCGA-BH-A18N	Normal	8.2015	BRCA	88	FEMALE	II	1	1148	NA	1148	0	1148	0	1148	NA	NA	NA	NA	NA	NA	NA	NA	NA	NA	NA	NA	NA	NA	NA	NA	NA	NA	NA	NA	NA	NA	NA	NA	NA	NA	NA	NA	NA	NA	NA
TCGA-BH-A18P-01	TCGA-BH-A18P	Tumor	6.8824	BRCA	60	FEMALE	I	1	921	1	921	NA	NA	1	921	NA	0.2539	10.1316	Inflammatory	C3	BRCA.Normal	0.069722	0.23	0.01	NA	0.4444	-0.1025	-0.2217	-0.2047	-0.3332	0.3236	116	6	2.64994	6.96934	88	0.167331	6	8	NA	NA	NA	1.80877	7	0.929521	1.65255
TCGA-BH-A18P-11	TCGA-BH-A18P	Normal	6.4917	BRCA	60	FEMALE	I	1	921	1	921	NA	NA	1	921	NA	NA	NA	NA	NA	NA	NA	NA	NA	NA	NA	NA	NA	NA	NA	NA	NA	NA	NA	NA	NA	NA	NA	NA	NA	NA	NA	NA	NA	NA	NA
TCGA-BH-A18Q-01	TCGA-BH-A18Q	Tumor	6.7534	BRCA	56	FEMALE	II	1	1692	NA	1692	0	1692	0	1692	NA	0.2711	2.86842	IFN-gamma Dominant	C2	BRCA.Normal	0.136121	0.28	0.05	1.54345	0.8006	0.0805	0.1398	0.5492	0.9808	0.0014	36	47	0.728946	1.97085	190	0.766508	15	62	0.904022	1.98634	9	3.18367	25	0.989064	3.02307
TCGA-BH-A18Q-11	TCGA-BH-A18Q	Normal	6.8407	BRCA	56	FEMALE	II	1	1692	NA	1692	0	1692	0	1692	NA	NA	NA	NA	NA	NA	NA	NA	NA	NA	NA	NA	NA	NA	NA	NA	NA	NA	NA	NA	NA	NA	NA	NA	NA	NA	NA	NA	NA	NA	NA
TCGA-BH-A18R-01	TCGA-BH-A18R	Tumor	5.8731	BRCA	50	FEMALE	II	1	1142	0	1142	0	1142	0	1142	NA	0.2519	0.815789	Wound Healing	C1	BRCA.Normal	0.181583	0.48	0	2.36133	0.9718	0.166	-0.2516	0.2852	-0.0606	0.0392	13	27	0.218982	0.766436	326	0.287154	4	27	0.465157	1.15587	12	3.23823	27	0.982522	2.35346
TCGA-BH-A18R-11	TCGA-BH-A18R	Normal	6.1952	BRCA	50	FEMALE	II	1	1142	0	1142	0	1142	0	1142	NA	NA	NA	NA	NA	NA	NA	NA	NA	NA	NA	NA	NA	NA	NA	NA	NA	NA	NA	NA	NA	NA	NA	NA	NA	NA	NA	NA	NA	NA	NA
TCGA-BH-A18S-01	TCGA-BH-A18S	Tumor	6.106	BRCA	79	FEMALE	I	1	2009	0	2009	0	2009	0	2009	NA	0.2594	0.763158	Inflammatory	C3	BRCA.Normal	0.0800426	0.11	0.06	0.507685	-1.0347	-0.1545	-0.382	-1.0539	-0.5243	-0.1529	13	NA	0.249118	0.636634	177	0.176049	3	10	0.934187	1.67384	6	1.60944	5	1	0.686805
TCGA-BH-A18S-11	TCGA-BH-A18S	Normal	9.1	BRCA	79	FEMALE	I	1	2009	0	2009	0	2009	0	2009	NA	NA	NA	NA	NA	NA	NA	NA	NA	NA	NA	NA	NA	NA	NA	NA	NA	NA	NA	NA	NA	NA	NA	NA	NA	NA	NA	NA	NA	NA	NA
TCGA-BH-A18T-01	TCGA-BH-A18T	Tumor	5.842	BRCA	70	FEMALE	II	1	224	1	224	NA	NA	1	224	NA	0.2724	2.5	Wound Healing	C1	BRCA.Basal	0.132042	0.3	0.27	6.56263	1.265	0.349	-0.179	-0.446	-0.1023	-0.0965	39	102	0.491925	1.74907	625	0.774569	20	53	0.887958	0.975522	3	2.87822	19	0.97751	2.47802
TCGA-BH-A18U-01	TCGA-BH-A18U	Tumor	7.032	BRCA	72	FEMALE	III	1	1563	0	1563	0	1563	0	1563	NA	0.2674	2.97368	IFN-gamma Dominant	C2	BRCA.Normal	0.0927152	0.32	0.36	14.5217	1.0351	0.151	0.0866	-0.2584	0.9057	0.2921	52	72	1.1705	2.85819	524	0.711719	20	54	0.781531	3.02546	48	3.31681	32	0.95703	3.89453
TCGA-BH-A18U-11	TCGA-BH-A18U	Normal	7.7979	BRCA	72	FEMALE	III	1	1563	0	1563	0	1563	0	1563	NA	NA	NA	NA	NA	NA	NA	NA	NA	NA	NA	NA	NA	NA	NA	NA	NA	NA	NA	NA	NA	NA	NA	NA	NA	NA	NA	NA	NA	NA	NA
TCGA-BH-A18V-01	TCGA-BH-A18V	Tumor	6.7899	BRCA	48	FEMALE	II	1	1556	NA	1556	0	1556	0	1556	NA	0.2785	6.13158	IFN-gamma Dominant	C2	BRCA.Normal	0.463371	0.45	0.17	27.0655	1.2615	0.2105	0.6913	0.5188	0.5599	0.325	90	NA	NA	NA	607	0.82663	9	84	0.927517	3.37392	38	3.58073	38	0.984368	4.4576
TCGA-BH-A18V-06	TCGA-BH-A18V	Tumor	6.6837	BRCA	48	FEMALE	II	1	1556	NA	1556	0	1556	0	1556	NA	NA	NA	NA	NA	NA	NA	NA	NA	NA	NA	NA	NA	NA	NA	NA	NA	NA	NA	NA	NA	NA	NA	NA	NA	NA	NA	NA	NA	NA	NA
TCGA-BH-A18V-11	TCGA-BH-A18V	Normal	8.2651	BRCA	48	FEMALE	II	1	1556	NA	1556	0	1556	0	1556	NA	NA	NA	NA	NA	NA	NA	NA	NA	NA	NA	NA	NA	NA	NA	NA	NA	NA	NA	NA	NA	NA	NA	NA	NA	NA	NA	NA	NA	NA	NA
TCGA-BH-A1EN-01	TCGA-BH-A1EN	Tumor	6.8074	BRCA	78	FEMALE	II	1	2127	0	2127	0	2127	0	2127	0.805463	0.3256	1.63158	Lymphocyte Depleted	C4	BRCA.Normal	0.0779598	0.3	0	0.0359663	-0.1336	-0.0635	-0.4346	-1.6534	-1.1834	0.1619	41	50	0.472051	1.60497	226	0.687711	21	27	0.564591	1.40296	12	1.74787	6	0.975504	1.50236
TCGA-BH-A1EN-11	TCGA-BH-A1EN	Normal	8.4465	BRCA	78	FEMALE	II	1	2127	0	2127	0	2127	0	2127	0.541895	NA	NA	NA	NA	NA	NA	NA	NA	NA	NA	NA	NA	NA	NA	NA	NA	NA	NA	NA	NA	NA	NA	NA	NA	NA	NA	NA	NA	NA	NA
TCGA-BH-A1EO-01	TCGA-BH-A1EO	Tumor	8.653	BRCA	68	FEMALE	II	1	2798	0	2798	NA	NA	0	2798	0.65468	0.2641	1.07895	TGF-beta Dominant	C6	BRCA.LumA	0.143023	0.52	0	0.392634	-0.182	-0.161	0.5986	-0.4642	0.0887	0.6998	19	2	0.16012	1.04078	186	0.534663	21	21	NA	NA	NA	3.26633	28	0.980231	1.29398
TCGA-BH-A1EO-11	TCGA-BH-A1EO	Normal	8.9406	BRCA	68	FEMALE	II	1	2798	0	2798	NA	NA	0	2798	0.547411	NA	NA	NA	NA	NA	NA	NA	NA	NA	NA	NA	NA	NA	NA	NA	NA	NA	NA	NA	NA	NA	NA	NA	NA	NA	NA	NA	NA	NA	NA
TCGA-BH-A1ES-01	TCGA-BH-A1ES	Tumor	7.8608	BRCA	35	FEMALE	II	1	3462	1	3462	NA	NA	1	3462	0.682448	0.2593	0.421053	Wound Healing	C1	BRCA.LumA	0.0815779	0.17	0.17	0.702446	0.3605	0.046	-0.8768	-1.7736	-0.0991	0.382	NA	NA	NA	NA	203	0.409656	6	10	NA	NA	NA	1.38629	4	1	1.29406
TCGA-BH-A1ES-06	TCGA-BH-A1ES	Tumor	10.8919	BRCA	35	FEMALE	II	1	3462	1	3462	NA	NA	1	3462	NA	NA	NA	NA	NA	NA	NA	NA	NA	NA	NA	NA	NA	NA	NA	NA	NA	NA	NA	NA	NA	NA	NA	NA	NA	NA	NA	NA	NA	NA	NA
TCGA-BH-A1ET-01	TCGA-BH-A1ET	Tumor	6.6332	BRCA	55	FEMALE	I	1	2520	0	2520	NA	NA	0	2520	0.664267	0.2606	0.789474	Inflammatory	C3	BRCA.Normal	0.139253	0.34	0	0.148	-0.9282	-0.191	-0.0524	-0.2171	-0.3421	0.136	8	NA	0.134951	0.620773	78	0.0892029	2	3	NA	NA	NA	2.91705	20	0.973734	1.3837
TCGA-BH-A1ET-11	TCGA-BH-A1ET	Normal	7.6215	BRCA	55	FEMALE	I	1	2520	0	2520	NA	NA	0	2520	0.590077	NA	NA	NA	NA	NA	NA	NA	NA	NA	NA	NA	NA	NA	NA	NA	NA	NA	NA	NA	NA	NA	NA	NA	NA	NA	NA	NA	NA	NA	NA
TCGA-BH-A1EU-01	TCGA-BH-A1EU	Tumor	7.4242	BRCA	83	FEMALE	I	1	1286	0	1286	NA	NA	0	1286	0.622281	0.2553	0.605263	Inflammatory	C3	BRCA.Normal	0.334934	0.68	0.29	0.983113	-0.5884	-0.214	0.9149	1.5308	0.5136	0.3252	11	0	0.13204	0.554568	150	0.614119	21	17	0.872638	2.96801	30	4.65877	116	0.980052	1.31696
TCGA-BH-A1EU-11	TCGA-BH-A1EU	Normal	8.2738	BRCA	83	FEMALE	I	1	1286	0	1286	NA	NA	0	1286	0.60469	NA	NA	NA	NA	NA	NA	NA	NA	NA	NA	NA	NA	NA	NA	NA	NA	NA	NA	NA	NA	NA	NA	NA	NA	NA	NA	NA	NA	NA	NA
TCGA-BH-A1EV-01	TCGA-BH-A1EV	Tumor	7.3579	BRCA	45	FEMALE	III	1	365	1	365	NA	NA	1	365	0.74715	0.2679	3.10526	Wound Healing	C1	BRCA.Normal	0.0698604	0.4	0.08	0.963657	0.2701	-0.0405	-0.4146	-1.5622	-0.3369	0.3686	56	NA	0.60344	2.1514	555	0.884896	16	26	0.30969	0.214661	2	NA	0	NA	2.02638
TCGA-BH-A1EV-11	TCGA-BH-A1EV	Normal	8.3384	BRCA	45	FEMALE	III	1	365	1	365	NA	NA	1	365	0.534612	NA	NA	NA	NA	NA	NA	NA	NA	NA	NA	NA	NA	NA	NA	NA	NA	NA	NA	NA	NA	NA	NA	NA	NA	NA	NA	NA	NA	NA	NA
TCGA-BH-A1EW-01	TCGA-BH-A1EW	Tumor	8.0003	BRCA	38	FEMALE	II	1	1694	1	1694	NA	NA	1	1694	0.704413	0.2654	0.605263	IFN-gamma Dominant	C2	BRCA.LumA	0.273515	0.62	0.16	0.267763	0.3059	-0.036	0.1466	0.4322	1.5472	0.2932	6	NA	0.0522223	0.339445	223	0.459544	14	26	0.971038	1.73987	6	3.87746	49	0.99631	1.97625
TCGA-BH-A1EW-11	TCGA-BH-A1EW	Normal	7.8488	BRCA	38	FEMALE	II	1	1694	1	1694	NA	NA	1	1694	0.590417	NA	NA	NA	NA	NA	NA	NA	NA	NA	NA	NA	NA	NA	NA	NA	NA	NA	NA	NA	NA	NA	NA	NA	NA	NA	NA	NA	NA	NA	NA
TCGA-BH-A1EX-01	TCGA-BH-A1EX	Tumor	8.1172	BRCA	67	FEMALE	II	1	1508	1	1508	NA	NA	1	1508	0.538192	0.2931	0.894737	TGF-beta Dominant	C6	BRCA.LumA	0.23915	0.36	0.2	2.46439	-0.3023	-0.0695	0.4563	0.0978	-0.3949	0.5605	13	NA	0.139695	0.642597	59	0.85995	9	2	0.656308	1.85946	17	3.93827	54	0.987287	2.13566
TCGA-BH-A1EY-01	TCGA-BH-A1EY	Tumor	7.9297	BRCA	79	FEMALE	II	1	538	1	538	NA	NA	1	396	0.677851	0.3148	1.39474	Inflammatory	C3	BRCA.LumA	0.368799	0.49	0	0.434423	-0.45	-0.1085	0.6744	0.6664	0.0925	0.5411	19	0	0.526088	0.913731	371	0.94754	8	35	0.606448	0.420358	2	3.83713	50	0.980856	1.6605
TCGA-BH-A1F0-01	TCGA-BH-A1F0	Tumor	7.5998	BRCA	80	FEMALE	II	1	785	1	785	NA	NA	1	785	0.599001	0.2616	0.605263	IFN-gamma Dominant	C2	BRCA.Normal	0.616828	0.81	0.58	6.46636	0.5413	0.0655	1.3984	2.0124	2.0772	0.371	31	2	0.680641	1.17803	143	0.17597	7	42	0.770886	4.06092	194	3.98109	98	0.868293	5.97113
TCGA-BH-A1F0-11	TCGA-BH-A1F0	Normal	8.5351	BRCA	80	FEMALE	II	1	785	1	785	NA	NA	1	785	0.579913	NA	NA	NA	NA	NA	NA	NA	NA	NA	NA	NA	NA	NA	NA	NA	NA	NA	NA	NA	NA	NA	NA	NA	NA	NA	NA	NA	NA	NA	NA
TCGA-BH-A1F2-01	TCGA-BH-A1F2	Tumor	8.1568	BRCA	53	FEMALE	III	1	959	0	959	NA	NA	0	959	0.374189	0.3331	1.60526	Lymphocyte Depleted	C4	BRCA.Normal	0.139885	0.48	0.26	0.137971	0.511	0.0735	-0.0646	-1.7573	0.0406	0.3489	28	0	0.539552	1.36308	187	0.600364	18	39	NA	NA	NA	1.66746	6	0.930628	1.59068
TCGA-BH-A1F2-11	TCGA-BH-A1F2	Normal	7.5431	BRCA	53	FEMALE	III	1	959	0	959	NA	NA	0	959	0.486872	NA	NA	NA	NA	NA	NA	NA	NA	NA	NA	NA	NA	NA	NA	NA	NA	NA	NA	NA	NA	NA	NA	NA	NA	NA	NA	NA	NA	NA	NA
TCGA-BH-A1F5-01	TCGA-BH-A1F5	Tumor	5.7271	BRCA	62	FEMALE	II	1	2712	0	2712	NA	NA	0	2712	0.679261	0.3214	0.815789	NA	NA	NA	NA	NA	NA	NA	NA	NA	NA	NA	NA	NA	NA	NA	NA	NA	NA	NA	NA	NA	NA	NA	NA	NA	NA	NA	NA
TCGA-BH-A1F6-01	TCGA-BH-A1F6	Tumor	6.9379	BRCA	51	FEMALE	NA	1	2965	NA	2965	NA	NA	0	2965	0.731618	0.3071	1.15789	IFN-gamma Dominant	C2	BRCA.Normal	0.35808	0.56	0.14	0.0317976	0.6676	0.14	0.6123	0.8442	1.3824	0.2694	19	109	0.622478	0.98286	423	0.679894	19	32	0.484738	2.25131	104	2.78779	17	0.983967	1.9852
TCGA-BH-A1F6-11	TCGA-BH-A1F6	Normal	7.907	BRCA	51	FEMALE	NA	1	2965	NA	2965	NA	NA	0	2965	0.551353	NA	NA	NA	NA	NA	NA	NA	NA	NA	NA	NA	NA	NA	NA	NA	NA	NA	NA	NA	NA	NA	NA	NA	NA	NA	NA	NA	NA	NA	NA
TCGA-BH-A1F8-01	TCGA-BH-A1F8	Tumor	6.5959	BRCA	90	FEMALE	III	1	763	1	763	NA	NA	1	763	0.639814	0.3189	4.26316	IFN-gamma Dominant	C2	BRCA.Normal	0.166301	0.22	0.02	0.963629	0.4751	0.062	-0.4074	-0.715	1.9974	0.0245	73	5	1.22393	3.52608	218	1	14	30	0.872789	2.56987	19	2.50703	13	0.977418	2.49589
TCGA-BH-A1F8-11	TCGA-BH-A1F8	Normal	8.4357	BRCA	90	FEMALE	III	1	763	1	763	NA	NA	1	763	0.532313	NA	NA	NA	NA	NA	NA	NA	NA	NA	NA	NA	NA	NA	NA	NA	NA	NA	NA	NA	NA	NA	NA	NA	NA	NA	NA	NA	NA	NA	NA
TCGA-BH-A1FB-01	TCGA-BH-A1FB	Tumor	7.7962	BRCA	60	FEMALE	II	1	3669	1	3669	NA	NA	1	3669	0.628914	NA	NA	Inflammatory	C3	BRCA.Normal	0.387958	NA	NA	6.9064	-0.6705	-0.1515	0.7274	1.6336	0.1103	0.502	NA	NA	NA	NA	53	0.0804214	NA	NA	0.881609	2.87237	26	4.42672	98	0.965485	1.91545
TCGA-BH-A1FB-11	TCGA-BH-A1FB	Normal	7.496	BRCA	60	FEMALE	II	1	3669	1	3669	NA	NA	1	3669	0.551503	NA	NA	NA	NA	NA	NA	NA	NA	NA	NA	NA	NA	NA	NA	NA	NA	NA	NA	NA	NA	NA	NA	NA	NA	NA	NA	NA	NA	NA	NA
TCGA-BH-A1FC-01	TCGA-BH-A1FC	Tumor	5.5398	BRCA	78	FEMALE	II	1	3472	0	3472	NA	NA	0	3472	0.7596	0.326	3.02632	IFN-gamma Dominant	C2	BRCA.Normal	0.300034	0.5	0.24	15.93	1.309	0.2355	0.6823	1.4137	0.6388	-0.2345	34	10	0.547425	2.85237	363	0.703697	20	40	0.67887	3.25009	120	4.22784	96	0.926274	2.42185
TCGA-BH-A1FC-11	TCGA-BH-A1FC	Normal	8.6406	BRCA	78	FEMALE	II	1	3472	0	3472	NA	NA	0	3472	0.576723	NA	NA	NA	NA	NA	NA	NA	NA	NA	NA	NA	NA	NA	NA	NA	NA	NA	NA	NA	NA	NA	NA	NA	NA	NA	NA	NA	NA	NA	NA
TCGA-BH-A1FD-01	TCGA-BH-A1FD	Tumor	7.2227	BRCA	68	FEMALE	I	1	1009	1	1009	NA	NA	1	1009	0.754194	0.2989	0.815789	Lymphocyte Depleted	C4	BRCA.Normal	0.134285	0.22	0.22	NA	0.4581	0.173	-0.006	-1.2831	1.2756	0.3568	12	0	0.328576	0.854297	463	0.946265	8	39	NA	0	1	2.25386	10	0.978838	0.913352
TCGA-BH-A1FD-11	TCGA-BH-A1FD	Normal	7.9515	BRCA	68	FEMALE	I	1	1009	1	1009	NA	NA	1	1009	0.56514	NA	NA	NA	NA	NA	NA	NA	NA	NA	NA	NA	NA	NA	NA	NA	NA	NA	NA	NA	NA	NA	NA	NA	NA	NA	NA	NA	NA	NA	NA
TCGA-BH-A1FE-01	TCGA-BH-A1FE	Tumor	7.9053	BRCA	31	FEMALE	II	1	2273	1	2273	NA	NA	1	2273	0.670341	0.3192	0.289474	IFN-gamma Dominant	C2	BRCA.Normal	0.183006	0.75	0.23	1.13238	0.4074	-0.0065	0.5213	1.3715	1.0839	0.5442	9	NA	NA	NA	325	0.256656	0	0	0.954022	1.70938	6	4.9125	143	0.989856	1.79845
TCGA-BH-A1FE-06	TCGA-BH-A1FE	Tumor	8.4946	BRCA	31	FEMALE	II	1	2273	1	2273	NA	NA	1	2273	NA	NA	NA	NA	NA	NA	NA	NA	NA	NA	NA	NA	NA	NA	NA	NA	NA	NA	NA	NA	NA	NA	NA	NA	NA	NA	NA	NA	NA	NA	NA
TCGA-BH-A1FE-11	TCGA-BH-A1FE	Normal	6.334	BRCA	31	FEMALE	II	1	2273	1	2273	NA	NA	1	2273	0.558847	NA	NA	NA	NA	NA	NA	NA	NA	NA	NA	NA	NA	NA	NA	NA	NA	NA	NA	NA	NA	NA	NA	NA	NA	NA	NA	NA	NA	NA	NA
TCGA-BH-A1FG-01	TCGA-BH-A1FG	Tumor	5.9096	BRCA	88	FEMALE	I	1	3736	NA	3736	NA	NA	0	3736	0.626	0.305	0.684211	IFN-gamma Dominant	C2	BRCA.Normal	0.0884556	0.15	0.06	0.0293086	-0.4023	0.001	-0.414	-0.8296	0.9821	-0.147	9	0	0.146362	0.439085	91	0.118522	5	8	0.772502	0.848681	3	2.16396	9	0.984859	1.21368
TCGA-BH-A1FG-11	TCGA-BH-A1FG	Normal	7.7859	BRCA	88	FEMALE	I	1	3736	NA	3736	NA	NA	0	3736	0.522617	NA	NA	NA	NA	NA	NA	NA	NA	NA	NA	NA	NA	NA	NA	NA	NA	NA	NA	NA	NA	NA	NA	NA	NA	NA	NA	NA	NA	NA	NA
TCGA-BH-A1FH-01	TCGA-BH-A1FH	Tumor	8.1812	BRCA	47	FEMALE	IV	1	1034	1	1034	NA	NA	1	1034	0.563166	0.3365	0.236842	Wound Healing	C1	BRCA.Normal	0.184156	NA	NA	0.0877367	-0.968	-0.217	0.1324	0.2376	0.2319	0.7299	15	6	0.246615	0.602836	169	0.146291	NA	NA	0.641395	1.14923	6	2.71847	16	0.980482	1.8385
TCGA-BH-A1FH-11	TCGA-BH-A1FH	Normal	8.7692	BRCA	47	FEMALE	IV	1	1034	1	1034	NA	NA	1	1034	0.547987	NA	NA	NA	NA	NA	NA	NA	NA	NA	NA	NA	NA	NA	NA	NA	NA	NA	NA	NA	NA	NA	NA	NA	NA	NA	NA	NA	NA	NA	NA
TCGA-BH-A1FJ-01	TCGA-BH-A1FJ	Tumor	6.1025	BRCA	66	FEMALE	III	1	1927	NA	1927	NA	NA	0	1927	0.781325	0.4703	1	IFN-gamma Dominant	C2	BRCA.Normal	0.0428768	0.07	0.05	0.0927051	0.7318	0.0665	-0.8729	-1.9328	0.818	0.0135	10	0	0.509784	0.651391	139	0.121588	2	4	NA	0	1	0	1	NA	1.63084
TCGA-BH-A1FJ-11	TCGA-BH-A1FJ	Normal	8.0747	BRCA	66	FEMALE	III	1	1927	NA	1927	NA	NA	0	1927	0.587221	NA	NA	NA	NA	NA	NA	NA	NA	NA	NA	NA	NA	NA	NA	NA	NA	NA	NA	NA	NA	NA	NA	NA	NA	NA	NA	NA	NA	NA	NA
TCGA-BH-A1FL-01	TCGA-BH-A1FL	Tumor	6.6339	BRCA	69	FEMALE	II	1	1673	1	1673	NA	NA	1	1673	0.661249	0.3396	0.736842	Inflammatory	C3	BRCA.LumA	0.0851478	0.18	0	0.123762	-0.0492	-0.1035	-0.464	0.0468	-0.8413	0.1132	9	4	0.238445	0.536501	111	0.0908167	3	10	0.882606	2.39014	15	2.99573	20	1	1.56814
TCGA-BH-A1FM-01	TCGA-BH-A1FM	Tumor	6.9196	BRCA	44	FEMALE	III	1	1388	NA	1388	NA	NA	0	1388	0.60313	0.3445	1.47368	Lymphocyte Depleted	C4	BRCA.Normal	0.0810176	0.3	0.38	0.222804	0.6976	0.172	-0.3931	-1.9264	-0.1555	0.144	23	2	0.530272	1.29622	446	0.759911	19	33	NA	0	1	0.636514	2	0.918296	1.88234
TCGA-BH-A1FM-11	TCGA-BH-A1FM	Normal	7.6221	BRCA	44	FEMALE	III	1	1388	NA	1388	NA	NA	0	1388	0.490816	NA	NA	NA	NA	NA	NA	NA	NA	NA	NA	NA	NA	NA	NA	NA	NA	NA	NA	NA	NA	NA	NA	NA	NA	NA	NA	NA	NA	NA	NA
TCGA-BH-A1FN-01	TCGA-BH-A1FN	Tumor	8.2684	BRCA	34	FEMALE	II	1	2192	1	2192	NA	NA	1	2192	0.477595	0.3038	3.73684	IFN-gamma Dominant	C2	BRCA.Normal	0.113602	0.3	0.4	NA	0.7943	0.224	-0.1989	-1.1374	1.5136	0.4975	41	17	0.896149	2.57643	432	0.683663	12	64	0.825893	1.7174	8	1.38629	4	1	2.70781
TCGA-BH-A1FN-11	TCGA-BH-A1FN	Normal	8.2517	BRCA	34	FEMALE	II	1	2192	1	2192	NA	NA	1	2192	0.567016	NA	NA	NA	NA	NA	NA	NA	NA	NA	NA	NA	NA	NA	NA	NA	NA	NA	NA	NA	NA	NA	NA	NA	NA	NA	NA	NA	NA	NA	NA
TCGA-BH-A1FR-01	TCGA-BH-A1FR	Tumor	5.6224	BRCA	73	FEMALE	III	1	1642	1	1642	NA	NA	1	1642	0.739564	0.3198	0.447368	Inflammatory	C3	BRCA.Normal	0.204443	NA	NA	0.23057	-0.115	-0.0785	0.1003	0.4797	-0.2249	-0.0747	8	NA	0.0586472	0.381207	81	0.000549351	NA	NA	0.829227	0.910999	3	2.81336	17	0.992991	1.41823
TCGA-BH-A1FR-11	TCGA-BH-A1FR	Normal	7.6129	BRCA	73	FEMALE	III	1	1642	1	1642	NA	NA	1	1642	0.534919	NA	NA	NA	NA	NA	NA	NA	NA	NA	NA	NA	NA	NA	NA	NA	NA	NA	NA	NA	NA	NA	NA	NA	NA	NA	NA	NA	NA	NA	NA
TCGA-BH-A1FU-01	TCGA-BH-A1FU	Tumor	8.0735	BRCA	44	FEMALE	I	1	1688	1	1688	NA	NA	1	1688	0.634169	0.29	0.921053	Wound Healing	C1	BRCA.Normal	0.417163	0.78	0.51	19.6329	0.4005	0.0485	0.2461	1.0805	-0.316	0.6821	44	NA	0.565495	2.12734	89	0.219397	22	20	0.476057	1.40172	19	4.0028	57	0.990045	1.35147
TCGA-BH-A1FU-11	TCGA-BH-A1FU	Normal	7.3266	BRCA	44	FEMALE	I	1	1688	1	1688	NA	NA	1	1688	NA	NA	NA	NA	NA	NA	NA	NA	NA	NA	NA	NA	NA	NA	NA	NA	NA	NA	NA	NA	NA	NA	NA	NA	NA	NA	NA	NA	NA	NA	NA
TCGA-BH-A201-01	TCGA-BH-A201	Tumor	8.7833	BRCA	64	FEMALE	I	0	856	0	856	NA	NA	0	856	0.555358	0.2668	0.605263	Wound Healing	C1	BRCA.LumA	0.114136	0.44	0.05	0.39393	-0.0008	0.075	-0.216	-0.8246	0.3617	0.6899	8	0	0.109724	0.521189	105	0.126755	4	10	NA	NA	NA	1.90615	7	0.97957	1.88602
TCGA-BH-A202-01	TCGA-BH-A202	Tumor	8.7796	BRCA	60	FEMALE	II	0	795	0	795	NA	NA	0	795	0.538001	0.2744	0.789474	Wound Healing	C1	BRCA.LumB	0.283706	0.54	0.06	2.4277	0.8567	0.16	0.4064	0.1586	0.4426	0.3198	16	75	0.141491	0.679159	124	0.593315	18	13	0.960647	2.30353	11	3.67545	66	0.877269	1.41296
TCGA-BH-A203-01	TCGA-BH-A203	Tumor	7.1426	BRCA	78	FEMALE	II	1	1174	1	1174	NA	NA	1	1174	0.699698	0.3141	1.94737	Wound Healing	C1	BRCA.Normal	0.335553	0.63	0.23	0.775901	0.797	0.174	0.3011	0.6657	-0.1553	0.2662	21	15	0.810179	1.62036	475	0.487987	13	49	0.851166	3.34664	51	3.43652	32	0.991571	1.68421
TCGA-BH-A203-11	TCGA-BH-A203	Normal	7.0361	BRCA	78	FEMALE	II	1	1174	1	1174	NA	NA	1	1174	0.56297	NA	NA	NA	NA	NA	NA	NA	NA	NA	NA	NA	NA	NA	NA	NA	NA	NA	NA	NA	NA	NA	NA	NA	NA	NA	NA	NA	NA	NA	NA
TCGA-BH-A204-01	TCGA-BH-A204	Tumor	6.0516	BRCA	80	FEMALE	II	1	2534	NA	2534	NA	NA	0	2534	0.566257	0.3005	1.36842	Lymphocyte Depleted	C4	BRCA.Normal	0.0667233	0.11	0.02	0.949669	0.6614	0.056	-0.5435	-2.4573	-1.4485	-0.2571	17	3	0.201722	0.979793	179	0.338146	7	28	0.931637	1.02351	3	NA	0	NA	2.24129
TCGA-BH-A204-11	TCGA-BH-A204	Normal	8.9564	BRCA	80	FEMALE	II	1	2534	NA	2534	NA	NA	0	2534	0.585996	NA	NA	NA	NA	NA	NA	NA	NA	NA	NA	NA	NA	NA	NA	NA	NA	NA	NA	NA	NA	NA	NA	NA	NA	NA	NA	NA	NA	NA	NA
TCGA-BH-A208-01	TCGA-BH-A208	Tumor	8.7157	BRCA	48	FEMALE	II	1	1759	0	1759	NA	NA	0	1759	0.442362	0.2965	1.86842	Wound Healing	C1	BRCA.Normal	0.184675	0.69	0.13	4.18314	-0.4635	-0.08	0.2667	0.1443	0.0219	0.9998	19	10	0.608457	1.6012	142	0.614985	17	26	0.810481	2.78318	31	2.76163	17	0.974733	2.68656
TCGA-BH-A208-11	TCGA-BH-A208	Normal	7.1728	BRCA	48	FEMALE	II	1	1759	0	1759	NA	NA	0	1759	0.652567	NA	NA	NA	NA	NA	NA	NA	NA	NA	NA	NA	NA	NA	NA	NA	NA	NA	NA	NA	NA	NA	NA	NA	NA	NA	NA	NA	NA	NA	NA
TCGA-BH-A209-01	TCGA-BH-A209	Tumor	6.6772	BRCA	77	FEMALE	I	1	3959	0	3959	NA	NA	0	3959	0.713432	0.3711	2.5	IFN-gamma Dominant	C2	BRCA.Normal	0.398872	0.75	0.19	NA	0.9665	0.2915	1.1229	2.0831	1.7732	0.064	41	34	1.01029	2.30473	275	0.401187	16	29	0.81169	4.65106	308	5.06464	179	0.976337	1.63974
TCGA-BH-A209-11	TCGA-BH-A209	Normal	8.8509	BRCA	77	FEMALE	I	1	3959	0	3959	NA	NA	0	3959	0.692378	NA	NA	NA	NA	NA	NA	NA	NA	NA	NA	NA	NA	NA	NA	NA	NA	NA	NA	NA	NA	NA	NA	NA	NA	NA	NA	NA	NA	NA	NA
TCGA-BH-A28O-01	TCGA-BH-A28O	Tumor	8.4508	BRCA	50	FEMALE	III	0	1120	0	1120	0	1120	0	1120	0.576777	0.3017	NA	Inflammatory	C3	BRCA.Normal	0.191024	0.78	0.07	1.10813	-1.3251	-0.2815	-0.0132	0.7974	-0.495	0.5727	NA	NA	0	0	43	0.00519197	2	0	0.672469	1.67102	12	2.0342	15	0.751168	1.68309
TCGA-BH-A28Q-01	TCGA-BH-A28Q	Tumor	7.3425	BRCA	46	FEMALE	II	0	1119	0	1119	NA	NA	0	1119	0.714503	0.311	0.710526	Inflammatory	C3	BRCA.LumA	0.109855	0.34	0.06	0.628233	-0.7412	-0.15	-0.2141	-0.0619	-0.5879	0.4435	5	6	0.206485	0.442468	92	0.160511	6	11	NA	NA	NA	2.94123	20	0.981807	1.43934
TCGA-BH-A2L8-01	TCGA-BH-A2L8	Tumor	8.3196	BRCA	45	FEMALE	II	0	612	0	612	0	612	0	612	0.667448	0.3232	12.0789	IFN-gamma Dominant	C2	BRCA.LumA	0.463837	0.66	0.05	8.80906	-0.2455	0.0545	0.826	1.9503	0.625	0.3638	189	3	4.35034	11.3894	36	0.120649	4	3	0.909242	3.48116	46	4.77819	127	0.986376	2.26186
TCGA-BH-A42T-01	TCGA-BH-A42T	Tumor	7.3134	BRCA	75	FEMALE	II	1	320	0	320	0	320	0	320	0.719434	0.2992	NA	Wound Healing	C1	BRCA.LumB	0.171551	0.24	0.01	0.0170233	0.5757	0.2585	0.0557	-0.0544	-0.7054	0.2253	NA	NA	0	0	185	0.945008	9	33	NA	NA	NA	2.57028	15	0.949126	1.53003
TCGA-BH-A42U-01	TCGA-BH-A42U	Tumor	9.1289	BRCA	80	FEMALE	II	0	3364	0	3364	0	3364	0	3364	0.5581	0.2876	0.394737	Inflammatory	C3	BRCA.Normal	0.344231	NA	NA	9.60919	-1.1657	-0.088	0.2682	1.7484	-0.0108	0.4038	8	4	0.113687	0.250112	77	4.95719e-05	NA	NA	NA	NA	NA	3.2382	29	0.961661	1.87536
TCGA-BH-A42V-01	TCGA-BH-A42V	Tumor	7.8178	BRCA	41	FEMALE	I	0	635	0	635	0	635	0	635	0.603322	0.2894	0.921053	Inflammatory	C3	BRCA.LumA	0.251115	0.63	0.06	1.32004	-0.8835	-0.0945	0.1067	1.0268	-0.621	0.3985	16	23	0.208797	0.788788	95	0.138967	2	11	0.244119	0.437402	6	3.61127	39	0.985727	0.930855
TCGA-BH-A5IZ-01	TCGA-BH-A5IZ	Tumor	8.4517	BRCA	51	FEMALE	II	0	567	0	567	0	567	0	567	0.548687	0.2992	2.60526	Wound Healing	C1	BRCA.Basal	NA	0.29	0.12	0.914697	0.9626	0.253	-0.1193	-0.5772	-0.5669	0.2421	38	102	0.425318	1.25357	157	0.923047	9	55	0.923749	1.48672	5	0.693147	2	1	1.47764
TCGA-BH-A5J0-01	TCGA-BH-A5J0	Tumor	8.3109	BRCA	63	FEMALE	I	0	715	0	715	0	715	0	715	0.61443	0.3109	2.42105	IFN-gamma Dominant	C2	BRCA.LumA	NA	0.49	0.24	1.17493	-0.3029	0.0705	0.7365	1.172	0.9865	0.5333	25	149	0.268772	1.29907	306	0.62563	17	47	NA	NA	NA	3.22353	27	0.978061	2.74576
TCGA-BH-A6R8-01	TCGA-BH-A6R8	Tumor	5.998	BRCA	46	FEMALE	II	0	293	0	293	0	293	0	293	0.500234	0.3586	1.13158	IFN-gamma Dominant	C2	BRCA.LumA	0.204399	0.28	0.12	NA	-0.6405	-0.0925	0.0433	0.1549	2.4373	-0.0304	18	2	0.114813	0.597029	122	0.852812	12	13	0.951501	1.31906	4	3.08048	24	0.969296	1.20278
TCGA-BH-A6R9-01	TCGA-BH-A6R9	Tumor	9.6326	BRCA	61	FEMALE	II	0	160	0	160	0	160	0	160	0.538148	0.332	0.210526	Wound Healing	C1	BRCA.Normal	0.337328	0	0.38	NA	-0.4799	-0.09	0.989	0.6932	0.8169	1.162	4	NA	0.0660513	0.220171	51	0.105977	0	0	0.779163	2.7702	35	2.81336	17	0.992991	1.43572
TCGA-BH-A8FY-01	TCGA-BH-A8FY	Tumor	4.3148	BRCA	87	FEMALE	I	1	295	0	295	0	295	0	295	0.598403	0.3253	1.63158	Lymphocyte Depleted	C4	BRCA.LumA	0.0850247	0.13	0.03	NA	-0.2307	-0.019	-0.2541	-1.5995	-0.7082	-0.196	8	34	0.150548	0.774248	76	0.179845	4	8	NA	NA	NA	0	1	NA	1.11293
TCGA-BH-A8FZ-01	TCGA-BH-A8FZ	Tumor	8.3752	BRCA	58	FEMALE	I	0	574	0	574	0	574	0	574	0.645074	0.3117	2.36842	IFN-gamma Dominant	C2	BRCA.Normal	0.311207	0.65	0.1	NA	-0.5016	-0.0535	0.8632	1.4818	0.8756	0.5501	NA	NA	0.251619	1.13229	91	0.302402	9	43	NA	0	1	3.29584	27	1	1.99277
TCGA-BH-A8G0-01	TCGA-BH-A8G0	Tumor	8.0457	BRCA	54	FEMALE	II	0	662	0	662	0	662	0	662	0.619149	0.3202	0.368421	Inflammatory	C3	BRCA.LumA	0.381137	0.71	0	NA	-1.2527	-0.209	0.8575	1.7276	-0.4746	0.6269	5	NA	0.107895	0.172631	47	0.0594687	2	3	0.905764	2.32324	13	3.29245	28	0.988069	1.70681
TCGA-BH-AB28-01	TCGA-BH-AB28	Tumor	7.5717	BRCA	53	FEMALE	III	0	287	0	287	0	287	0	287	0.700477	0.3199	0.921053	Inflammatory	C3	BRCA.LumA	0.233645	0.4	0	NA	-0.2516	-0.111	0.161	0.9881	-0.0867	0.3599	11	16	0.245924	0.536562	62	0.139256	4	13	0.948221	0.657257	2	3.51574	34	0.996988	1.98828
TCGA-C8-A12K-01	TCGA-C8-A12K	Tumor	7.4874	BRCA	80	FEMALE	II	0	0	0	0	0	0	0	0	NA	0.2834	3.44737	IFN-gamma Dominant	C2	BRCA.Basal	0.377063	0.47	0.32	0.121848	1.0786	0.358	1.3056	1.6514	1.7704	0.0942	59	24	0.935864	3.05532	289	0.716247	4	58	0.920282	3.90981	70	4.5555	124	0.94507	NA
TCGA-C8-A12L-01	TCGA-C8-A12L	Tumor	7.22	BRCA	67	FEMALE	II	0	363	0	363	0	363	0	363	NA	0.2814	2.21053	Wound Healing	C1	BRCA.Her2	0.231728	0.46	0.23	3.18834	0.9047	0.218	-0.186	-0.1607	-0.6015	0.3049	42	19	0.557276	1.89474	441	0.758209	16	76	0.923128	3.00764	26	2.94162	20	0.981936	1.07724
TCGA-C8-A12M-01	TCGA-C8-A12M	Tumor	4.4634	BRCA	70	FEMALE	II	0	358	0	358	0	358	0	358	NA	0.3153	1.78947	Inflammatory	C3	BRCA.LumB	0.115149	0.31	0.27	8.81818	-0.0721	-0.1725	-0.6252	-0.0001	-0.9275	-0.3133	15	2	0.560337	1.42886	483	0.534254	15	25	0.840864	2.08947	12	1.78902	7	0.919376	1.65134
TCGA-C8-A12N-01	TCGA-C8-A12N	Tumor	7.7538	BRCA	58	FEMALE	II	0	358	0	358	0	358	0	358	NA	0.2847	0.789474	IFN-gamma Dominant	C2	BRCA.LumA	0.086904	0.24	0.02	11.0675	-0.6178	-0.0495	0.1389	-0.6481	1.0258	0.5747	8	111	0.330443	0.44059	55	0.075721	4	8	NA	0	1	2.34199	11	0.976687	1.91626
TCGA-C8-A12O-01	TCGA-C8-A12O	Tumor	7.4449	BRCA	50	FEMALE	II	0	385	0	385	0	385	0	385	NA	0.2718	1.02632	Wound Healing	C1	BRCA.LumA	0.226021	0.63	0.16	0.157099	0.3665	0.0795	0.4527	0.1513	0.4862	0.6125	24	19	0.333427	0.861352	159	0.568409	23	28	0.672895	2.04864	21	3.46799	33	0.991845	1.29744
TCGA-C8-A12P-01	TCGA-C8-A12P	Tumor	7.1877	BRCA	55	FEMALE	II	0	358	0	358	0	358	0	358	NA	0.2886	4.84211	IFN-gamma Dominant	C2	BRCA.Her2	0.233637	0.56	0.28	8.49343	0.495	0.0805	0.2154	-0.0728	1.0967	0.3503	87	36	1.14709	3.79633	547	0.753024	16	51	0.804756	3.53646	81	2.81336	17	0.992991	3.91123
TCGA-C8-A12Q-01	TCGA-C8-A12Q	Tumor	7.1622	BRCA	78	FEMALE	III	1	385	1	385	NA	NA	1	385	NA	0.2593	3.15789	Wound Healing	C1	BRCA.Her2	0.220563	0.49	0.07	0.576844	0.1185	-0.0105	0.2578	0.1976	0.0647	0.4513	44	8	1.01029	2.65561	369	0.479669	12	41	0.895342	2.68221	20	3.41249	31	0.99374	2.58249
TCGA-C8-A12T-01	TCGA-C8-A12T	Tumor	7.8266	BRCA	43	FEMALE	II	0	0	0	0	0	0	0	0	NA	0.2886	4.36842	Wound Healing	C1	BRCA.Her2	0.100476	0.3	0.12	10.0833	0.7099	0.2385	-0.0243	-0.3011	0.1312	0.6589	78	NA	1.00753	4.08769	195	0.318448	2	19	0.889862	1.95523	9	2.91806	20	0.974072	NA
TCGA-C8-A12U-01	TCGA-C8-A12U	Tumor	5.0501	BRCA	46	FEMALE	II	0	385	0	385	0	385	0	385	NA	0.2795	1.18421	IFN-gamma Dominant	C2	BRCA.LumB	0.218956	0.38	0.11	NA	0.9045	0.3175	-0.0375	0.716	0.8535	-0.5553	27	6	0.361761	1.1966	571	0.566821	16	44	0.896786	3.05015	30	3.29943	29	0.979845	1.65692
TCGA-C8-A12V-01	TCGA-C8-A12V	Tumor	6.1924	BRCA	55	FEMALE	II	0	385	0	385	NA	NA	0	385	NA	0.2736	0.552632	IFN-gamma Dominant	C2	BRCA.Basal	0.786615	NA	NA	25.8659	0.489	0.0615	1.5067	2.6002	1.9595	0.1765	0	0	0.216885	1.00309	69	0.0771776	NA	NA	0.809827	3.90359	124	4.99672	181	0.961186	2.60058
TCGA-C8-A12W-01	TCGA-C8-A12W	Tumor	7.9053	BRCA	49	FEMALE	III	0	385	0	385	0	385	0	385	NA	0.2886	1.31579	Wound Healing	C1	BRCA.LumB	0.178166	0.56	0.22	4.07549	0.6266	0.0485	0.3181	0.2522	-0.0438	0.4925	29	21	0.511476	1.33552	235	0.649239	25	28	0.832386	3.75478	91	2.69231	16	0.971046	3.514
TCGA-C8-A12X-01	TCGA-C8-A12X	Tumor	5.1339	BRCA	62	FEMALE	II	0	385	0	385	0	385	0	385	NA	0.2827	1.52632	IFN-gamma Dominant	C2	BRCA.LumA	0.0788986	0.27	0.05	2.74302	-0.1501	-0.0185	-0.2998	-0.8668	1.8814	-0.0779	17	0	0.39461	1.12746	126	0.589192	8	9	0.827836	0.909471	3	1.32966	4	0.959148	1.00212
TCGA-C8-A12Y-01	TCGA-C8-A12Y	Tumor	7.2291	BRCA	44	FEMALE	II	0	1476	0	1476	0	1476	0	1476	NA	0.2626	1.02632	IFN-gamma Dominant	C2	BRCA.LumA	0.0861965	0.24	0.04	0.198819	-0.0524	0.1465	-0.4829	-0.3684	1.9967	0.2529	13	30	0.349565	0.672241	163	0.236871	6	17	NA	NA	NA	1.83517	7	0.94309	1.88175
TCGA-C8-A12Z-01	TCGA-C8-A12Z	Tumor	6.6697	BRCA	45	FEMALE	II	0	382	0	382	0	382	0	382	NA	0.2818	1.34211	Wound Healing	C1	BRCA.Her2	0.0805938	0.29	0.02	3.76004	0.5634	-0.0135	-0.815	-1.7035	-0.6551	0.2678	23	0	0.359412	1.19804	224	0.295401	8	29	0.934433	1.50391	5	1.09861	3	1	1.32249
TCGA-C8-A130-01	TCGA-C8-A130	Tumor	7.129	BRCA	52	FEMALE	III	0	370	0	370	0	370	0	370	NA	0.2892	1.34211	IFN-gamma Dominant	C2	BRCA.LumB	0.143928	0.44	0.17	0.171937	0.8258	0.2595	-0.1461	0.1027	0.4274	0.2589	10	4	0.495147	0.797737	511	0.811193	17	53	0.886438	1.58828	6	3.10407	24	0.976722	2.1202
TCGA-C8-A131-01	TCGA-C8-A131	Tumor	8.8821	BRCA	82	FEMALE	III	0	411	0	411	0	411	0	411	NA	0.2745	1.63158	Wound Healing	C1	BRCA.Basal	0.44507	0.73	0.18	0.0496848	0.6856	0.2395	-0.0225	0.1045	-0.6659	0.7103	33	234	0.420162	1.51258	100	0.435249	19	15	0.624714	0.686318	3	2.76163	17	0.974733	2.99615
TCGA-C8-A132-01	TCGA-C8-A132	Tumor	7.8218	BRCA	56	FEMALE	II	0	383	0	383	0	383	0	383	NA	0.287	1.68421	Wound Healing	C1	BRCA.LumA	0.317466	0.72	0.32	1.23534	-0.0032	-0.0235	0.4662	1.5095	0.275	0.7398	38	1	0.416095	1.63664	220	0.382363	11	36	0.851501	3.2784	47	4.37399	85	0.984544	2.38792
TCGA-C8-A133-01	TCGA-C8-A133	Tumor	3.6463	BRCA	65	FEMALE	III	0	0	0	0	0	0	0	0	NA	0.2636	0.789474	Lymphocyte Depleted	C4	BRCA.LumA	0.0556955	0.07	0	0.0361215	-0.88	-0.132	-0.7699	-1.8833	1.1237	-0.714	12	NA	0.162256	0.621981	67	0.00532234	0	0	NA	NA	NA	0	1	NA	NA
TCGA-C8-A134-01	TCGA-C8-A134	Tumor	6.5469	BRCA	52	FEMALE	II	0	383	0	383	0	383	0	383	NA	0.2972	2.92105	IFN-gamma Dominant	C2	BRCA.Basal	0.181099	0.35	0.04	0.0956667	1.1331	0.382	0.4307	0.8419	0.9541	0.185	54	209	0.728157	2.1575	265	0.587352	7	76	0.79864	2.30837	18	4.03108	60	0.984549	1.68606
TCGA-C8-A135-01	TCGA-C8-A135	Tumor	7.1287	BRCA	64	FEMALE	II	0	393	0	393	0	393	0	393	NA	0.2924	1.76316	Wound Healing	C1	BRCA.Her2	0.265913	0.75	0.11	4.51686	0.5209	0.1565	0.1475	0.6426	-0.0885	0.3887	31	37	0.508787	1.31213	205	0.426834	17	29	0.868939	2.95543	30	3.23099	29	0.95952	1.73167
TCGA-C8-A137-01	TCGA-C8-A137	Tumor	6.726	BRCA	34	FEMALE	II	0	379	0	379	1	136	1	136	NA	0.2714	1.52632	Wound Healing	C1	BRCA.Her2	0.0670468	0.25	0.02	0.428052	0.6713	0.188	-1.064	-1.5949	-0.6581	0.2803	2	0	0.272888	1.09155	334	0.270192	4	34	NA	NA	NA	0	1	NA	0.890079
TCGA-C8-A138-01	TCGA-C8-A138	Tumor	7.5538	BRCA	54	FEMALE	III	0	380	0	380	0	380	0	380	NA	0.2797	1.36842	IFN-gamma Dominant	C2	BRCA.Her2	0.266222	0.57	0.28	1.41634	0.2035	0.1035	0.642	1.6613	0.8056	0.4413	22	1	0.395971	1.07478	243	0.566679	17	33	0.876596	3.21146	39	3.8645	60	0.943863	3.14682
TCGA-C8-A1HE-01	TCGA-C8-A1HE	Tumor	6.1973	BRCA	59	FEMALE	II	0	375	0	375	0	375	0	375	0.697573	0.3348	1.36842	TGF-beta Dominant	C6	BRCA.LumA	0.092453	0.2	0.07	1.89876	-0.2758	-0.1925	-0.1724	-0.5377	0.5236	0.1544	23	36	0.485916	1.06902	91	0.121298	4	16	0.985124	0.682836	2	2.51266	13	0.979613	1.16287
TCGA-C8-A1HG-01	TCGA-C8-A1HG	Tumor	6.5464	BRCA	50	FEMALE	II	0	345	0	345	0	345	0	345	0.639099	0.2608	1.65789	IFN-gamma Dominant	C2	BRCA.LumB	0.336323	0.51	0.37	1.78227	0.8388	0.2525	0.5073	1.3293	1.0854	-0.1255	25	6	0.552384	0.946943	332	0.629914	15	39	0.880909	4.3013	132	3.56299	41	0.959451	4.72152
TCGA-C8-A1HI-01	TCGA-C8-A1HI	Tumor	7.1478	BRCA	40	FEMALE	III	0	343	0	343	0	343	0	343	0.624714	0.2617	1.26316	IFN-gamma Dominant	C2	BRCA.LumA	0.101253	0.61	0.16	2.84337	-0.2326	0.005	-0.2173	-0.4574	0.9453	0.1561	28	0	0.475452	1.1358	211	0.487659	22	16	0.982724	1.36234	4	2.27187	10	0.98666	2.74156
TCGA-C8-A1HJ-01	TCGA-C8-A1HJ	Tumor	6.4585	BRCA	53	FEMALE	II	0	5	0	5	0	5	0	5	0.702678	0.3679	3.39474	IFN-gamma Dominant	C2	BRCA.Basal	0.182804	0.24	0.08	16.8536	1.4708	0.5295	-0.3342	0.0191	0.5797	0.0407	56	3	0.886681	2.72119	361	0.996381	8	72	NA	0	1	2.72555	16	0.983035	5.14242
TCGA-C8-A1HK-01	TCGA-C8-A1HK	Tumor	5.6761	BRCA	53	FEMALE	II	0	366	0	366	0	366	0	366	0.637802	0.3767	1.52632	IFN-gamma Dominant	C2	BRCA.Her2	0.120838	0.24	0.24	3.49251	0.598	0.0785	-0.3642	-0.0473	0.8204	-0.1715	13	7	0.353787	1.53308	309	0.841753	24	22	0.719555	2.42296	29	2.8571	18	0.98849	2.03856
TCGA-C8-A1HL-01	TCGA-C8-A1HL	Tumor	6.8791	BRCA	38	FEMALE	III	0	317	0	317	0	317	0	317	0.494525	0.2644	0.947368	Wound Healing	C1	BRCA.LumB	0.0983176	0.31	0.03	1.32465	0.8724	0.153	-0.0406	-0.8829	-0.1917	0.2817	19	1	0.15981	0.69251	223	0.393375	11	17	NA	NA	NA	2.35167	11	0.980724	1.98394
TCGA-C8-A1HM-01	TCGA-C8-A1HM	Tumor	5.5961	BRCA	74	FEMALE	II	0	375	0	375	0	375	0	375	0.683841	0.2758	10.2895	IFN-gamma Dominant	C2	BRCA.LumB	0.286437	0.58	0.29	8.90718	1.1426	0.1655	0.8377	1.6751	2.2171	-0.1828	122	16	2.23818	7.70041	252	0.693669	19	60	0.839563	3.45134	61	4.20586	87	0.94177	2.62732
TCGA-C8-A1HN-01	TCGA-C8-A1HN	Tumor	6.4567	BRCA	56	FEMALE	II	0	394	0	394	0	394	0	394	0.549138	0.2734	1.57895	Lymphocyte Depleted	C4	BRCA.LumB	0.122818	0.28	0.15	0.506641	0.7713	0.245	-0.1557	-1.0963	-0.2048	-0.0211	25	7	0.486494	1.13515	699	0.501296	16	37	NA	NA	NA	2.02533	8	0.973976	3.24658
TCGA-C8-A1HO-01	TCGA-C8-A1HO	Tumor	5.8033	BRCA	34	FEMALE	III	0	375	0	375	0	375	0	375	0.676737	0.3394	0.789474	IFN-gamma Dominant	C2	BRCA.LumA	0.0872693	0.19	0.14	0.055825	0.2544	-0.041	-0.6563	-0.7171	2.722	-0.2255	14	2	0.357217	0.741911	184	0.322239	5	15	0.819667	2.41346	19	2.31142	11	0.963938	1.54975
TCGA-C8-A26V-01	TCGA-C8-A26V	Tumor	6.8267	BRCA	47	FEMALE	III	0	616	0	616	0	616	0	616	0.687496	0.2978	2.36842	IFN-gamma Dominant	C2	BRCA.LumB	0.135837	0.23	0.03	0.865456	0.2856	0.0325	-0.2112	-0.7586	1.5861	0.2518	48	NA	0.622469	1.86741	121	0.1855	3	28	0.867359	1.99717	10	2.87165	19	0.975279	1.44409
TCGA-C8-A26W-01	TCGA-C8-A26W	Tumor	7.0065	BRCA	58	FEMALE	II	0	381	0	381	0	381	0	381	0.565936	0.3066	1.5	IFN-gamma Dominant	C2	BRCA.LumB	0.22777	0.36	0.1	2.49636	0.7857	0.1915	0.37	1.1996	1.3175	0.2424	24	25	0.421385	1.26415	236	0.449415	6	32	0.875905	2.66671	21	4.08496	63	0.985958	2.2682
TCGA-C8-A26X-01	TCGA-C8-A26X	Tumor	7.5219	BRCA	58	FEMALE	II	0	376	0	376	0	376	0	376	0.621396	0.3101	1.60526	IFN-gamma Dominant	C2	BRCA.Her2	0.432304	0.73	0.18	22.8074	0.266	0.1505	0.9589	1.7689	0.8854	0.3678	37	192	0.448737	1.8847	196	0.445498	22	31	0.75261	3.64579	127	3.96346	62	0.960341	2.5155
TCGA-C8-A26Y-01	TCGA-C8-A26Y	Tumor	6.0905	BRCA	90	FEMALE	II	0	394	0	394	0	394	0	394	0.712872	0.3403	21.1579	Wound Healing	C1	BRCA.Her2	0.329603	0.52	0.2	1.17336	0.7776	0.17	-0.0793	0.2251	-0.1749	-0.1492	294	183	5.728	17.6834	275	0.675479	18	42	0.9645	1.05961	3	2.63906	14	1	6.28445
TCGA-C8-A26Z-01	TCGA-C8-A26Z	Tumor	6.5176	BRCA	59	FEMALE	II	0	470	0	470	0	470	0	470	0.688727	0.3	1.31579	Wound Healing	C1	BRCA.LumA	0.0826183	0.24	0.09	0.0842569	-0.0085	0.022	-0.7347	-1.0219	-0.7575	0.1693	17	37	0.20047	1.136	248	0.540936	19	22	0.899326	0.988011	3	1.09861	3	1	2.49549
TCGA-C8-A273-01	TCGA-C8-A273	Tumor	7.0361	BRCA	29	FEMALE	II	0	513	0	513	0	513	0	513	0.627155	0.2953	0.552632	IFN-gamma Dominant	C2	BRCA.LumA	0.125975	0.25	0.01	0.776492	0.2804	0.065	-0.3207	-0.7008	0.8482	0.395	2	0	0.166201	0.443204	249	0.225428	7	17	0.360354	0.39589	3	2.07944	8	1	1.02977
TCGA-C8-A274-01	TCGA-C8-A274	Tumor	5.4973	BRCA	63	FEMALE	II	0	508	0	508	0	508	0	508	0.696678	0.3504	5.89474	Lymphocyte Depleted	C4	BRCA.LumB	0.0817499	0.21	0.03	0.136336	0.1591	-0.161	-0.4992	-1.5987	0.0375	0.0283	85	55	1.64771	5.14547	99	0.4371	14	17	NA	NA	NA	2.16396	9	0.984859	2.35398
TCGA-C8-A275-01	TCGA-C8-A275	Tumor	6.4473	BRCA	56	FEMALE	II	0	1	0	1	0	1	0	1	0.705335	0.3138	3.47368	IFN-gamma Dominant	C2	BRCA.Her2	0.369118	0.45	0.03	3.71992	1.0802	0.1805	0.7712	1.429	0.8644	0.1243	30	1	1.00756	2.90054	204	0.222297	5	17	0.899884	4.55003	157	4.44316	90	0.98741	1.0294
TCGA-C8-A278-01	TCGA-C8-A278	Tumor	6.8116	BRCA	61	FEMALE	III	0	297	0	297	0	297	0	297	0.673546	0.3104	0.763158	IFN-gamma Dominant	C2	BRCA.Her2	0.45299	0.75	0.43	8.33956	0.5839	0.228	0.8513	1.3015	1.2269	0.2664	27	2	0.282999	0.990498	175	0.464556	13	29	0.789806	4.29845	231	4.16505	66	0.994128	1.82235
TCGA-C8-A27A-01	TCGA-C8-A27A	Tumor	4.9151	BRCA	48	FEMALE	II	0	747	0	747	0	747	0	747	0.686427	0.3255	0.763158	IFN-gamma Dominant	C2	BRCA.LumB	0.0936086	0.24	0.08	0.0174338	1.0603	0.205	-0.5909	-0.9232	1.7153	-0.2093	7	NA	0.370333	0.655204	482	0.917674	14	42	0.917282	2.91517	24	2.56495	13	1	3.64475
TCGA-C8-A27B-01	TCGA-C8-A27B	Tumor	6.1896	BRCA	48	FEMALE	II	0	439	0	439	0	439	0	439	0.564117	0.394	4.05263	IFN-gamma Dominant	C2	BRCA.Basal	0.267183	0.39	0.11	0.145445	1.2096	0.2985	0.8907	0.8726	1.0752	-0.186	56	6	0.953063	3.53555	268	0.823275	13	67	0.8021	2.31837	18	3.88231	53	0.977841	2.56128
TCGA-C8-A3M7-01	TCGA-C8-A3M7	Tumor	7.4574	BRCA	60	FEMALE	III	1	1034	1	1034	1	1034	1	1034	0.609425	0.3138	4.71053	Inflammatory	C3	BRCA.LumA	0.292924	0.58	0.15	0.636576	-0.1359	-0.087	-0.0811	0.5992	-0.0426	0.1791	73	0	1.00614	2.72115	92	0.188893	8	6	0.840504	2.27613	15	2.18084	10	0.947127	1.31748
TCGA-C8-A3M8-01	TCGA-C8-A3M8	Tumor	6.7293	BRCA	68	FEMALE	I	0	394	0	394	0	394	0	394	0.662632	0.2895	1.60526	Wound Healing	C1	BRCA.LumB	0.189536	0.33	0	0.299731	0.1318	0.0355	-0.5952	-0.8726	-0.5697	0.3262	25	5	0.233052	0.93221	156	0.25165	8	22	NA	NA	NA	1.33218	4	0.960964	1.6092
TCGA-C8-A8HP-01	TCGA-C8-A8HP	Tumor	7.1084	BRCA	59	FEMALE	III	0	396	0	396	0	396	0	396	0.645887	0.3167	3.86842	Wound Healing	C1	BRCA.Her2	0.583626	0.72	0.44	5.3792	0.376	0.0695	0.6261	1.6699	0.2865	0.3331	68	0	1.06623	2.90601	206	0.353752	7	32	0.862961	4.04845	109	3.46574	32	1	2.09415
TCGA-C8-A8HQ-01	TCGA-C8-A8HQ	Tumor	8.2561	BRCA	53	FEMALE	II	0	380	0	380	0	380	0	380	0.604428	0.3121	9.42105	Wound Healing	C1	BRCA.LumB	0.260646	0.39	0.02	0.354439	0.6846	0.1965	0.418	0.8828	0.2348	0.7222	123	21	1.40863	4.48201	184	0.446819	5	23	0.890603	3.51899	52	3.11548	24	0.980309	2.23287
TCGA-C8-A8HR-01	TCGA-C8-A8HR	Tumor	8.5115	BRCA	49	FEMALE	III	0	408	0	408	0	408	0	408	0.643761	0.3233	1.02632	IFN-gamma Dominant	C2	BRCA.Normal	0.344103	0.74	0.21	0.542588	0.1539	-0.0465	0.5799	1.1687	1.3038	0.6262	16	NA	0.153462	0.811154	75	0.261672	8	35	0.897786	1.44493	5	3.19351	26	0.980177	1.41958
TCGA-D8-A13Y-01	TCGA-D8-A13Y	Tumor	5.6614	BRCA	52	FEMALE	I	0	1728	0	1728	0	1728	0	1728	NA	0.3032	2.07895	Lymphocyte Depleted	C4	BRCA.LumB	0.0329323	0.08	0.07	0.283755	1.3337	0.2335	-0.9879	-2.4651	-1.4385	-0.1911	38	90	0.565387	1.72308	253	0.947105	10	58	NA	NA	NA	NA	0	NA	2.17689
TCGA-D8-A13Z-01	TCGA-D8-A13Z	Tumor	7.4899	BRCA	51	FEMALE	NA	0	635	0	635	0	635	0	635	NA	0.2975	2.23684	IFN-gamma Dominant	C2	BRCA.Her2	0.266369	0.62	0.32	3.75138	0.7913	0.191	0.4838	0.5831	1.7189	0.5235	15	0	0.47241	2.05637	196	0.804087	23	37	0.87523	3.00553	31	3.64782	40	0.98887	1.5237
TCGA-D8-A140-01	TCGA-D8-A140	Tumor	5.4992	BRCA	62	FEMALE	II	0	403	0	403	0	403	0	403	NA	0.2922	3.02632	IFN-gamma Dominant	C2	BRCA.LumA	0.157917	0.3	0.03	1.83776	-0.1028	-0.182	0.1122	0.8602	1.4613	0.0782	42	22	0.724785	2.33542	470	0.236963	5	20	0.649243	3.18471	135	3.7268	43	0.990853	1.70312
TCGA-D8-A141-01	TCGA-D8-A141	Tumor	8.8705	BRCA	40	FEMALE	NA	0	626	0	626	0	626	0	626	NA	0.2838	0.5	TGF-beta Dominant	C6	BRCA.LumA	0.42494	0.72	0.02	30.7677	-0.3799	-0.0725	0.9331	1.8159	0.7261	0.7471	NA	NA	0.109435	0.465098	35	0.227032	7	4	0.794625	3.00701	44	4.78559	132	0.98009	1.81225
TCGA-D8-A142-01	TCGA-D8-A142	Tumor	7.6489	BRCA	74	FEMALE	II	0	425	0	425	0	425	0	425	NA	0.2872	2.28947	Wound Healing	C1	BRCA.Basal	0.199341	NA	NA	6.28324	0.3284	0.0545	0.392	0.7137	-0.6004	0.7451	53	4	1.28292	3.022	231	0.72845	NA	NA	0.747622	3.8036	162	3.65263	40	0.990173	4.50272
TCGA-D8-A143-01	TCGA-D8-A143	Tumor	6.7626	BRCA	51	FEMALE	II	0	431	0	431	0	431	0	431	NA	0.3145	1.31579	Wound Healing	C1	BRCA.Basal	0.158032	0.28	0.24	8.15754	1.2063	0.44	-0.0424	0.7233	-0.7047	0.2213	19	24	0.363635	1.20279	149	0.858516	19	34	0.653159	2.70613	63	3.40493	32	0.982455	3.28765
TCGA-D8-A145-01	TCGA-D8-A145	Tumor	7.439	BRCA	80	FEMALE	II	0	410	0	410	0	410	0	410	NA	0.2879	0.921053	Inflammatory	C3	BRCA.LumA	0.171879	0.62	0.47	1.83864	-0.5413	-0.227	0.0141	0.9195	-0.7208	0.3768	25	9	0.160727	0.991151	56	0.417298	3	6	0.957428	3.62309	44	3.12872	25	0.971993	2.61024
TCGA-D8-A146-01	TCGA-D8-A146	Tumor	7.8769	BRCA	57	FEMALE	II	0	643	0	643	0	643	0	643	NA	0.2629	0.894737	NA	NA	NA	NA	NA	NA	NA	NA	NA	NA	NA	NA	NA	NA	NA	NA	NA	NA	NA	NA	NA	NA	NA	NA	NA	NA	NA	NA
TCGA-D8-A147-01	TCGA-D8-A147	Tumor	6.9015	BRCA	45	FEMALE	NA	0	584	0	584	0	584	0	584	NA	0.2934	4.23684	IFN-gamma Dominant	C2	BRCA.Basal	0.223832	0.43	0.27	13.6533	0.9572	0.0855	0.3444	0.5349	1.9971	0.1711	81	15	1.02517	3.58809	280	0.649593	10	69	0.852255	1.37165	5	4.04262	60	0.987368	3.31553
TCGA-D8-A1J8-01	TCGA-D8-A1J8	Tumor	7.1499	BRCA	77	FEMALE	II	0	431	0	431	0	431	0	431	0.722467	0.4316	24.2368	IFN-gamma Dominant	C2	BRCA.LumB	0.273252	0.31	0.09	NA	0.7859	0.111	0.6399	0.3776	0.4609	0.1708	366	684	6.70644	19.5284	73	0.947642	15	7	0.95591	1.53848	5	4.32922	84	0.97707	1.20397
TCGA-D8-A1J9-01	TCGA-D8-A1J9	Tumor	6.8637	BRCA	48	FEMALE	I	0	532	0	532	0	532	0	532	0.686712	0.3156	5.28947	Lymphocyte Depleted	C4	BRCA.LumB	0.149427	0.31	0.25	2.70509	0.3083	0.043	0.1785	-0.9989	0.8831	0.5229	86	6	1.76827	4.65926	301	0.512539	9	31	0.911801	1.26402	4	1.88916	7	0.970836	2.32685
TCGA-D8-A1JA-01	TCGA-D8-A1JA	Tumor	7.1424	BRCA	60	FEMALE	NA	0	502	0	502	1	431	1	431	0.559338	0.31	28.8684	Lymphocyte Depleted	C4	BRCA.Her2	0.104109	0.23	0.03	0.175342	0.0567	-0.059	-0.0952	-1.4056	1.1055	0.2961	438	238	7.546	23.6767	262	0.272816	5	28	NA	NA	NA	2.66539	16	0.961338	2.17031
TCGA-D8-A1JB-01	TCGA-D8-A1JB	Tumor	6.8309	BRCA	54	FEMALE	II	0	1688	0	1688	0	1688	0	1688	0.58589	0.324	0.763158	IFN-gamma Dominant	C2	BRCA.LumA	0.358718	0.72	0.38	13.2655	-0.7258	-0.096	0.7188	1.9439	0.7866	0.1661	22	22	0.487307	0.883245	106	0.204542	8	41	0.803669	2.96464	40	4.52484	98	0.986887	1.71981
TCGA-D8-A1JC-01	TCGA-D8-A1JC	Tumor	6.9672	BRCA	59	FEMALE	III	0	480	0	480	0	480	0	480	0.594971	0.2977	2.89474	IFN-gamma Dominant	C2	BRCA.LumB	0.154892	0.26	0.19	0.60441	0.5539	-0.053	0.1195	-0.0363	1.7211	0.3597	47	38	0.705731	2.03251	209	0.698248	13	33	0.907484	2.71858	20	3.53096	38	0.970688	4.27141
TCGA-D8-A1JD-01	TCGA-D8-A1JD	Tumor	7.3324	BRCA	41	FEMALE	II	0	552	0	552	0	552	0	552	0.691698	0.3017	2.76316	Wound Healing	C1	BRCA.LumB	0.20082	0.5	0.29	5.21048	0.6194	0.0585	0.4322	-0.2144	0.3701	0.4502	54	97	0.580061	2.63928	204	0.600321	15	40	0.915206	3.68403	56	3.84272	49	0.987384	1.10425
TCGA-D8-A1JE-01	TCGA-D8-A1JE	Tumor	7.9994	BRCA	62	FEMALE	II	0	575	0	575	0	575	0	575	0.611634	0.3658	0.947368	Lymphocyte Depleted	C4	BRCA.LumB	0.22039	0.45	0.21	0.435069	0.1046	-0.0235	0.287	-0.9593	1.2927	0.5064	11	52	0.211168	0.844673	79	0.677939	21	12	0.819262	0.567869	2	2.47996	13	0.966863	1.40099
TCGA-D8-A1JF-01	TCGA-D8-A1JF	Tumor	6.9051	BRCA	79	FEMALE	III	0	366	0	366	0	366	0	366	0.675581	0.3033	1.42105	Inflammatory	C3	BRCA.Her2	0.255721	0.51	0.15	2.78417	0.001	-0.093	0.0723	0.1904	-1.0883	0.074	20	4	0.440961	1.1872	166	0.724063	20	23	0.889213	4.34856	133	3.49794	35	0.983852	2.20619
TCGA-D8-A1JG-01	TCGA-D8-A1JG	Tumor	7.3308	BRCA	62	FEMALE	II	0	1612	0	1612	0	1612	0	1612	0.627089	0.348	NA	IFN-gamma Dominant	C2	BRCA.Her2	0.385071	0.57	0.14	14.92	0.7286	-0.015	0.6404	1.1029	1.6152	0.2277	61	18	0.985079	3.37741	232	0.679871	20	27	0.802304	4.39042	238	4.36429	81	0.993136	2.00861
TCGA-D8-A1JH-01	TCGA-D8-A1JH	Tumor	7.8378	BRCA	56	FEMALE	I	0	426	0	426	0	426	0	426	0.702346	0.3268	0.552632	Inflammatory	C3	BRCA.LumA	0.253298	0.47	0.31	3.81538	-0.6525	-0.118	0.4453	0.4266	-0.0128	0.6111	12	27	0.109492	0.520088	53	0.0716532	0	0	0.957883	1.32791	4	3.83524	47	0.996127	1.60218
TCGA-D8-A1JI-01	TCGA-D8-A1JI	Tumor	4.5826	BRCA	54	FEMALE	II	0	577	0	577	0	577	0	577	0.512626	0.3136	1.02632	Inflammatory	C3	BRCA.LumB	0.0963008	0.11	0.17	0.0979599	-0.6258	-0.248	-0.4413	-1.2536	-0.5215	-0.3121	8	NA	0.362758	0.613897	165	0.899281	8	17	NA	NA	NA	2.25386	10	0.978838	1.17745
TCGA-D8-A1JJ-01	TCGA-D8-A1JJ	Tumor	7.8525	BRCA	54	FEMALE	II	0	611	0	611	0	611	0	611	0.620472	0.2922	2.05263	Wound Healing	C1	BRCA.LumB	0.180924	0.57	0.22	6.69483	0.4299	0.163	0.1537	-0.7148	0.4835	0.4798	31	NA	0.713217	1.64589	213	0.613967	20	25	0.984746	0.682574	2	3.10797	23	0.991222	2.24904
TCGA-D8-A1JK-01	TCGA-D8-A1JK	Tumor	7.6099	BRCA	90	FEMALE	II	0	612	0	612	0	612	0	612	0.602313	0.3022	5.89474	IFN-gamma Dominant	C2	BRCA.Basal	0.286196	0.59	0.15	0.887997	0.4886	0.205	0.7026	0.7665	0.8782	0.6354	60	76	1.73662	5.0698	337	0.665088	17	53	0.677916	2.63833	49	3.20268	33	0.915965	4.26968
TCGA-D8-A1JL-01	TCGA-D8-A1JL	Tumor	7.0999	BRCA	72	FEMALE	II	0	611	0	611	0	611	0	611	0.656464	0.3016	3.39474	IFN-gamma Dominant	C2	BRCA.Basal	0.441123	0.58	0.46	20.9664	0.6895	0.1225	0.8936	0.9434	1.9967	0.558	32	58	0.942671	2.41559	166	0.643642	20	51	0.861734	2.49073	18	4.30988	107	0.922327	2.56854
TCGA-D8-A1JM-01	TCGA-D8-A1JM	Tumor	6.4278	BRCA	59	FEMALE	II	0	590	0	590	0	590	0	590	0.579068	0.3527	1.52632	Wound Healing	C1	BRCA.Basal	0.155843	0.15	0.25	14.9001	1.1083	0.3065	-0.5878	0.0195	0.0176	-0.3154	20	1	0.419447	0.97871	272	0.945567	11	42	0.964387	1.72795	6	3.54858	37	0.982737	2.38627
TCGA-D8-A1JN-01	TCGA-D8-A1JN	Tumor	6.2483	BRCA	80	FEMALE	III	0	620	0	620	0	620	0	620	0.692632	0.3103	5.34211	Inflammatory	C3	BRCA.LumA	0.0610034	0.06	0.1	5.60792	-0.9962	-0.267	-0.4852	-0.4495	0.2075	-0.4938	40	51	1.76314	3.49738	91	0.174742	6	6	0.886326	1.22871	4	2.77259	16	1	0.705709
TCGA-D8-A1JP-01	TCGA-D8-A1JP	Tumor	8.2651	BRCA	73	FEMALE	I	0	639	0	639	0	639	0	639	0.624499	0.3315	3.39474	Wound Healing	C1	BRCA.LumA	0.170344	0.32	0.13	2.63998	0.313	0.086	0.3424	0.1129	0.0264	0.4466	54	17	1.10182	2.60152	241	0.538473	4	69	0.964637	1.05976	3	3.06029	23	0.976014	2.01094
TCGA-D8-A1JS-01	TCGA-D8-A1JS	Tumor	4.4496	BRCA	77	FEMALE	I	0	371	0	371	0	371	0	371	0.620394	0.2879	0.631579	Lymphocyte Depleted	C4	BRCA.LumA	0.0284598	0.09	0.03	0.199514	-0.9471	0.0125	-1.1269	-1.8954	-0.5289	-0.552	6	38	0.230241	0.518042	45	0.0619286	2	6	NA	NA	NA	1.09861	3	1	0.273944
TCGA-D8-A1JT-01	TCGA-D8-A1JT	Tumor	5.0374	BRCA	70	FEMALE	II	0	405	0	405	0	405	0	405	0.765295	0.3311	1.05263	Lymphocyte Depleted	C4	BRCA.LumB	0.0804118	0.12	0.03	0.593399	0.2484	0	-0.3337	-1.8627	2.1149	-0.3423	15	0	0.343759	0.658872	90	0.926575	17	13	NA	NA	NA	0.950271	3	0.864974	1.03609
TCGA-D8-A1JU-01	TCGA-D8-A1JU	Tumor	8.3001	BRCA	51	FEMALE	I	0	447	0	447	0	447	0	447	0.641186	0.4299	0.394737	Inflammatory	C3	BRCA.LumA	0.212715	0.6	0.39	0.0831712	-1.6015	-0.201	0.4319	0.4135	-0.0177	0.5962	8	4	0.224005	0.416008	60	0.153343	4	6	0.828661	0.910377	3	2.25051	14	0.852771	1.36783
TCGA-D8-A1X5-01	TCGA-D8-A1X5	Tumor	6.9964	BRCA	81	FEMALE	III	0	565	0	565	0	565	0	565	0.593871	0.3194	1.34211	Inflammatory	C3	BRCA.LumB	0.189867	0.43	0.06	1.34043	-0.1915	-0.0745	0.2977	-0.2723	-0.011	0.2093	21	1	0.61387	1.22774	288	0.700045	17	37	0.636516	2.59542	59	2.75167	16	0.992454	2.01342
TCGA-D8-A1X6-01	TCGA-D8-A1X6	Tumor	5.7605	BRCA	80	FEMALE	III	0	541	0	541	0	541	0	541	0.721732	0.2839	1.02632	Lymphocyte Depleted	C4	BRCA.LumB	0.156271	0.34	0.15	0.94486	0.132	0.0475	0.3909	-1.0006	0.9499	-0.1688	17	23	0.144732	1.04207	52	0.362406	11	6	NA	0	1	2.40616	13	0.938092	1.39345
TCGA-D8-A1X7-01	TCGA-D8-A1X7	Tumor	7.1898	BRCA	40	FEMALE	II	0	509	0	509	0	509	0	509	0.546572	0.3339	0.657895	Wound Healing	C1	BRCA.LumB	0.128068	0.24	0	0.174321	-0.1649	-0.0395	-0.2189	-0.6782	-0.4579	0.2465	10	NA	0.167133	0.557111	66	0.0853075	4	4	0.877403	1.70735	7	1.33218	4	0.960964	1.01693
TCGA-D8-A1X8-01	TCGA-D8-A1X8	Tumor	6.1037	BRCA	62	FEMALE	III	0	783	0	783	0	783	0	783	0.668838	0.4478	0.947368	Inflammatory	C3	BRCA.LumA	0.212849	0.41	0	0.039998	-0.1079	-0.077	0.377	0.2265	0.1713	0.198	12	20	0.21428	0.64284	73	0.115271	3	15	NA	0	1	3.39098	31	0.987475	1.23935
TCGA-D8-A1X9-01	TCGA-D8-A1X9	Tumor	7.3271	BRCA	66	FEMALE	II	0	727	0	727	NA	NA	0	727	0.565782	0.3887	2.52632	IFN-gamma Dominant	C2	BRCA.LumA	0.149083	0.25	0.05	2.6871	0.1563	0.079	0.3199	-0.1942	1.716	0.4077	43	3	0.594856	2.51162	275	0.317471	2	55	0.639826	1.14641	6	3.57939	39	0.977024	1.27946
TCGA-D8-A1XA-01	TCGA-D8-A1XA	Tumor	6.1819	BRCA	64	FEMALE	I	0	839	0	839	0	839	0	839	0.581683	0.3223	0.789474	IFN-gamma Dominant	C2	BRCA.LumA	0.105669	0.16	0.03	0.505576	-0.244	-0.138	-0.1393	-0.617	0.8621	0.2142	13	155	0.181504	0.695766	105	0.881761	14	12	0.833693	1.62229	7	2.30259	10	1	1.17861
TCGA-D8-A1XB-01	TCGA-D8-A1XB	Tumor	7.9893	BRCA	62	FEMALE	II	0	552	0	552	0	552	0	552	0.677117	0.305	0.921053	Wound Healing	C1	BRCA.LumA	0.116586	0.37	0.69	4.96106	-0.2297	-0.1205	-0.3855	-0.9193	-0.4455	0.6464	17	30	0.308998	0.842721	77	0.461317	3	8	0.812207	1.45528	6	1.56071	5	0.969724	1.47387
TCGA-D8-A1XC-01	TCGA-D8-A1XC	Tumor	6.0934	BRCA	85	FEMALE	III	1	377	1	377	NA	NA	1	377	0.723705	0.3219	0.789474	Inflammatory	C3	BRCA.LumA	0.0590011	0.12	0	1.17363	-0.6818	-0.331	-0.7011	-2.3173	-0.3979	-0.3878	14	9	0.191644	0.798516	42	0.0565888	2	3	NA	NA	NA	NA	0	NA	0.927342
TCGA-D8-A1XD-01	TCGA-D8-A1XD	Tumor	6.9915	BRCA	36	FEMALE	III	0	522	0	522	0	522	0	522	0.72038	NA	NA	Wound Healing	C1	BRCA.LumA	0.0557849	NA	NA	1.25239	0.0295	-0.0465	-0.8888	-1.5204	-1.3246	0.4521	NA	NA	NA	NA	268	0.194212	3	14	NA	NA	NA	1.03972	3	0.946395	1.05819
TCGA-D8-A1XF-01	TCGA-D8-A1XF	Tumor	4.182	BRCA	45	FEMALE	II	0	463	0	463	NA	NA	0	463	0.775539	0.3394	1.28947	TGF-beta Dominant	C6	BRCA.LumB	0.074649	0.22	0	9.97522	0.8094	0.051	-0.8001	-0.7911	0.4723	-0.3934	10	NA	0.411912	0.85551	148	0.689376	23	27	0.805809	3.50028	77	0.693147	2	1	1.16925
TCGA-D8-A1XG-01	TCGA-D8-A1XG	Tumor	7.1175	BRCA	86	FEMALE	III	0	448	0	448	0	448	0	448	0.49712	0.327	0.710526	Lymphocyte Depleted	C4	BRCA.LumA	0.0456466	0.17	0.02	2.04781	-0.3866	-0.248	-0.3868	-2.073	0.6672	0.2462	8	71	0.224944	0.421769	80	0.178537	4	8	NA	NA	NA	0	1	NA	0.866785
TCGA-D8-A1XJ-01	TCGA-D8-A1XJ	Tumor	7.1351	BRCA	76	FEMALE	III	0	664	0	664	0	664	0	664	0.623249	0.3111	2.44737	Wound Healing	C1	BRCA.Her2	0.0947168	0.39	0.18	0.404004	0.8319	0.2325	-0.3761	-1.3912	0.2784	0.2615	42	78	0.687124	2.09	312	0.805868	14	40	0.809262	0.889065	3	2.16396	9	0.984859	1.07124
TCGA-D8-A1XK-01	TCGA-D8-A1XK	Tumor	8.1675	BRCA	55	FEMALE	II	0	441	0	441	0	441	0	441	0.566	0.6238	31.9474	IFN-gamma Dominant	C2	BRCA.Basal	0.439609	0.54	0.21	2.51197	1.4488	0.5005	0.3735	0.2639	0.7551	0.0066	294	461	7.5203	25.4596	319	0.740282	12	72	0.600393	2.19958	39	3.44628	33	0.985634	1.46691
TCGA-D8-A1XL-01	TCGA-D8-A1XL	Tumor	6.6163	BRCA	34	FEMALE	II	0	606	0	606	0	606	0	606	0.642489	0.3143	2.84211	IFN-gamma Dominant	C2	BRCA.LumB	0.250896	0.44	0.17	3.87592	0.4783	0.283	0.4967	1.3556	2.1515	-0.0607	49	66	0.443356	2.43846	280	0.639391	14	47	0.810568	3.52095	77	4.47095	94	0.984076	1.32669
TCGA-D8-A1XM-01	TCGA-D8-A1XM	Tumor	7.6779	BRCA	57	FEMALE	I	0	538	0	538	0	538	0	538	0.661779	0.2918	1.65789	IFN-gamma Dominant	C2	BRCA.LumA	0.316984	0.48	0.01	0.650878	0.0915	-0.018	0.6109	0.8289	1.3322	0.5233	13	0	0.499945	1.23516	56	0.166658	4	16	0.425593	1.09163	13	4.2525	75	0.984948	1.88984
TCGA-D8-A1XO-01	TCGA-D8-A1XO	Tumor	7.0828	BRCA	56	FEMALE	II	0	1682	0	1682	0	1682	0	1682	0.70059	0.3015	0.684211	Inflammatory	C3	BRCA.LumA	0.232676	0.35	0	0.758418	-0.5014	-0.22	0.2392	0.0209	0.1491	0.403	6	NA	0.19608	0.336138	78	0.308119	4	12	NA	0	1	3.39098	31	0.987475	1.40855
TCGA-D8-A1XQ-01	TCGA-D8-A1XQ	Tumor	6.9539	BRCA	69	FEMALE	II	0	499	0	499	0	499	0	499	0.252032	0.6331	25.1579	IFN-gamma Dominant	C2	BRCA.Basal	0.277015	0.52	0.34	15.3837	0.426	0.1215	0.7553	0.9791	0.3995	0.3085	324	803	7.20434	20.7263	303	0.6502	9	72	0.716348	3.84725	215	4.25753	73	0.992325	3.89284
TCGA-D8-A1XR-01	TCGA-D8-A1XR	Tumor	6.769	BRCA	56	FEMALE	II	0	482	0	482	0	482	0	482	0.624166	0.3401	0.815789	Inflammatory	C3	BRCA.LumB	0.0822432	0.13	0.17	0.197192	0.1716	-0.109	-0.5434	-1.5366	-0.5221	0.1219	17	0	0.171108	0.627395	72	0.503114	6	13	NA	NA	NA	1.09861	3	1	1.37782
TCGA-D8-A1XS-01	TCGA-D8-A1XS	Tumor	7.0938	BRCA	48	MALE	III	0	496	0	496	0	496	0	496	0.559527	0.3248	0.605263	Wound Healing	C1	BRCA.LumB	0.15421	0.24	0.23	NA	0.4452	0.0305	0.0927	-0.3222	-0.349	0.3065	3	1	0.227	0.482375	131	0.32431	8	10	0.835306	2.00298	11	3.36858	33	0.963412	1.60538
TCGA-D8-A1XT-01	TCGA-D8-A1XT	Tumor	8.1567	BRCA	61	FEMALE	II	0	506	0	506	0	506	0	506	0.662225	0.2853	1.10526	IFN-gamma Dominant	C2	BRCA.Her2	0.26142	0.44	0.04	0.336446	0.4427	0.114	0.3816	-0.57	2.1764	0.6232	11	0	0.223562	0.922192	329	0.427179	10	36	0.531513	0.583927	3	3.21888	25	1	2.31093
TCGA-D8-A1XU-01	TCGA-D8-A1XU	Tumor	6.7887	BRCA	56	FEMALE	I	0	395	0	395	0	395	0	395	0.68709	0.302	0.868421	TGF-beta Dominant	C6	BRCA.LumA	0.19384	0.33	0	1.0808	-0.5779	-0.093	0.1472	-0.5258	0.2883	0.4276	11	4	0.303832	0.638047	132	0.947316	16	25	NA	NA	NA	2.96502	20	0.989747	1.88567
TCGA-D8-A1XV-01	TCGA-D8-A1XV	Tumor	6.5706	BRCA	84	FEMALE	II	0	461	0	461	0	461	0	461	0.622813	0.2846	0.894737	Lymphocyte Depleted	C4	BRCA.LumA	0.0583874	0.31	0.29	0.144855	-0.2473	-0.076	-0.7463	-1.998	-0.7469	-0.4351	13	0	0.221213	0.691291	35	0.214488	1	2	NA	0	1	NA	0	NA	0.921404
TCGA-D8-A1XW-01	TCGA-D8-A1XW	Tumor	5.7973	BRCA	53	FEMALE	II	0	1309	0	1309	0	1309	0	1309	0.38423	0.3111	2.86842	Inflammatory	C3	BRCA.Normal	0.26755	0.36	0.19	5.57171	-0.1154	-0.1525	0.9713	0.1755	0.5838	0.0838	37	155	0.723964	2.25543	148	0.876015	17	50	0.892453	2.9077	26	3.83454	48	0.990531	2.27921
TCGA-D8-A1XY-01	TCGA-D8-A1XY	Tumor	7.6758	BRCA	74	FEMALE	II	0	503	0	503	NA	NA	0	503	0.286724	0.295	1.21053	IFN-gamma Dominant	C2	BRCA.LumA	0.130244	0.55	0.07	0.025899	-0.9255	-0.111	-0.1031	-1.2572	1.4107	0.5085	18	3	0.443439	1.08088	149	0.571498	21	25	NA	NA	NA	1.79176	6	1	2.80653
TCGA-D8-A1XZ-01	TCGA-D8-A1XZ	Tumor	7.1801	BRCA	81	FEMALE	III	0	466	0	466	0	466	0	466	0.421899	0.2954	1.89474	IFN-gamma Dominant	C2	BRCA.LumB	0.184078	0.34	0.43	4.38762	0.3916	0.1825	0.1721	0.3911	0.4649	0.1286	35	3	0.653095	1.84054	421	0.774889	16	26	0.734119	3.1597	74	3.50796	35	0.986672	4.04075
TCGA-D8-A1Y0-01	TCGA-D8-A1Y0	Tumor	7.0666	BRCA	65	FEMALE	III	0	472	0	472	NA	NA	0	472	0.690188	0.312	1.84211	IFN-gamma Dominant	C2	BRCA.LumA	0.262139	0.44	0.03	1.08486	0.5254	0.008	0.5241	0.9349	1.0714	0.343	24	54	0.619793	1.50521	243	0.393558	8	44	0.84579	2.95731	33	4.45976	91	0.988672	1.39659
TCGA-D8-A1Y1-01	TCGA-D8-A1Y1	Tumor	8.4298	BRCA	80	FEMALE	III	1	302	1	302	NA	NA	1	302	0.587129	0.4692	7.13158	Lymphocyte Depleted	C4	BRCA.LumB	0.158788	0.4	0	6.78557	0.4687	0.0905	0.3321	-1.1084	-0.122	0.5437	71	422	1.95096	5.67279	85	0.532928	17	10	NA	NA	NA	2.97851	20	0.994251	1.29495
TCGA-D8-A1Y2-01	TCGA-D8-A1Y2	Tumor	8.6101	BRCA	71	FEMALE	II	0	433	0	433	0	433	0	433	0.634207	0.3604	0.526316	IFN-gamma Dominant	C2	BRCA.LumB	0.389033	0.57	0.08	0.439563	0.0428	0.141	1.2811	1.3227	0.9213	0.6044	6	NA	0.132888	0.431885	82	0.315092	10	12	0.758857	3.31579	79	4.34097	80	0.99063	1.9883
TCGA-D8-A1Y3-01	TCGA-D8-A1Y3	Tumor	6.2741	BRCA	61	FEMALE	III	0	430	0	430	0	430	0	430	0.582165	0.3234	1.44737	IFN-gamma Dominant	C2	BRCA.LumB	0.09865	0.29	0.09	13.2751	0.8605	0.4195	0.4174	0.0147	1.7315	-0.3635	27	1	0.551626	1.21938	188	0.843341	19	35	0.918199	1.90934	8	3.08465	23	0.983785	0.777377
TCGA-D8-A27E-01	TCGA-D8-A27E	Tumor	8.1504	BRCA	66	FEMALE	I	0	530	0	530	0	530	0	530	0.659085	0.3095	0.394737	Inflammatory	C3	BRCA.LumA	0.20593	0.53	0	0.800177	-1.2662	-0.2645	-0.1992	-0.6468	0.1618	-0.2255	3	49	0.0553357	0.24901	41	0.000140788	0	0	NA	NA	NA	2.73634	16	0.986926	1.20246
TCGA-D8-A27F-01	TCGA-D8-A27F	Tumor	8.6427	BRCA	40	FEMALE	II	0	488	0	488	0	488	0	488	0.406829	0.3123	1.84211	Wound Healing	C1	BRCA.Basal	0.163268	0.23	0.16	1.18508	1.1749	0.213	-0.0818	-0.6607	-0.1871	0.4014	28	25	0.479595	1.49521	165	0.954967	7	77	0.962591	1.87312	7	1.94591	7	1	2.57674
TCGA-D8-A27G-01	TCGA-D8-A27G	Tumor	7.6382	BRCA	75	FEMALE	II	0	409	0	409	0	409	0	409	0.662604	0.3223	25.1053	Wound Healing	C1	BRCA.LumA	0.285222	0.47	0	6.32014	0.0015	0.011	0.2988	0.5719	-0.1508	0.5195	417	21	6.75205	23.1198	172	0.108452	4	10	0.951175	1.53086	5	3.72366	47	0.967147	1.26161
TCGA-D8-A27H-01	TCGA-D8-A27H	Tumor	8.5535	BRCA	72	FEMALE	II	0	397	0	397	0	397	0	397	0.512647	NA	NA	Wound Healing	C1	BRCA.Basal	0.100596	0.25	0.1	1.20393	0.4124	0	-0.0379	-0.5986	0.3026	0.7582	51	110	0.74168	3.4414	375	0.499099	5	75	0.653762	1.77042	15	2.56495	13	1	3.44508
TCGA-D8-A27I-01	TCGA-D8-A27I	Tumor	7.66	BRCA	58	FEMALE	III	0	439	0	439	0	439	0	439	0.616209	0.3554	0.789474	Inflammatory	C3	BRCA.LumA	0.31841	0.73	0.26	0.691374	-0.4551	-0.1345	0.5136	1.1052	-0.0707	0.563	14	15	0.187319	0.811717	65	0.30751	9	6	0.932017	3.0366	26	4.29176	75	0.994041	1.59949
TCGA-D8-A27K-01	TCGA-D8-A27K	Tumor	7.7692	BRCA	47	FEMALE	II	0	1461	0	1461	0	1461	0	1461	0.678412	0.2936	0.552632	Inflammatory	C3	BRCA.LumA	0.24104	0.46	0.01	3.25123	-0.5124	-0.242	0.1791	0.69	-0.2476	0.3821	8	3	0.193087	0.579261	43	0.115325	5	4	0.638091	2.17027	30	3.9808	56	0.988931	1.8029
TCGA-D8-A27L-01	TCGA-D8-A27L	Tumor	7.6631	BRCA	49	FEMALE	III	0	499	0	499	0	499	0	499	0.636972	0.2929	0.973684	Inflammatory	C3	BRCA.LumA	0.282461	0.55	0.07	2.43214	-0.3989	-0.114	0.3627	0.7276	-0.1724	0.6253	8	1	0.425284	0.963977	41	0.111277	6	9	0.850808	3.72826	80	4.01139	57	0.992169	2.55221
TCGA-D8-A27M-01	TCGA-D8-A27M	Tumor	7.9051	BRCA	59	FEMALE	I	0	410	0	410	0	410	0	410	0.585394	0.3232	1.65789	IFN-gamma Dominant	C2	BRCA.Basal	0.47223	0.55	0.42	9.91947	0.4354	-0.006	1.0473	1.8128	1.1125	0.6324	32	5	0.428418	1.65247	190	0.532501	6	48	0.539485	2.32922	75	4.40454	86	0.988818	4.07115
TCGA-D8-A27N-01	TCGA-D8-A27N	Tumor	8.0246	BRCA	36	FEMALE	III	0	519	0	519	0	519	0	519	0.658575	0.3201	1.36842	IFN-gamma Dominant	C2	BRCA.LumB	0.218427	0.42	0.03	0.0469314	0.2141	0.104	0.575	0.2799	1.2685	0.5478	25	3	0.47916	1.138	320	0.253606	7	22	0.899109	3.22197	36	3.21636	26	0.987189	1.60603
TCGA-D8-A27P-01	TCGA-D8-A27P	Tumor	6.6466	BRCA	64	FEMALE	I	0	49	0	49	0	49	0	49	0.678658	0.3071	0.789474	Inflammatory	C3	BRCA.LumA	0.120098	0.35	0	0.469342	-0.6025	-0.2025	-0.5517	-0.8586	-0.9078	0.343	8	NA	0.229118	0.486876	41	0.0485171	2	4	NA	0	1	1.33218	4	0.960964	1.50122
TCGA-D8-A27R-01	TCGA-D8-A27R	Tumor	7.0184	BRCA	41	FEMALE	III	0	307	0	307	0	307	0	307	0.647239	0.3162	0.789474	Wound Healing	C1	BRCA.LumB	0.31012	0.6	0.15	6.76886	0.5694	0.17	0.2658	0.7338	0.3829	0.203	21	2	0.14473	0.752597	223	0.668808	19	37	0.793237	2.52095	24	3.96394	55	0.98917	5.26237
TCGA-D8-A27T-01	TCGA-D8-A27T	Tumor	7.2861	BRCA	53	FEMALE	III	0	398	0	398	0	398	0	398	0.734291	0.3234	0.763158	IFN-gamma Dominant	C2	BRCA.LumA	0.202167	0.49	0.17	5.74744	-0.1007	-0.029	0.4068	0.7789	1.4724	0.5639	8	1	0.312194	0.53073	87	0.753208	27	10	0.93959	2.94608	23	3.99724	56	0.993017	2.03765
TCGA-D8-A27V-01	TCGA-D8-A27V	Tumor	6.3254	BRCA	62	FEMALE	II	0	381	0	381	0	381	0	381	0.659392	0.3265	7.44737	Inflammatory	C3	BRCA.LumA	0.122132	0.36	0.05	1.29364	-0.5076	-0.1855	-0.266	-0.2911	0.2287	0.2202	72	NA	1.42363	85.7807	180	0.412977	13	18	NA	NA	NA	3.09814	23	0.988086	1.6974
TCGA-D8-A27W-01	TCGA-D8-A27W	Tumor	6.4438	BRCA	55	FEMALE	III	0	373	0	373	0	373	0	373	0.677601	0.3101	0.789474	IFN-gamma Dominant	C2	BRCA.LumB	0.227788	0.56	0.52	0.998064	0.601	0.171	0.2199	0.6726	0.5427	0.1237	29	0	0.172266	1.03359	139	0.66164	29	21	0.872579	4.36634	149	3.87274	52	0.980132	1.73647
TCGA-D8-A3Z5-01	TCGA-D8-A3Z5	Tumor	7.2556	BRCA	54	FEMALE	III	0	1015	0	1015	0	1015	0	1015	0.621709	0.3186	NA	Inflammatory	C3	BRCA.LumA	0.126655	0.56	0	0.155479	-1.2002	-0.2615	-0.6661	0.0807	-0.6452	0.1004	NA	NA	0	0	47	0.126468	5	5	0.126912	0.204256	5	1.21301	4	0.875	1.29417
TCGA-D8-A3Z6-01	TCGA-D8-A3Z6	Tumor	6.0913	BRCA	56	FEMALE	III	0	563	0	563	0	563	0	563	0.673797	0.2925	0.973684	Wound Healing	C1	BRCA.LumA	0.125684	0.4	0.08	0.598933	-0.7882	-0.1795	-0.406	-0.6744	0.4448	0.4373	15	111	0.113955	0.524192	113	0.337966	9	11	NA	NA	NA	1.09861	3	1	1.39821
TCGA-D8-A4Z1-01	TCGA-D8-A4Z1	Tumor	7.7201	BRCA	68	FEMALE	I	0	659	0	659	0	659	0	659	0.612179	0.2876	0.342105	Inflammatory	C3	BRCA.LumA	0.201737	0.84	0.03	0.325544	-1.0384	-0.245	-0.0842	0.7272	-0.4879	0.3074	18	NA	0.263022	0.5918	55	0.0260657	1	6	NA	NA	NA	2.88677	20	0.963629	2.03222
TCGA-D8-A73U-01	TCGA-D8-A73U	Tumor	7.2146	BRCA	88	FEMALE	II	0	492	0	492	0	492	0	492	0.557026	0.3289	2.94737	Inflammatory	C3	BRCA.LumA	0.557687	0.74	0.04	1.44775	-1.1666	-0.2395	1.4859	2.4004	0.9924	0.5372	55	16	0.872608	2.39408	53	0.229948	11	13	0.843235	4.59288	232	3.78776	51	0.963358	1.99773
TCGA-D8-A73W-01	TCGA-D8-A73W	Tumor	7.3257	BRCA	79	FEMALE	III	1	385	1	385	1	21	1	21	0.591281	0.332	1.28947	IFN-gamma Dominant	C2	BRCA.LumA	0.191768	0.3	0	0.184183	-0.5207	-0.2465	0.3589	-0.2701	1.7704	0.4248	16	21	0.199435	0.775581	63	0.127611	5	15	0.972913	1.56584	5	2.07944	8	1	0.773062
TCGA-D8-A73X-01	TCGA-D8-A73X	Tumor	7.3062	BRCA	53	FEMALE	II	0	767	0	767	0	767	0	767	0.715525	0.3195	1.57895	Inflammatory	C3	BRCA.LumA	0.0954877	0.22	0.12	1.80991	-0.5563	-0.124	-0.1248	-0.4659	-0.3533	0.4549	17	3	0.292547	0.56259	57	0.251539	3	4	0.768078	1.37621	6	1.66746	6	0.930628	1.76029
TCGA-E2-A105-01	TCGA-E2-A105	Tumor	5.9277	BRCA	79	FEMALE	II	0	1308	0	1308	0	1308	0	1308	0.699955	NA	NA	Wound Healing	C1	BRCA.LumA	0.0617749	0.9	0.13	0.400821	0.2697	0.113	-0.6801	-1.2584	-0.0543	-0.0462	28	69	0.430506	1.37762	240	0.136975	5	18	NA	0	1	2.01981	8	0.971326	1.03246
TCGA-E2-A106-01	TCGA-E2-A106	Tumor	5.6094	BRCA	34	FEMALE	I	0	2541	0	2541	0	2541	0	2541	0.612443	NA	NA	Inflammatory	C3	BRCA.LumA	0.08051	NA	NA	1.15024	-0.5906	-0.144	-1.1474	-1.243	-0.7474	-0.1126	NA	NA	NA	NA	NA	NA	NA	NA	NA	NA	NA	1.60944	5	1	1.1104
TCGA-E2-A107-01	TCGA-E2-A107	Tumor	6.4258	BRCA	54	FEMALE	III	0	1047	0	1047	0	1047	0	1047	0.674467	NA	NA	Wound Healing	C1	BRCA.LumA	0.155742	0.55	0.05	NA	0.5041	0.074	-0.6708	-0.5054	-0.4547	-0.1068	7	11	0.386118	0.653431	96	0.556735	20	12	NA	NA	NA	2.36938	11	0.988109	0.945
TCGA-E2-A109-01	TCGA-E2-A109	Tumor	6.867	BRCA	64	FEMALE	II	0	1417	0	1417	0	1417	0	1417	0.43139	NA	NA	IFN-gamma Dominant	C2	BRCA.LumB	0.108875	0.32	0.27	6.0535	0.7685	0.1655	-0.2828	0.1236	1.0818	0.3341	32	22	0.647014	1.58812	424	0.647189	13	32	0.81864	2.72788	28	3.08465	23	0.983785	1.83342
TCGA-E2-A10A-01	TCGA-E2-A10A	Tumor	7.2962	BRCA	41	FEMALE	II	0	1229	0	1229	1	75	1	75	NA	0.2721	0.657895	Lymphocyte Depleted	C4	BRCA.LumA	0.0741982	0.18	0.02	1.17749	0.3857	-0.0485	-0.1487	-1.2764	0.9841	0.2262	5	101	0.22163	0.526372	276	0.212651	3	18	0.803269	1.56309	7	1.90615	7	0.97957	1.10541
TCGA-E2-A10B-01	TCGA-E2-A10B	Tumor	7.4576	BRCA	67	FEMALE	II	0	1141	0	1141	NA	NA	1	195	0.752306	NA	NA	IFN-gamma Dominant	C2	BRCA.LumA	0.14461	0.59	0.25	0.741653	0.0284	-0.076	0.0123	0.0844	1.3308	0.3076	25	69	0.43321	1.13718	99	0.823428	30	8	0.758833	1.05197	4	3.47789	34	0.986255	1.51199
TCGA-E2-A10C-01	TCGA-E2-A10C	Tumor	7.246	BRCA	54	FEMALE	II	0	1220	0	1220	0	1220	0	1220	0.51665	0.2886	10.7895	IFN-gamma Dominant	C2	BRCA.LumB	0.245714	0.5	0.17	7.986	0.3192	0.042	0.3218	1.1814	0.6006	-0.088	153	0	3.36894	9.42711	109	0.585303	16	22	0.925804	1.92516	8	4.06881	63	0.982061	3.22924
TCGA-E2-A10E-01	TCGA-E2-A10E	Tumor	6.7568	BRCA	64	FEMALE	II	0	865	0	865	0	865	0	865	0.735233	NA	NA	IFN-gamma Dominant	C2	BRCA.LumA	0.0848298	NA	NA	0.590465	-0.0414	-0.001	-0.2159	-0.2474	1.0862	0.333	NA	NA	NA	NA	104	0.175368	5	7	0.59864	0.963475	5	2.94826	21	0.96838	1.70149
TCGA-E2-A10F-01	TCGA-E2-A10F	Tumor	8.3802	BRCA	47	FEMALE	II	0	878	0	878	0	878	0	878	0.690271	NA	NA	Wound Healing	C1	BRCA.LumA	0.196203	0.48	0.17	0.638719	-0.0521	-0.0215	0.6173	0.1627	0.9767	0.6145	8	0	0.203414	0.581183	54	0.131937	5	12	0.409073	0.283548	2	3.7352	44	0.987055	1.09956
TCGA-E2-A14N-01	TCGA-E2-A14N	Tumor	6.6118	BRCA	37	FEMALE	II	0	1434	0	1434	0	1434	0	1434	0.594593	0.2559	1.89474	IFN-gamma Dominant	C2	BRCA.Basal	0.420068	0.78	0.38	6.82346	1.2771	0.485	0.0572	0.5111	1.7947	-0.1449	33	0	0.501396	1.74169	163	0.430754	16	69	NA	0	1	3.0258	23	0.965016	2.34585
TCGA-E2-A14O-01	TCGA-E2-A14O	Tumor	6.2585	BRCA	76	FEMALE	III	0	1359	0	1359	0	1359	0	1359	NA	0.2735	1.02632	Wound Healing	C1	BRCA.LumB	0.129257	0.3	0.29	0.024465	0.1874	0.1135	-0.6468	-0.7028	0.1119	0.1027	15	0	0.138641	0.804119	85	0.802456	28	10	NA	0	1	1.03972	3	0.946395	1.29184
TCGA-E2-A14P-01	TCGA-E2-A14P	Tumor	6.7249	BRCA	79	FEMALE	III	0	1246	0	1246	0	1246	0	1246	NA	0.2906	2.78947	Wound Healing	C1	BRCA.Her2	0.34536	0.52	0.02	27.5972	0.8714	0.204	-0.1745	0.8732	-0.3544	-0.0281	32	5	0.848156	1.64159	788	0.96846	13	65	0.883108	3.4369	49	3.59515	38	0.988334	3.66259
TCGA-E2-A14Q-01	TCGA-E2-A14Q	Tumor	7.9344	BRCA	50	FEMALE	II	0	1163	0	1163	0	1163	0	1163	NA	0.305	0.973684	Wound Healing	C1	BRCA.LumA	0.135963	0.4	0.16	0.326088	-0.1769	-0.0375	-0.4365	0.2337	0.3766	0.2455	15	8	0.224638	0.701994	117	0.183538	7	18	NA	NA	NA	3.47361	34	0.985042	1.25198
TCGA-E2-A14R-01	TCGA-E2-A14R	Tumor	5.6174	BRCA	62	FEMALE	II	0	1174	0	1174	0	1174	1	971	NA	0.2927	3.55263	IFN-gamma Dominant	C2	BRCA.Basal	0.0931509	0.21	0.37	6.97316	1.0393	0.323	0.4286	1.2638	1.2042	-0.2354	52	70	0.526429	2.8164	581	0.7243	10	85	0.5387	2.11808	51	3.71794	43	0.988499	3.26786
TCGA-E2-A14S-01	TCGA-E2-A14S	Tumor	4.9686	BRCA	65	FEMALE	I	0	1009	0	1009	0	1009	0	1009	NA	0.2912	NA	Lymphocyte Depleted	C4	BRCA.LumB	0.146939	0.21	0.04	1.07395	0.4082	0.043	0.3217	-0.1594	-0.2846	-0.1637	NA	NA	0	0	207	0.25193	7	14	0.412963	0.739931	6	3.04482	22	0.985046	0.95171
TCGA-E2-A14T-01	TCGA-E2-A14T	Tumor	6.6455	BRCA	52	FEMALE	II	0	2311	0	2311	0	2311	0	2311	NA	0.2796	1.13158	Inflammatory	C3	BRCA.LumA	0.164437	0.45	0.2	1.05217	0.1705	-0.035	-0.0634	-0.3162	-0.6397	-0.0002	17	63	0.220234	0.853408	327	0.596268	15	30	0.851366	1.52544	6	2.30349	11	0.960629	3.49518
TCGA-E2-A14U-01	TCGA-E2-A14U	Tumor	8.439	BRCA	74	FEMALE	I	0	1318	0	1318	0	1318	0	1318	0.605396	0.2891	NA	Inflammatory	C3	BRCA.LumA	0.214588	0.76	0.02	1.18292	-1.6957	-0.1985	-0.5342	-0.3409	-1.1922	-0.0921	NA	NA	0	0	43	0.0803837	3	3	NA	NA	NA	2.25386	10	0.978838	1.49831
TCGA-E2-A14V-01	TCGA-E2-A14V	Tumor	6.7955	BRCA	53	FEMALE	II	0	1042	0	1042	0	1042	0	1042	NA	0.2924	2.60526	Wound Healing	C1	BRCA.Her2	0.159104	0.5	0.22	5.32712	0.9436	0.173	-0.8361	-0.8479	-0.6176	0.2852	30	4	0.672858	2.58378	337	0.484261	16	24	0.982994	1.07993	3	1.73287	6	0.967132	1.86148
TCGA-E2-A14W-01	TCGA-E2-A14W	Tumor	6.3434	BRCA	78	MALE	II	0	974	0	974	0	974	0	974	NA	0.2597	2.92105	Wound Healing	C1	BRCA.LumB	0.13859	0.29	0.06	0.0106735	0.4089	0.204	-1.1096	-2.1093	-1.1471	-0.1261	34	176	0.696984	2.25179	231	0.34033	5	61	NA	NA	NA	NA	0	NA	3.70821
TCGA-E2-A14X-01	TCGA-E2-A14X	Tumor	6.0257	BRCA	55	FEMALE	III	0	972	0	972	0	972	0	972	NA	0.2726	0.842105	Wound Healing	C1	BRCA.Basal	0.275995	0.62	0.14	24.0229	0.6222	0.1285	0.3532	1.6852	-0.1557	0.1252	11	6	0.350339	0.565932	157	0.756711	23	12	0.62341	2.88934	103	4.64571	111	0.98645	1.30846
TCGA-E2-A14Y-01	TCGA-E2-A14Y	Tumor	7.5389	BRCA	35	FEMALE	II	0	2109	0	2109	0	2109	0	2109	NA	0.2568	1.02632	IFN-gamma Dominant	C2	BRCA.Basal	0.181061	0.22	0.2	1.09667	1.0346	0.3345	-0.7169	-1.0682	1.3764	0.0366	15	11	0.26204	0.759917	185	0.327996	6	19	0.225418	0.362797	5	0.636514	2	0.918296	1.60171
TCGA-E2-A14Z-01	TCGA-E2-A14Z	Tumor	7.607	BRCA	64	FEMALE	I	1	563	1	563	1	188	1	188	NA	0.2884	1.94737	IFN-gamma Dominant	C2	BRCA.LumA	0.281934	0.59	0.06	1.04897	0.284	0.1055	0.7351	1.3551	0.8793	0.3973	29	67	0.613788	1.56237	292	0.671711	20	44	0.500895	0.347194	2	4.20316	74	0.976556	2.69723
TCGA-E2-A150-01	TCGA-E2-A150	Tumor	7.5474	BRCA	48	FEMALE	II	0	1935	0	1935	0	1935	0	1935	NA	0.2718	1.47368	IFN-gamma Dominant	C2	BRCA.Basal	0.266194	0.47	0.31	1.22886	0.4831	0.075	0.3625	0.2638	0.9299	0.3143	24	0	0.397299	1.64217	336	0.714949	14	49	NA	0	1	3.34231	30	0.982685	3.89595
TCGA-E2-A152-01	TCGA-E2-A152	Tumor	8.2496	BRCA	56	FEMALE	I	0	2128	0	2128	1	54	1	54	NA	0.2603	3.97368	Wound Healing	C1	BRCA.Her2	0.123822	0.42	0.17	0.500634	0.1259	-0.0215	0.0637	-0.8564	-0.0072	0.6796	55	0	0.868487	2.97391	140	0.694916	23	18	0.878281	1.70906	7	2.35167	11	0.980724	1.89317
TCGA-E2-A153-01	TCGA-E2-A153	Tumor	8.7531	BRCA	51	FEMALE	II	0	707	0	707	0	707	0	707	NA	0.2534	0.657895	TGF-beta Dominant	C6	BRCA.Normal	0.212439	0.66	0.19	0.173918	-0.8046	-0.1545	0.1837	-1.2264	0.1546	0.9104	7	33	0.134295	0.56404	49	0.213735	25	8	NA	0	1	1.32966	4	0.959148	1.1676
TCGA-E2-A153-11	TCGA-E2-A153	Normal	8.607	BRCA	51	FEMALE	II	0	707	0	707	0	707	0	707	NA	NA	NA	NA	NA	NA	NA	NA	NA	NA	NA	NA	NA	NA	NA	NA	NA	NA	NA	NA	NA	NA	NA	NA	NA	NA	NA	NA	NA	NA	NA
TCGA-E2-A154-01	TCGA-E2-A154	Tumor	7.4268	BRCA	68	FEMALE	I	0	591	0	591	0	591	0	591	NA	0.2793	1.28947	Wound Healing	C1	BRCA.LumA	0.0482662	0.38	0.55	1.02953	0.081	-0.038	-0.6624	-1.9128	-0.3376	0.3155	25	5	0.301143	1.12244	67	0.4543	25	8	NA	NA	NA	0.636514	2	0.918296	1.63105
TCGA-E2-A155-01	TCGA-E2-A155	Tumor	5.4266	BRCA	58	FEMALE	II	0	640	0	640	0	640	0	640	NA	0.2774	2	Wound Healing	C1	BRCA.LumB	0.10395	0.18	0.01	16.9159	0.4859	-0.019	-0.9992	-0.8494	-0.863	-0.2484	28	128	0.44277	1.57737	231	0.54512	6	26	0.919039	2.01934	9	2.30667	11	0.961956	1.93091
TCGA-E2-A156-01	TCGA-E2-A156	Tumor	5.1465	BRCA	61	FEMALE	I	0	726	0	726	0	726	0	726	NA	0.253	0.684211	Inflammatory	C3	BRCA.LumA	0.0530447	0.08	0.01	0.235112	-0.4589	-0.258	-0.908	-2.2987	-0.5635	-0.2432	12	4	0.0805842	0.617812	78	0.0482206	2	6	NA	NA	NA	1.38629	4	1	0.951803
TCGA-E2-A158-01	TCGA-E2-A158	Tumor	4.7565	BRCA	43	FEMALE	II	0	450	0	450	0	450	0	450	NA	0.2697	2.63158	Wound Healing	C1	BRCA.Normal	0.0367278	0	0.08	0.389376	0.3424	0	-0.9251	-0.9656	-1.1014	-0.3748	33	40	0.438829	1.9473	409	0.99789	7	76	0.949982	1.52894	5	1.97225	8	0.94845	2.32403
TCGA-E2-A158-11	TCGA-E2-A158	Normal	8.1185	BRCA	43	FEMALE	II	0	450	0	450	0	450	0	450	NA	NA	NA	NA	NA	NA	NA	NA	NA	NA	NA	NA	NA	NA	NA	NA	NA	NA	NA	NA	NA	NA	NA	NA	NA	NA	NA	NA	NA	NA	NA
TCGA-E2-A159-01	TCGA-E2-A159	Tumor	7.4988	BRCA	50	FEMALE	II	0	762	0	762	0	762	0	762	NA	0.2551	4.86842	IFN-gamma Dominant	C2	BRCA.Basal	0.430844	0.5	0.14	20.3161	0.8442	0.2335	0.8749	1.3608	0.5194	0.3093	78	9	1.02905	3.21577	155	0.910915	14	26	0.842938	4.08996	128	4.22609	79	0.967191	2.34264
TCGA-E2-A15A-01	TCGA-E2-A15A	Tumor	6.7871	BRCA	45	FEMALE	III	0	710	0	710	0	710	0	710	NA	0.2705	1.31579	IFN-gamma Dominant	C2	BRCA.LumB	0.480779	0.42	0.34	0.419707	0.5739	0.0495	0.2557	0.4517	0.772	0.3305	22	NA	0.0680568	0.639734	388	0.672247	16	45	0.780923	3.12942	55	3.77896	54	0.947349	2.11084
TCGA-E2-A15A-06	TCGA-E2-A15A	Tumor	6.848	BRCA	45	FEMALE	III	0	710	0	710	0	710	0	710	NA	NA	NA	NA	NA	NA	NA	NA	NA	NA	NA	NA	NA	NA	NA	NA	NA	NA	NA	NA	NA	NA	NA	NA	NA	NA	NA	NA	NA	NA	NA
TCGA-E2-A15C-01	TCGA-E2-A15C	Tumor	7.3646	BRCA	61	FEMALE	I	0	694	0	694	0	694	0	694	NA	0.2691	0.947368	Inflammatory	C3	BRCA.LumA	0.114199	0.25	0.09	1.07472	-0.6931	-0.185	-0.2228	0.579	-0.1679	0.4575	20	7	0.244151	0.732454	53	0.134707	8	5	0.924596	4.0282	78	3.34236	30	0.9827	1.79505
TCGA-E2-A15D-01	TCGA-E2-A15D	Tumor	8.0305	BRCA	47	FEMALE	II	0	526	0	526	0	526	0	526	NA	0.2677	0.894737	Inflammatory	C3	BRCA.LumA	0.157443	0.43	0.04	1.44753	-0.877	-0.2085	-0.2207	0.2276	-0.4977	0.3188	15	29	0.132923	0.770951	62	0.273885	9	6	0.942486	1.95984	8	2.98563	21	0.980657	1.99886
TCGA-E2-A15E-01	TCGA-E2-A15E	Tumor	7.9439	BRCA	40	FEMALE	II	0	630	0	630	0	630	0	630	NA	0.2752	0.921053	Wound Healing	C1	BRCA.LumA	0.171517	0.67	0.05	NA	-0.1268	-0.079	-0.5667	-0.7899	-0.6447	0.3505	21	NA	0.0836351	0.446054	333	0.434204	16	30	0.893289	0.981378	3	1.03972	3	0.946395	3.6017
TCGA-E2-A15E-06	TCGA-E2-A15E	Tumor	4.7762	BRCA	40	FEMALE	II	0	630	0	630	0	630	0	630	NA	NA	NA	NA	NA	NA	NA	NA	NA	NA	NA	NA	NA	NA	NA	NA	NA	NA	NA	NA	NA	NA	NA	NA	NA	NA	NA	NA	NA	NA	NA
TCGA-E2-A15F-01	TCGA-E2-A15F	Tumor	6.7669	BRCA	64	FEMALE	I	0	658	0	658	0	658	0	658	NA	NA	NA	IFN-gamma Dominant	C2	BRCA.LumA	0.175666	0.37	0.23	0.825115	0.132	-0.017	-0.2297	0.1238	1.2997	0.2476	12	7	0.157847	0.578773	179	0.414906	7	16	NA	0	1	2.61563	14	0.991123	1.45498
TCGA-E2-A15G-01	TCGA-E2-A15G	Tumor	5.8084	BRCA	76	FEMALE	II	0	554	0	554	0	554	0	554	NA	0.2697	1.65789	Inflammatory	C3	BRCA.LumA	0.0744543	0.54	0.45	0.614705	-0.7442	-0.2305	-0.5323	-0.8919	-0.5153	-0.0504	22	28	0.624197	1.32981	80	0.70763	15	5	NA	NA	NA	1.79176	6	1	1.10837
TCGA-E2-A15H-01	TCGA-E2-A15H	Tumor	7.3195	BRCA	38	FEMALE	II	0	393	0	393	0	393	0	393	NA	0.2652	0.947368	Wound Healing	C1	BRCA.LumA	0.11489	0.46	0.08	2.51847	0.3453	0.08	-0.6624	-0.3347	-0.29	0.3609	17	7	0.187202	0.748807	342	0.768236	14	15	NA	NA	NA	2.3979	11	1	2.05297
TCGA-E2-A15I-01	TCGA-E2-A15I	Tumor	6.6002	BRCA	44	FEMALE	II	0	1692	0	1692	0	1692	0	1692	0.600935	0.2653	0.684211	Inflammatory	C3	BRCA.Normal	0.23805	0.37	0.01	0.0239411	-1.2219	-0.309	0.1215	0.8949	-0.3746	0.1987	12	14	0.319681	0.612722	81	0.149808	5	7	1	0.693147	2	4.19961	69	0.991852	2.74874
TCGA-E2-A15I-11	TCGA-E2-A15I	Normal	7.328	BRCA	44	FEMALE	II	0	1692	0	1692	0	1692	0	1692	0.467662	NA	NA	NA	NA	NA	NA	NA	NA	NA	NA	NA	NA	NA	NA	NA	NA	NA	NA	NA	NA	NA	NA	NA	NA	NA	NA	NA	NA	NA	NA
TCGA-E2-A15J-01	TCGA-E2-A15J	Tumor	7.8569	BRCA	51	FEMALE	I	0	1640	0	1640	0	1640	0	1640	0.691156	0.2733	0.736842	Lymphocyte Depleted	C4	BRCA.LumA	0.052935	0.11	0.02	0.640151	-0.1989	-0.096	-0.6793	-1.9882	-0.4809	0.1539	10	NA	0.132277	0.502652	64	0.109423	5	6	NA	NA	NA	1.09861	3	1	1.94933
TCGA-E2-A15K-01	TCGA-E2-A15K	Tumor	6.6614	BRCA	58	FEMALE	II	0	275	0	275	0	275	0	275	0.574471	0.2863	1.39474	Wound Healing	C1	BRCA.Normal	0.0670308	0.3	0.03	5.52879	0.4888	-0.003	0.2361	1.4444	0.0493	0.225	17	NA	0.129642	0.518568	147	0.216107	5	8	0.768608	2.75432	36	4.2233	72	0.987522	2.80056
TCGA-E2-A15K-06	TCGA-E2-A15K	Tumor	3.2328	BRCA	58	FEMALE	II	0	275	0	275	0	275	0	275	NA	NA	NA	NA	NA	NA	NA	NA	NA	NA	NA	NA	NA	NA	NA	NA	NA	NA	NA	NA	NA	NA	NA	NA	NA	NA	NA	NA	NA	NA	NA
TCGA-E2-A15K-11	TCGA-E2-A15K	Normal	8.7902	BRCA	58	FEMALE	II	0	275	0	275	0	275	0	275	0.541287	NA	NA	NA	NA	NA	NA	NA	NA	NA	NA	NA	NA	NA	NA	NA	NA	NA	NA	NA	NA	NA	NA	NA	NA	NA	NA	NA	NA	NA	NA
TCGA-E2-A15L-01	TCGA-E2-A15L	Tumor	8.7626	BRCA	65	FEMALE	II	0	626	0	626	0	626	0	626	NA	0.2725	1	Wound Healing	C1	BRCA.LumA	0.100184	0.15	0.05	1.62927	0.2665	-0.01	-0.4284	-1.7866	-1.051	0.4859	12	36	0.0803495	0.749928	61	0.114462	3	9	0.467711	0.972578	8	0.693147	2	1	1.12437
[truncated: 9,092 more rows]

## Sheet: TableS2
figrue2a	type	RNA nnmt expression			figrue2b	type	tissue	RNA nnmt expression		figrue2c	type	tissue	RNA nnmt expression			figure2D	Relationship of GSEA score with RNA NNMT expression in TCGA
[truncated: 161 more rows]

[truncated: 4 more sheets: TableS3, TableS4, TableS5, TableS6]
